# Supplementary material for: Refinement of Triple-Negative Breast Cancer Molecular Subtypes: Implications for Neoadjuvant Chemotherapy Selection
Source: PLoS One. 2016 Jun 16;11(6):e0157368. doi: 10.1371/journal.pone.0157368 (PMC4911051; doi:10.1371/journal.pone.0157368)
Supplement: S1 Table — (XLSX) [file pone.0157368.s006.xlsx]

## Sheet: Sheet1
Table S1. Comparison of pathology scoring of TCGA H&E stained for TILs relative to TNBC molecular subtypes and centroid correlation.
TCGA_Barcode	Slide_ID	% of mononuclear cells within section	IM_SCORE_CAT	TNBCtype	Refined TNBCtype	IM	BL1	MSL	M	BL2	LAR
TCGA-AN-A04D	tcga-an-a04d-01a-01-bs1	0	MILD	UNC	BL1	-0.494944	0.443028	-0.231256	0.466837	-0.444341	0.0164234
TCGA-B6-A0I6	tcga-b6-a0i6-01a-01-bsa	0	MILD	M	M	-0.637392	0.252759	-0.0407121	0.688732	-0.00271628	-0.229199
TCGA-BH-A18T	tcga-bh-a18t-01a-01-tsa	0.01	MILD	BL1	BL1	-0.127253	0.323942	-0.3784	0.149668	-0.134412	-0.168074
TCGA-A1-A0SO	tcga-a1-a0so-01a-02-bsb	0.01	MILD	M	M	-0.364432	0.215266	-0.207132	0.316965	-0.436476	0.0494572
TCGA-A2-A04U	tcga-a2-a04u-01a-01-bsa	0.01	MILD	M	M	-0.492996	0.0764042	-0.0694597	0.504454	-0.198662	-0.10231
TCGA-B6-A402	tcga-b6-a402-01a-01-ts1	0.01	MILD	BL1	BL1	-0.518881	0.655373	-0.297645	0.569992	-0.355655	-0.192611
TCGA-A7-A0DA	tcga-a7-a0da-01a-03-ts3	0.01	MILD	M	M	-0.645698	0.31765	-0.0491785	0.678853	0.0892933	-0.217546
TCGA-AR-A0TP	tcga-ar-a0tp-01a-01-bsa	0.01	MILD	M	M	-0.649939	0.413757	-0.138122	0.709764	-0.453866	-0.163993
TCGA-AN-A0FX	tcga-an-a0fx-01a-01-ms1	0.01	MILD	M	M	-0.694803	0.181739	0.142272	0.772304	-0.0764985	-0.217254
TCGA-A2-A0D2	tcga-a2-a0d2-01a-02-bsb	0.02	MILD	BL1	BL1	-0.0368799	0.262761	-0.184534	0.162746	-0.0901139	-0.235921
TCGA-A1-A0SP	tcga-a1-a0sp-01a-01-bs1	0.02	MILD	UNC	BL1	-0.0673777	0.0901874	-0.204239	0.0657098	-0.0359516	-0.156846
TCGA-AR-A256	tcga-ar-a256-01a-01-tsa	0.02	MILD	UNC	BL1	-0.207225	0.292908	-0.294101	0.248843	-0.0813152	-0.270421
TCGA-A2-A3XX	tcga-a2-a3xx-01a-02-tsb	0.02	MILD	BL1	BL1	-0.273185	0.629038	-0.280935	0.369446	-0.438763	-0.112134
TCGA-A2-A3XU	tcga-a2-a3xu-01a-01-tsa	0.02	MILD	M	M	-0.328124	0.0656971	-0.173867	0.275916	0.00552257	0.0527145
TCGA-E9-A244	tcga-e9-a244-01a-01-tsa	0.02	MILD	M	M	-0.566472	0.375726	-0.152444	0.626919	-0.196813	-0.248802
TCGA-A2-A0YM	tcga-a2-a0ym-01a-01-bsa	0.05	MILD	BL1	BL1	0.116439	0.589186	-0.415762	-0.0390357	-0.108821	-0.393521
TCGA-E2-A14N	tcga-e2-a14n-01a-03-tsc	0.05	MILD	BL1	BL1	0.101664	0.422133	-0.456508	-0.120841	-0.245041	-0.224464
TCGA-A2-A0D0	tcga-a2-a0d0-01a-01-bsa	0.05	MILD	UNC	BL1	0.0583994	0.157713	-0.299545	-0.0466796	1.05e-05	-0.134233
TCGA-OL-A6VO	tcga-ol-a6vo-01a-01-tsa	0.05	MILD	BL1	BL1	0.0349517	0.60505	-0.359474	-0.0773985	-0.352225	-0.216125
TCGA-OL-A5RW	tcga-ol-a5rw-01a-01-ts1	0.05	MILD	BL1	BL1	-0.134038	0.161673	-0.165945	0.0717637	0.136916	-0.0932019
TCGA-A2-A3XS	tcga-a2-a3xs-01a-01-ts1	0.05	MILD	BL1	BL1	-0.282811	0.45802	-0.0163408	0.384303	-0.306799	-0.0770905
TCGA-A2-A0T0	tcga-a2-a0t0-01a-02-bsb	0.05	MILD	M	M	-0.433783	0.271604	-0.192179	0.387444	0.098849	0.0184175
TCGA-AR-A1AY	tcga-ar-a1ay-01a-02-tsb	0.05	MILD	M	M	-0.448487	0.329876	-0.299031	0.52388	-0.0728717	-0.280875
TCGA-AC-A2BK	tcga-ac-a2bk-01a-01-ts1	0.05	MILD	M	M	-0.464638	0.0982491	-0.199771	0.465321	-0.284139	-0.118876
TCGA-A1-A0SK	tcga-a1-a0sk-01a-01-bsa	0.05	MILD	M	M	-0.468742	0.157134	-0.163091	0.413398	-0.266666	0.00821202
TCGA-E9-A1N8	tcga-e9-a1n8-01a-01-tsa	0.05	MILD	M	M	-0.478538	0.173837	-0.217555	0.530295	-0.340718	-0.176592
TCGA-EW-A1OW	tcga-ew-a1ow-01a-02-tsb	0.05	MILD	M	M	-0.495569	0.372577	-0.0909083	0.602671	-0.205243	-0.43406
TCGA-D8-A27F	tcga-d8-a27f-01a-01-ts1	0.05	MILD	M	M	-0.540089	0.405206	-0.158175	0.612852	-0.0692775	-0.255284
TCGA-A2-A3XT	tcga-a2-a3xt-01a-01-tsa	0.1	MILD	BL1	BL1	0.357244	0.444741	-0.209214	-0.340447	-0.262722	-0.0898158
TCGA-E2-A14R	tcga-e2-a14r-01a-01-tsa	0.1	MILD	BL1	BL1	0.348203	0.616492	-0.345213	-0.307175	-0.377057	-0.150347
TCGA-AO-A129	tcga-ao-a129-01a-02-bsb	0.1	MILD	BL1	BL1	0.316826	0.430353	-0.303671	-0.166641	-0.126184	-0.238792
TCGA-A8-A08R	tcga-a8-a08r-01a-01-bs1	0.1	MILD	BL1	BL1	0.176953	0.653403	-0.267625	-0.0410375	-0.319161	-0.316311
TCGA-D8-A147	tcga-d8-a147-01a-01-bsa	0.1	MILD	BL1	BL1	0.0909407	0.54133	-0.355583	0.0516229	-0.278275	-0.386712
TCGA-A2-A04T	tcga-a2-a04t-01a-02-bsb	0.1	MILD	BL1	BL1	0.089009	0.6771	-0.409871	0.112722	-0.508341	-0.278476
TCGA-E2-A1LI	tcga-e2-a1li-01a-01-ts1	0.1	MILD	BL1	BL1	0.0837549	0.764013	-0.428189	-0.00810191	-0.482014	-0.329576
TCGA-A8-A07C	tcga-a8-a07c-01a-01-bs1	0.1	MILD	BL1	BL1	0.0485949	0.268005	-0.160966	0.0695608	-0.492555	-0.170068
TCGA-B6-A0IQ	tcga-b6-a0iq-01a-01-bsa	0.1	MILD	M	M	-0.166032	0.0827292	-0.234785	0.239653	-0.188973	-0.110131
TCGA-AO-A124	tcga-ao-a124-01a-01-bsa	0.1	MILD	BL1	BL1	-0.286361	0.580223	-0.394381	0.306151	-0.327734	-0.232998
TCGA-A8-A07R	tcga-a8-a07r-01a-01-bs1	0.1	MILD	BL1	BL1	-0.299386	0.565551	-0.358996	0.248278	-0.22591	-0.214402
TCGA-A7-A5ZV	tcga-a7-a5zv-01a-01-ts1	0.1	MILD	M	M	-0.315695	0.052349	-0.0576152	0.330267	-0.0461879	0.0331364
TCGA-C8-A1HJ	tcga-c8-a1hj-01a-01-tsa	0.1	MILD	M	M	-0.316113	0.227272	-0.160054	0.335601	-0.187948	-0.17763
TCGA-BH-A0WA	tcga-bh-a0wa-01a-01-bs1	0.1	MILD	M	M	-0.471795	0.505881	-0.237841	0.617552	-0.279084	-0.353592
TCGA-E2-A1B6	tcga-e2-a1b6-01a-03-tsc	0.2	MODERATE	IM	BL1	0.695669	0.159649	-0.0632312	-0.532693	-0.42567	-0.121005
TCGA-B6-A0I2	tcga-b6-a0i2-01a-01-bsa	0.2	MODERATE	IM	BL1	0.56162	0.0468173	-0.247627	-0.519658	-0.0112967	-0.0345292
TCGA-AR-A0TU	tcga-ar-a0tu-01a-03-bsc	0.2	MODERATE	BL1	BL1	0.370589	0.478111	-0.442157	-0.333241	-0.32213	-0.215608
TCGA-A8-A07O	tcga-a8-a07o-01a-01-bs1	0.2	MODERATE	BL1	BL1	-0.0997259	0.52705	-0.368596	0.102321	-0.144118	-0.16116
TCGA-AN-A0AT	tcga-an-a0at-01a-01-bsa	0.2	MODERATE	BL1	BL1	-0.120456	0.325658	-0.348109	0.271162	-0.190389	-0.16427
TCGA-E9-A22G	tcga-e9-a22g-01a-01-tsa	0.2	MODERATE	BL1	BL1	-0.196927	0.475799	-0.340072	0.204524	-0.42661	-0.254309
TCGA-AQ-A54N	tcga-aq-a54n-01a-01-ts1	0.2	MODERATE	M	M	-0.24318	0.145592	-0.141654	0.285718	-0.189962	-0.00794726
TCGA-EW-A1PH	tcga-ew-a1ph-01a-01-ts1	0.2	MODERATE	BL1	BL1	-0.246198	0.314293	-0.295094	0.200084	-0.012325	-0.211591
TCGA-AN-A0FJ	tcga-an-a0fj-01a-01-bsa	0.2	MODERATE	M	M	-0.401927	-0.0176393	-0.0970189	0.489849	-0.0665717	-0.169967
TCGA-AN-A0G0	tcga-an-a0g0-01a-01-bs1	0.25	MODERATE	M	M	-0.424157	0.0914889	-0.205973	0.367245	-0.243317	0.0863666
TCGA-OL-A5D7	tcga-ol-a5d7-01a-01-ts1	0.3	MODERATE	IM	BL1	0.574342	0.457074	-0.367654	-0.498701	-0.373851	-0.173936
TCGA-C8-A27B	tcga-c8-a27b-01a-01-tsa	0.3	MODERATE	BL1	BL1	0.486388	0.600024	-0.476843	-0.468604	-0.255552	-0.262424
TCGA-BH-A0BG	tcga-bh-a0bg-01a-01-bsa	0.3	MODERATE	BL1	BL1	0.427652	0.518511	-0.247957	-0.203759	-0.436735	-0.343089
TCGA-D8-A1XK	tcga-d8-a1xk-01a-02-ts2	0.3	MODERATE	BL1	BL1	0.202328	0.249586	-0.402693	-0.142275	0.063845	-0.251202
TCGA-D8-A1XQ	tcga-d8-a1xq-01a-01-ts1	0.3	MODERATE	BL1	BL1	0.174269	0.313934	-0.214941	-0.12374	-0.145283	-0.116946
TCGA-AO-A0J4	tcga-ao-a0j4-01a-01-bsa	0.3	MODERATE	BL1	BL1	0.074994	0.657554	-0.281343	0.242663	-0.387007	-0.422858
TCGA-AR-A0U0	tcga-ar-a0u0-01a-01-msa	0.4	MODERATE	IM	BL1	0.641873	0.220102	-0.39882	-0.636167	0.165632	-0.0264637
TCGA-OL-A66I	tcga-ol-a66i-01a-02-ts2	0.4	MODERATE	IM	BL1	0.630147	0.0747324	-0.076115	-0.453484	-0.0347932	-0.282945
TCGA-AR-A1AI	tcga-ar-a1ai-01a-01-tsa	0.4	MODERATE	IM	BL1	0.613507	0.459344	-0.469013	-0.508156	-0.180538	-0.284255
TCGA-AR-A0U4	tcga-ar-a0u4-01a-01-bsa	0.4	MODERATE	IM	BL1	0.453966	0.280319	-0.219629	-0.405375	-0.133083	-0.207404
TCGA-HN-A2NL	tcga-hn-a2nl-01a-01-tsa	0.4	MODERATE	BL1	BL1	0.0356487	0.153813	-0.126669	0.0755409	-0.457344	-0.0895915
TCGA-BH-A0E6	tcga-bh-a0e6-01a-01-bsa	0.4	MODERATE	M	M	-0.260815	0.0852418	0.020567	0.301529	-0.0809127	0.0118729
TCGA-AR-A0TS	tcga-ar-a0ts-01a-01-bsa	0.5	INTENSE	BL1	BL1	0.300479	0.519417	0.0745042	-0.046424	-0.405733	-0.268638
TCGA-C8-A12V	tcga-c8-a12v-01a-01-bsa	0.5	INTENSE	IM	BL1	0.84301	-0.0216878	-0.0253868	-0.739627	-0.260534	-0.113817
TCGA-AO-A128	tcga-ao-a128-01a-01-bsa	0.5	INTENSE	IM	BL1	0.820341	0.0532418	-0.170483	-0.763622	0.0019808	-0.0306793
TCGA-C8-A12K	tcga-c8-a12k-01a-02-bsb	0.5	INTENSE	IM	BL1	0.764555	0.367992	-0.320692	-0.699679	-0.290966	-0.273802
TCGA-S3-AA10	tcga-s3-aa10-01a-02-ts2	0.5	INTENSE	IM	BL1	0.664665	0.422942	-0.270989	-0.491044	-0.139222	-0.38292
TCGA-AR-A1AQ	tcga-ar-a1aq-01a-01-tsa	0.5	INTENSE	IM	BL1	0.662143	0.201608	-0.280664	-0.605905	0.0774455	-0.252155
TCGA-AC-A6IW	tcga-ac-a6iw-01a-01-ts1	0.5	INTENSE	IM	BL1	0.652941	0.443316	-0.285558	-0.540509	-0.291113	-0.2293
TCGA-A2-A0CM	tcga-a2-a0cm-01a-03-bsc	0.5	INTENSE	IM	BL1	0.576657	0.388955	-0.304243	-0.461295	0.0684866	-0.344596
TCGA-E2-A573	tcga-e2-a573-01a-01-ts1	0.5	INTENSE	IM	BL1	0.538348	0.41735	-0.34478	-0.441916	-0.0907427	-0.222643
TCGA-BH-A0B9	tcga-bh-a0b9-01a-01-bsa	0.5	INTENSE	IM	BL1	0.503894	0.131801	-0.327481	-0.389136	-0.276557	-0.149508
TCGA-GM-A3XL	tcga-gm-a3xl-01a-01-tsa	0.5	INTENSE	IM	BL1	0.494537	0.245661	-0.435113	-0.515882	0.0982319	-0.0242347
TCGA-AO-A0J6	tcga-ao-a0j6-01a-01-bsa	0.5	INTENSE	IM	BL1	0.379017	0.254107	-0.431524	-0.359286	0.129708	-0.144487
TCGA-E2-A1LK	tcga-e2-a1lk-01a-02-tsb	Not evaluable. Folded section	NA	BL1	BL1	-0.352908	0.511541	-0.302926	0.378074	-0.0187076	-0.124202
TCGA-C8-A134	tcga-c8-a134-01a-01-bsa	Not evaluable. Necrotic	NA	BL1	BL1	0.217294	0.549855	-0.236719	-0.0588748	-0.273634	-0.231644
TCGA-GM-A2DF	tcga-gm-a2df-01a-01-tsa	Not evaluable. No image	NA	BL1	BL1	0.0837064	0.266675	0.0484337	0.00680436	-0.17737	-0.0553532
TCGA-A7-A26I	tcga-a7-a26i-01a-01-tsa	0.01	MILD	BL2	BL2	-0.364853	-0.230963	0.036367	0.310358	0.557088	-0.131795
TCGA-E9-A5FL	tcga-e9-a5fl-01a-01-tsa	0.02	MILD	BL2	BL2	-0.253124	-0.46272	0.255241	0.0618362	0.494352	0.228502
TCGA-AN-A0XU	tcga-an-a0xu-01a-01-bsa	0.05	MILD	BL2	BL2	-0.0286361	0.0902167	-0.32731	0.124837	0.195167	-0.156605
TCGA-E2-A1LL	tcga-e2-a1ll-01a-01-tsa	0.05	MILD	BL2	BL2	-0.421141	-0.388539	0.0096599	0.292492	0.555811	0.227041
TCGA-AR-A1AH	tcga-ar-a1ah-01a-01-ts1	0.05	MILD	M	M	-0.479013	-0.0737757	-0.134213	0.428236	0.089699	0.000518318
TCGA-B6-A0RE	tcga-b6-a0re-01a-01-bs1	0.05	MILD	M	M	-0.491535	0.196189	-0.363325	0.438787	0.303809	-0.184368
TCGA-BH-A0AV	tcga-bh-a0av-01a-03-bsc	0.05	MILD	M	M	-0.557489	0.0443268	0.197075	0.580127	0.259856	-0.240055
TCGA-AR-A1AR	tcga-ar-a1ar-01a-03-tsc	0.1	MILD	IM	BL2	0.393023	-0.162067	0.112476	-0.417832	0.320516	-0.111402
TCGA-EW-A1P8	tcga-ew-a1p8-01a-01-tsa	0.1	MILD	UNC	BL2	0.189196	0.119895	-0.266176	-0.14107	0.16129	-0.134877
TCGA-E2-A150	tcga-e2-a150-01a-01-tsa	0.1	MILD	BL2	BL2	0.0147133	0.127642	-0.132522	-0.0220968	0.257031	-0.141275
TCGA-A7-A6VW	tcga-a7-a6vw-01a-02-ts2	0.1	MILD	BL2	BL2	-0.0281504	-0.0491357	-0.225187	-0.144681	0.406732	-0.00456472
TCGA-D8-A13Z	tcga-d8-a13z-01a-01-bs1	0.1	MILD	BL2	BL2	-0.0299555	-0.319785	-0.0289441	-0.157942	0.476013	0.308489
TCGA-E2-A1LG	tcga-e2-a1lg-01a-02-tsb	0.1	MILD	UNC	BL2	-0.0922021	-0.00576149	-0.199973	-0.0303851	0.0719365	0.0298669
TCGA-A2-A0T2	tcga-a2-a0t2-01a-01-bsa	0.1	MILD	M	M	-0.372624	-0.00218186	-0.0190197	0.309398	0.257276	0.154887
TCGA-A2-A0YE	tcga-a2-a0ye-01a-01-bs1	0.1	MILD	M	M	-0.460082	-0.150307	-0.0310252	0.44509	0.0796828	-0.0433026
TCGA-A7-A4SE	tcga-a7-a4se-01a-01-tsa	0.1	MILD	UNC	BL2	-0.484774	-0.155754	0.110636	0.457632	0.468568	-0.205711
TCGA-D8-A27M	tcga-d8-a27m-01a-01-tsa	0.2	MODERATE	IM	BL2	0.389897	0.0917941	0.0760741	-0.259668	0.149345	-0.227177
TCGA-EW-A1P4	tcga-ew-a1p4-01a-02-tsb	0.2	MODERATE	BL2	BL2	0.245243	-0.153205	-0.147518	-0.183917	0.483016	-0.154008
TCGA-AO-A03U	tcga-ao-a03u-01b-02-bsb	0.2	MODERATE	BL2	BL2	0.167714	-0.490542	0.324213	-0.177743	0.367831	0.232892
TCGA-A7-A6VV	tcga-a7-a6vv-01a-02-ts2	0.2	MODERATE	M	M	-0.4053	-0.00562518	0.0854193	0.493902	0.221084	-0.132229
TCGA-EW-A1PB	tcga-ew-a1pb-01a-01-tsa	0.3	MODERATE	IM	BL2	0.673633	0.0205965	-0.277671	-0.683731	0.292325	0.00843504
TCGA-D8-A1JL	tcga-d8-a1jl-01a-01-ts1	0.3	MODERATE	IM	BL2	0.449158	0.0572239	-0.0503579	-0.347904	0.0728643	-0.238013
TCGA-E2-A1AZ	tcga-e2-a1az-01a-01-ts1	0.3	MODERATE	UNC	BL2	0.338484	-0.255475	0.0960665	-0.300044	0.31883	-0.130293
TCGA-A7-A4SD	tcga-a7-a4sd-01a-01-ts1	0.3	MODERATE	BL2	BL2	0.331106	-0.150603	-0.20853	-0.243333	0.462698	-0.17646
TCGA-A7-A6VY	tcga-a7-a6vy-01a-01-ts1	0.3	MODERATE	BL2	BL2	0.187836	-0.00403235	-0.300928	-0.169899	0.570268	-0.136899
TCGA-C8-A131	tcga-c8-a131-01a-01-bsa	0.3	MODERATE	BL2	BL2	-0.444907	-0.393341	0.0506783	0.224389	0.511458	0.436638
TCGA-AR-A1AJ	tcga-ar-a1aj-01a-02-tsb	0.4	MODERATE	IM	BL2	0.775359	0.0341297	0.0363534	-0.748274	0.136555	-0.214964
TCGA-A2-A0SX	tcga-a2-a0sx-01a-01-bsa	0.4	MODERATE	IM	BL2	0.407109	-0.0181316	0.093398	-0.318329	0.242319	-0.288772
TCGA-AR-A5QQ	tcga-ar-a5qq-01a-01-tsa	0.4	MODERATE	BL2	BL2	0.317904	-0.374771	-0.00883385	-0.412591	0.731145	0.120415
TCGA-BH-A0BL	tcga-bh-a0bl-01a-01-bsa	0.4	MODERATE	BL2	BL2	0.0954029	-0.402152	0.32442	-0.000622072	0.518605	-0.194321
TCGA-PL-A8LV	tcga-pl-a8lv-01a-02-dx2	0.4	MODERATE	BL2	BL2	-0.109971	0.0712763	-0.00414981	0.0878215	0.15086	0.0211773
TCGA-E2-A159	tcga-e2-a159-01a-01-tsa	0.5	INTENSE	BL2	BL2	0.366134	-0.196582	-0.212691	-0.457738	0.576831	0.273085
TCGA-A7-A26F	tcga-a7-a26f-01a-02-tsb	0.5	INTENSE	BL2	BL2	-0.010826	-0.385865	-0.0249515	-0.189255	0.667779	0.157565
TCGA-BH-A18G	tcga-bh-a18g-01a-01-tsa	0.02	MILD	M	M	-0.361136	-0.107836	0.0368528	0.270921	0.0480423	0.117686
TCGA-GM-A2DB	tcga-gm-a2db-01a-03-tsc	0.05	MILD	LAR	LAR	-0.0309535	-0.389971	-0.0570281	-0.220114	0.120966	0.608252
TCGA-D8-A143	tcga-d8-a143-01a-01-bsa	0.05	MILD	LAR	LAR	-0.158069	0.0172331	-0.208374	0.056194	0.0615707	0.21725
TCGA-C8-A3M7	tcga-c8-a3m7-01a-01-ts1	0.05	MILD	LAR	LAR	-0.326425	-0.629429	0.527442	0.10641	0.0954201	0.580284
TCGA-E2-A574	tcga-e2-a574-01a-01-tsa	0.05	MILD	M	M	-0.337963	0.0103796	-0.13783	0.292102	-0.0200386	0.0525319
TCGA-AN-A0FL	tcga-an-a0fl-01a-01-bsa	0.05	MILD	LAR	M	-0.351206	0.0381412	-0.0416412	0.252948	-0.34924	0.24041
TCGA-AN-A0AR	tcga-an-a0ar-01a-01-bsa	0.05	MILD	M	M	-0.414975	0.0510407	-0.157745	0.37622	-0.267713	0.0643296
TCGA-LL-A740	tcga-ll-a740-01a-02-tsb	0.05	MILD	LAR	LAR	-0.423126	-0.673497	0.208375	0.0994797	0.353787	0.7892
TCGA-AR-A2LH	tcga-ar-a2lh-01a-03-tsc	0.1	MILD	LAR	LAR	0.399963	-0.436001	0.314344	-0.532317	0.218209	0.478084
TCGA-C8-A26Y	tcga-c8-a26y-01a-01-tsa	0.1	MILD	LAR	LAR	-0.0716603	-0.229879	-0.146723	-0.213048	0.301205	0.561067
TCGA-B6-A0RS	tcga-b6-a0rs-01a-01-bs1	0.1	MILD	LAR	LAR	-0.0879891	-0.347054	-0.0233597	-0.110084	0.279011	0.484343
TCGA-BH-A0E0	tcga-bh-a0e0-01a-01-bsa	0.1	MILD	LAR	LAR	-0.483252	-0.540731	0.417129	0.300541	-0.0437564	0.561094
TCGA-OL-A5D6	tcga-ol-a5d6-01a-02-tsb	0.1	MILD	LAR	LAR	-0.484816	-0.652671	0.243422	0.143249	0.2563	0.824914
TCGA-LL-A5YO	tcga-ll-a5yo-01a-02-ts2	0.2	MODERATE	IM	LAR	0.701072	-0.245497	0.0128187	-0.700225	0.0542363	0.450424
TCGA-GM-A2DD	tcga-gm-a2dd-01a-01-tsa	0.2	MODERATE	LAR	LAR	0.289524	-0.615904	0.16747	-0.454825	0.257809	0.683543
TCGA-AO-A0J2	tcga-ao-a0j2-01a-01-bsa	0.2	MODERATE	LAR	LAR	0.0633771	-0.250763	-0.27805	-0.393072	0.217087	0.544715
TCGA-AO-A1KR	tcga-ao-a1kr-01a-01-tsa	0.2	MODERATE	UNC	LAR	-0.0658342	-0.0351505	-0.162447	0.0201059	-0.0467933	0.0785175
TCGA-B6-A0IE	tcga-b6-a0ie-01a-01-bsa	0.2	MODERATE	LAR	LAR	-0.400253	-0.396792	0.177368	0.199562	0.0608328	0.487843
TCGA-D8-A1JG	tcga-d8-a1jg-01b-01-tsa	0.3	MODERATE	LAR	LAR	0.32134	-0.409453	-0.100884	-0.533484	0.246407	0.647774
TCGA-C8-A26X	tcga-c8-a26x-01a-03-tsc	0.3	MODERATE	LAR	LAR	0.304319	-0.551504	0.121319	-0.511714	0.310074	0.658137
TCGA-A2-A04P	tcga-a2-a04p-01a-03-bsc	0.3	MODERATE	UNC	LAR	-0.037373	-0.138763	0.10179	-0.000591731	-0.0450659	0.129748
TCGA-D8-A1JF	tcga-d8-a1jf-01a-01-ts1	0.3	MODERATE	LAR	LAR	-0.276793	-0.544811	0.0884211	-0.0361628	0.140619	0.717388
TCGA-A2-A0EQ	tcga-a2-a0eq-01a-01-bsa	0.4	MODERATE	IM	LAR	0.604391	-0.293816	0.0400021	-0.64912	-0.0731695	0.384058
TCGA-OL-A66P	tcga-ol-a66p-01a-01-ts1	0.4	MODERATE	LAR	LAR	0.356918	-0.499094	0.151311	-0.483819	0.0864741	0.557395
TCGA-E2-A1LH	tcga-e2-a1lh-01a-01-ts1	0.4	MODERATE	LAR	LAR	-0.301945	-0.408194	0.34083	0.178333	-0.205576	0.497304
TCGA-GM-A2DH	tcga-gm-a2dh-01a-01-tsa	0.5	INTENSE	IM	LAR	0.489748	-0.130405	-0.161089	-0.556014	0.0717503	0.279995
TCGA-EW-A3U0	tcga-ew-a3u0-01a-01-tsa	0.01	MILD	IM	UNC	0.56171	-0.0512891	0.249065	-0.36277	-0.297466	-0.217086
TCGA-D8-A27H	tcga-d8-a27h-01a-01-ts1	0.01	MILD	M	M	-0.603636	0.118514	0.215104	0.662997	0.00885165	-0.170137
TCGA-B6-A0RU	tcga-b6-a0ru-01a-01-bsa	0.02	MILD	M	M	-0.654121	0.193369	0.226916	0.649387	-0.331126	-0.0361696
TCGA-AN-A0AL	tcga-an-a0al-01a-01-bsa	0.05	MILD	MSL	BL2	-0.106144	-0.266425	0.210586	0.0447484	0.153464	0.0827514
TCGA-BH-A42U	tcga-bh-a42u-01a-01-tsa	0.05	MILD	MSL	LAR	-0.155091	-0.562227	0.529998	0.0581934	0.13125	0.422692
TCGA-A2-A1G6	tcga-a2-a1g6-01a-01-tsa	0.05	MILD	MSL	LAR	-0.353574	-0.551138	0.539413	0.204763	0.00636964	0.364914
TCGA-BH-A1F6	tcga-bh-a1f6-01a-01-tsa	0.05	MILD	MSL	LAR	-0.358659	-0.634161	0.75365	0.209436	0.158615	0.226474
TCGA-GI-A2C9	tcga-gi-a2c9-01a-01-ts1	0.05	MILD	MSL	M	-0.384361	-0.591913	0.755937	0.276855	0.115663	0.191884
TCGA-E2-A1LS	tcga-e2-a1ls-01a-01-tsa	0.05	MILD	MSL	M	-0.384882	-0.544948	0.701332	0.265332	-0.0216279	0.247219
TCGA-AR-A2LR	tcga-ar-a2lr-01a-01-tsa	0.05	MILD	M	M	-0.582976	-0.0096561	0.237031	0.666773	-0.211575	-0.217438
TCGA-AO-A12F	tcga-ao-a12f-01a-01-bsa	0.05	MILD	M	M	-0.599977	0.0253749	0.161306	0.630338	-0.231242	-0.099618
TCGA-AQ-A04J	tcga-aq-a04j-01a-01-bs1	0.1	MILD	MSL	BL1	0.172691	0.0852753	0.254544	0.0239192	-0.295581	-0.190869
TCGA-EW-A1P1	tcga-ew-a1p1-01a-03-tsc	0.1	MILD	MSL	LAR	-0.241252	-0.745627	0.706261	0.061785	0.468409	0.440598
TCGA-BH-A1EW	tcga-bh-a1ew-01a-01-tsa	0.1	MILD	MSL	LAR	-0.277018	-0.519507	0.516768	0.0964326	-0.0407504	0.352049
TCGA-A7-A0CE	tcga-a7-a0ce-01a-01-bs1	0.1	MILD	MSL	LAR	-0.302523	-0.61137	0.622754	0.155741	0.0393454	0.480039
TCGA-B6-A0WX	tcga-b6-a0wx-01a-01-bs1	0.1	MILD	M	M	-0.377191	-0.245894	0.307662	0.408624	0.158547	-0.0512918
TCGA-BH-A18Q	tcga-bh-a18q-01a-01-tsa	0.1	MILD	MSL	LAR	-0.397534	-0.551496	0.623702	0.299916	-0.0581399	0.334136
TCGA-D8-A142	tcga-d8-a142-01a-01-bs1	0.1	MILD	M	M	-0.474216	-0.129779	0.214032	0.473057	0.121982	0.09194
TCGA-GM-A2DI	tcga-gm-a2di-01a-03-tsc	0.2	MODERATE	IM	LAR	0.481166	-0.622143	0.415052	-0.475893	0.219739	0.365192
TCGA-LL-A441	tcga-ll-a441-01a-01-ts1	0.2	MODERATE	IM	UNC	0.419106	-0.263272	0.268612	-0.226619	-0.368184	-0.0508801
TCGA-OL-A97C	tcga-ol-a97c-01a-03-tsc	0.2	MODERATE	MSL	LAR	-0.311965	-0.645284	0.403027	0.27165	0.219539	0.389514
TCGA-E9-A1RH	tcga-e9-a1rh-01a-02-tsb	0.2	MODERATE	MSL	LAR	-0.324056	-0.635669	0.78155	0.19455	0.0489985	0.273399
TCGA-E2-A158	tcga-e2-a158-01a-01-ts1	0.2	MODERATE	MSL	M	-0.38224	-0.609811	0.797054	0.310106	0.0500644	0.240861
TCGA-AC-A2QH	tcga-ac-a2qh-01a-01-tsa	0.2	MODERATE	M	M	-0.459224	-0.399684	0.329228	0.456967	0.192054	0.0452704
TCGA-EW-A1P7	tcga-ew-a1p7-01a-02-tsb	0.3	MODERATE	IM	BL2	0.473018	-0.328029	0.443464	-0.252603	0.0415173	-0.103414
TCGA-AC-A8OQ	tcga-ac-a8oq-01a-01-ts1	0.3	MODERATE	MSL	BL1	0.120682	0.0313379	0.285666	0.0251188	-0.147875	-0.169938
TCGA-AC-A2QJ	tcga-ac-a2qj-01a-01-ts1	0.3	MODERATE	UNC	BL2	-0.00968942	-0.378234	0.336745	-0.00900723	0.29938	0.122311
TCGA-BH-A0B3	tcga-bh-a0b3-01a-01-bsa	0.3	MODERATE	UNC	LAR	-0.116253	-0.533058	0.625248	-0.0278723	-0.0635484	0.318207
TCGA-E2-A1L7	tcga-e2-a1l7-01a-01-tsa	0.3	MODERATE	MSL	LAR	-0.162384	-0.516188	0.600577	0.0505151	-0.022414	0.349368
TCGA-LL-A73Y	tcga-ll-a73y-01a-01-ts1	0.3	MODERATE	M	M	-0.349025	-0.108726	0.405629	0.534355	-0.208174	-0.0873748
TCGA-EW-A1OV	tcga-ew-a1ov-01a-01-tsa	0.4	MODERATE	IM	LAR	0.650436	-0.429375	0.264734	-0.647032	0.00199621	0.372625
TCGA-PL-A8LZ	tcga-pl-a8lz-01a-03-dx3	0.4	MODERATE	IM	BL2	0.594849	-0.0336704	0.135636	-0.528601	0.0127639	-0.160163
TCGA-BH-A0BW	tcga-bh-a0bw-01a-01-bsa	0.4	MODERATE	UNC	UNC	0.482262	-0.425582	0.492583	-0.394691	-0.110972	0.0321995
TCGA-AR-A1AO	tcga-ar-a1ao-01a-01-tsa	0.4	MODERATE	IM	BL2	0.478297	-0.656059	0.475031	-0.562993	0.401377	0.365707
TCGA-E9-A1ND	tcga-e9-a1nd-01a-01-tsa	0.4	MODERATE	MSL	LAR	-0.0413306	-0.613439	0.760368	-0.0732245	0.108416	0.295785
TCGA-A7-A26G	tcga-a7-a26g-01a-02-tsb	0.4	MODERATE	MSL	BL2	-0.0611458	-0.4727	0.383839	0.0230577	0.147242	0.0921287
TCGA-A2-A3XY	tcga-a2-a3xy-01a-01-tsa	0.4	MODERATE	MSL	M	-0.0847332	0.113125	0.226495	0.201665	0.0403016	-0.22648
TCGA-BH-A18V	tcga-bh-a18v-01a-01-tsa	0.4	MODERATE	MSL	LAR	-0.392911	-0.498992	0.60648	0.253074	-0.0761811	0.385852
TCGA-S3-AA15	tcga-s3-aa15-01a-01-ts1	0.5	INTENSE	MSL	BL2	0.367084	-0.5705	0.506167	-0.271597	0.173124	0.0272463
TCGA-BH-A1FC	tcga-bh-a1fc-01a-01-tsa	0.5	INTENSE	MSL	LAR	-0.220145	-0.646344	0.745402	-0.00460466	0.128916	0.447628
TCGA-A2-A0ST	tcga-a2-a0st-01a-01-bsa	0.6	INTENSE	IM	UNC	0.846695	-0.181042	0.123424	-0.776447	-0.122918	-0.0578369
TCGA-B6-A0RT	tcga-b6-a0rt-01a-02-msb	0.7	INTENSE	IM	BL1	0.824383	0.0730922	0.103352	-0.738433	-0.0411406	-0.172154

## Sheet: Sheet2
	BARCODE	SLIDE	% of mononuclear cells within stroma [0-10%(mild),20-40% (moderate), >50%(intense)]	Notes	for MES review
2015-08-11	TCGA-AR-A256	tcga-ar-a256-01a-01-tsa	0.02
2015-08-11	TCGA-A2-A3XU	tcga-a2-a3xu-01a-01-tsa	0.02
2015-08-11	TCGA-A1-A0SK	tcga-a1-a0sk-01a-01-bsa	0.05
2015-08-11	TCGA-B6-A0I6	tcga-b6-a0i6-01a-01-bsa	0
2015-08-11	TCGA-BH-A18T	tcga-bh-a18t-01a-01-tsa	0.01
2015-08-11	TCGA-A2-A3XX	tcga-a2-a3xx-01a-02-tsb	0.02	TIL focal
2015-08-11	TCGA-A2-A3XS	tcga-a2-a3xs-01a-01-ts1	0.05	TIL focal
2015-08-11	TCGA-E2-A1LK	tcga-e2-a1lk-01a-02-tsb	See comment*	small folded sample. A mild TIL is seen
2015-08-11	TCGA-A2-A0D0	tcga-a2-a0d0-01a-01-bsa	0.05
2015-08-11	TCGA-A1-A0SP	tcga-a1-a0sp-01a-01-bs1	0.02
2015-08-11	TCGA-AN-A04D	tcga-an-a04d-01a-01-bs1	0
2015-08-11	TCGA-B6-A0IQ	tcga-b6-a0iq-01a-01-bsa	0.1	TIL focal
2015-08-11	TCGA-AQ-A54N	tcga-aq-a54n-01a-01-ts1	0.2		x
2015-08-11	TCGA-BH-A0E6	tcga-bh-a0e6-01a-01-bsa	0.4
2015-08-11	TCGA-A7-A5ZV	tcga-a7-a5zv-01a-01-ts1	0.1		x
2015-08-11	TCGA-C8-A1HJ	tcga-c8-a1hj-01a-01-tsa	0.1		x
2015-08-11	TCGA-A1-A0SO	tcga-a1-a0so-01a-02-bsb	0.01
2015-08-11	TCGA-AN-A0G0	tcga-an-a0g0-01a-01-bs1	0.25
2015-08-11	TCGA-A2-A0T0	tcga-a2-a0t0-01a-02-bsb	0.05	TIL focal
2015-08-11	TCGA-AR-A1AY	tcga-ar-a1ay-01a-02-tsb	0.05
2015-08-11	TCGA-AC-A2BK	tcga-ac-a2bk-01a-01-ts1	0.05
2015-08-11	TCGA-BH-A0WA	tcga-bh-a0wa-01a-01-bs1	0.1
2015-08-11	TCGA-E9-A1N8	tcga-e9-a1n8-01a-01-tsa	0.05
2015-08-11	TCGA-A2-A04U	tcga-a2-a04u-01a-01-bsa	0.01
2015-08-11	TCGA-EW-A1OW	tcga-ew-a1ow-01a-02-tsb	0.05
2015-08-11	TCGA-D8-A27F	tcga-d8-a27f-01a-01-ts1	0.05
2015-08-11	TCGA-E9-A244	tcga-e9-a244-01a-01-tsa	0.02
2015-08-11	TCGA-A7-A0DA	tcga-a7-a0da-01a-03-ts3	0.01
2015-08-11	TCGA-AR-A0TP	tcga-ar-a0tp-01a-01-bsa	0.01	DCIS looking?
2015-08-11	TCGA-AN-A0FX	tcga-an-a0fx-01a-01-ms1	0.01
2015-08-11	TCGA-C8-A27B	tcga-c8-a27b-01a-01-tsa	0.3	overstained?	x
2015-08-11	TCGA-BH-A0BG	tcga-bh-a0bg-01a-01-bsa	0.3
2015-08-11	TCGA-AR-A0TU	tcga-ar-a0tu-01a-03-bsc	0.2
2015-08-11	TCGA-A2-A3XT	tcga-a2-a3xt-01a-01-tsa	0.1		x
2015-08-11	TCGA-E2-A14R	tcga-e2-a14r-01a-01-tsa	0.1
2015-08-11	TCGA-AO-A129	tcga-ao-a129-01a-02-bsb	0.1	TIL focal
2015-08-11	TCGA-AR-A0TS	tcga-ar-a0ts-01a-01-bsa	See comment*	Is this a LN met? Dense lymphocytic infiltrate mostly surrounding tumor (45%)	x
2015-08-11	TCGA-C8-A134	tcga-c8-a134-01a-01-bsa	See comment*	Not evaluable. Necrosis and detached tu cells
2015-08-11	TCGA-D8-A1XK	tcga-d8-a1xk-01a-02-ts2	0.3
2015-08-11	TCGA-A8-A08R	tcga-a8-a08r-01a-01-bs1	0.1
2015-08-12	TCGA-D8-A1XQ	tcga-d8-a1xq-01a-01-ts1	0.3	TIL intense in tumor bed (50%)
2015-08-12	TCGA-A2-A0YM	tcga-a2-a0ym-01a-01-bsa	0.05
2015-08-12	TCGA-E2-A14N	tcga-e2-a14n-01a-03-tsc	0.05
2015-08-12	TCGA-D8-A147	tcga-d8-a147-01a-01-bsa	0.1
2015-08-12	TCGA-A2-A04T	tcga-a2-a04t-01a-02-bsb	0.1
2015-08-12	TCGA-E2-A1LI	tcga-e2-a1li-01a-01-ts1	0.1		x maybe more?
2015-08-12	TCGA-GM-A2DF	tcga-gm-a2df-01a-01-tsa	No picture
2015-08-12	TCGA-AO-A0J4	tcga-ao-a0j4-01a-01-bsa	30%* see comment	Lymphocytes only around normal breast!!! Not TIL
2015-08-12	TCGA-A8-A07C	tcga-a8-a07c-01a-01-bs1	0.1
2015-08-13	TCGA-HN-A2NL	tcga-hn-a2nl-01a-01-tsa	0.4	High tu cellullarity	x
2015-08-13	TCGA-OL-A6VO	tcga-ol-a6vo-01a-01-tsa	0.05
2015-08-13	TCGA-A2-A0D2	tcga-a2-a0d2-01a-02-bsb	0.02
2015-08-13	TCGA-A8-A07O	tcga-a8-a07o-01a-01-bs1	0.2	Moderate PMN infiltrate in addition to TIL	x
2015-08-13	TCGA-AN-A0AT	tcga-an-a0at-01a-01-bsa	0.2	Moderate PMN infiltrate in addition to TIL	x
2015-08-13	TCGA-OL-A5RW	tcga-ol-a5rw-01a-01-ts1	0.05
2015-08-13	TCGA-E9-A22G	tcga-e9-a22g-01a-01-tsa	0.2
2015-08-13	TCGA-EW-A1PH	tcga-ew-a1ph-01a-01-ts1	0.2
2015-08-13	TCGA-AO-A124	tcga-ao-a124-01a-01-bsa	0.1
2015-08-13	TCGA-A8-A07R	tcga-a8-a07r-01a-01-bs1	0.1		x
2015-08-13	TCGA-B6-A402	tcga-b6-a402-01a-01-ts1	0.01
2015-08-13	TCGA-AN-A0FJ	tcga-an-a0fj-01a-01-bsa	0.2
2015-08-13	TCGA-A2-A0CM	tcga-a2-a0cm-01a-03-bsc	0.5
2015-08-13	TCGA-C8-A12V	tcga-c8-a12v-01a-01-bsa	0.5
2015-08-13	TCGA-AO-A128	tcga-ao-a128-01a-01-bsa	0.5
2015-08-13	TCGA-C8-A12K	tcga-c8-a12k-01a-02-bsb	0.5
2015-08-13	TCGA-E2-A1B6	tcga-e2-a1b6-01a-03-tsc	0.2
2015-08-13	TCGA-S3-AA10	tcga-s3-aa10-01a-02-ts2	0.5
2015-08-13	TCGA-AR-A1AQ	tcga-ar-a1aq-01a-01-tsa	0.5
2015-08-13	TCGA-AC-A6IW	tcga-ac-a6iw-01a-01-ts1	0.5
2015-08-13	TCGA-AR-A0U0	tcga-ar-a0u0-01a-01-msa	0.4
2015-08-13	TCGA-OL-A66I	tcga-ol-a66i-01a-02-ts2	0.4	mostly intratumoral
2015-08-13	TCGA-AR-A1AI	tcga-ar-a1ai-01a-01-tsa	0.4
2015-08-13	TCGA-OL-A5D7	tcga-ol-a5d7-01a-01-ts1	0.3
2015-08-13	TCGA-B6-A0I2	tcga-b6-a0i2-01a-01-bsa	0.2	hard evaluation
2015-08-13	TCGA-BH-A0B9	tcga-bh-a0b9-01a-01-bsa	0.5
2015-08-13	TCGA-GM-A3XL	tcga-gm-a3xl-01a-01-tsa	0.5
2015-08-13	TCGA-AR-A0U4	tcga-ar-a0u4-01a-01-bsa	0.4	Moderate PMN infiltrate in addition to TIL
2015-08-13	TCGA-AO-A0J6	tcga-ao-a0j6-01a-01-bsa	0.5
2015-08-13	TCGA-E2-A573	tcga-e2-a573-01a-01-ts1	0.5
2015-08-13	TCGA-EW-A1P8	tcga-ew-a1p8-01a-01-tsa	0.1	hard evaluation	xmaybe more?
2015-08-13	TCGA-A2-A0T2	tcga-a2-a0t2-01a-01-bsa	0.1	hard evaluation
2015-08-13	TCGA-AR-A5QQ	tcga-ar-a5qq-01a-01-tsa	0.4
2015-08-13	TCGA-AO-A03U	tcga-ao-a03u-01b-02-bsb	0.2
2015-08-13	TCGA-E2-A1AZ	tcga-e2-a1az-01a-01-ts1	0.3
2015-08-13	TCGA-E2-A1LG	tcga-e2-a1lg-01a-02-tsb	0.1
2015-08-13	TCGA-PL-A8LV	tcga-pl-a8lv-01a-02-dx2	0.4
2015-08-13	TCGA-A7-A4SE	tcga-a7-a4se-01a-01-tsa	0.1
2015-08-13	TCGA-A7-A6VV	tcga-a7-a6vv-01a-02-ts2	0.2
2015-08-13	TCGA-A2-A0YE	tcga-a2-a0ye-01a-01-bs1	0.1
2015-08-13	TCGA-AR-A1AH	tcga-ar-a1ah-01a-01-ts1	0.05	Moderate PMN infiltrate in addition to TIL
2015-08-13	TCGA-B6-A0RE	tcga-b6-a0re-01a-01-bs1	0.05
2015-08-13	TCGA-BH-A0AV	tcga-bh-a0av-01a-03-bsc	0.05	hard evaluation
2015-08-13	TCGA-E2-A159	tcga-e2-a159-01a-01-tsa	0.5	hard evaluation
2015-08-13	TCGA-A7-A4SD	tcga-a7-a4sd-01a-01-ts1	0.3	intratum
2015-08-13	TCGA-EW-A1P4	tcga-ew-a1p4-01a-02-tsb	0.2	Moderate PMN infiltrate in addition to TIL
2015-08-13	TCGA-A7-A6VY	tcga-a7-a6vy-01a-01-ts1	0.3
2015-08-13	TCGA-BH-A0BL	tcga-bh-a0bl-01a-01-bsa	0.4	dense if only tumor bed considered
2015-08-13	TCGA-E2-A150	tcga-e2-a150-01a-01-tsa	0.1
2015-08-13	TCGA-A7-A26F	tcga-a7-a26f-01a-02-tsb	0.5
2015-08-13	TCGA-A7-A6VW	tcga-a7-a6vw-01a-02-ts2	0.1
2015-08-14	TCGA-AN-A0XU	tcga-an-a0xu-01a-01-bsa	0.05
2015-08-14	TCGA-D8-A13Z	tcga-d8-a13z-01a-01-bs1	0.1
2015-08-14	TCGA-E9-A5FL	tcga-e9-a5fl-01a-01-tsa	0.02
2015-08-14	TCGA-A7-A26I	tcga-a7-a26i-01a-01-tsa	0.01
2015-08-14	TCGA-E2-A1LL	tcga-e2-a1ll-01a-01-tsa	0.05
2015-08-14	TCGA-C8-A131	tcga-c8-a131-01a-01-bsa	0.3	Dense PMN infiltrate in addition to TIL
2015-08-14	TCGA-AR-A1AR	tcga-ar-a1ar-01a-03-tsc	0.1
2015-08-14	TCGA-AR-A1AJ	tcga-ar-a1aj-01a-02-tsb	0.4	mostly intratum
2015-08-14	TCGA-EW-A1PB	tcga-ew-a1pb-01a-01-tsa	0.3	intratum
2015-08-14	TCGA-D8-A1JL	tcga-d8-a1jl-01a-01-ts1	0.3	intratum
2015-08-14	TCGA-A2-A0SX	tcga-a2-a0sx-01a-01-bsa	0.4
2015-08-14	TCGA-D8-A27M	tcga-d8-a27m-01a-01-tsa	0.2
2015-08-14	TCGA-LL-A5YO	tcga-ll-a5yo-01a-02-ts2	0.2
2015-08-14	TCGA-A2-A0EQ	tcga-a2-a0eq-01a-01-bsa	0.4
2015-08-14	TCGA-GM-A2DH	tcga-gm-a2dh-01a-01-tsa	0.5	low tu cell
2015-08-14	TCGA-A2-A04P	tcga-a2-a04p-01a-03-bsc	0.3	small sample
2015-08-14	TCGA-AR-A2LH	tcga-ar-a2lh-01a-03-tsc	0.1
2015-08-14	TCGA-B6-A0RS	tcga-b6-a0rs-01a-01-bs1	0.1
2015-08-14	TCGA-B6-A0IE	tcga-b6-a0ie-01a-01-bsa	0.2	tu cell same size lymph. Hard evaluation
2015-08-14	TCGA-OL-A5D6	tcga-ol-a5d6-01a-02-tsb	0.1
2015-08-14	TCGA-AO-A1KR	tcga-ao-a1kr-01a-01-tsa	0.2
2015-08-14	TCGA-AN-A0FL	tcga-an-a0fl-01a-01-bsa	0.05	hard evaluation
2015-08-14	TCGA-E2-A574	tcga-e2-a574-01a-01-tsa	0.05
2015-08-14	TCGA-BH-A18G	tcga-bh-a18g-01a-01-tsa	0.02	very hard evaluation
2015-08-14	TCGA-AN-A0AR	tcga-an-a0ar-01a-01-bsa	0.05
2015-08-14	TCGA-OL-A66P	tcga-ol-a66p-01a-01-ts1	0.4
2015-08-17	TCGA-D8-A1JG	tcga-d8-a1jg-01b-01-tsa	0.3
2015-08-17	TCGA-C8-A26X	tcga-c8-a26x-01a-03-tsc	0.3
2015-08-17	TCGA-GM-A2DD	tcga-gm-a2dd-01a-01-tsa	0.2		xmaybe less?
2015-08-17	TCGA-AO-A0J2	tcga-ao-a0j2-01a-01-bsa	0.2
2015-08-17	TCGA-GM-A2DB	tcga-gm-a2db-01a-03-tsc	0.05	small sample
2015-08-17	TCGA-C8-A26Y	tcga-c8-a26y-01a-01-tsa	0.1
2015-08-17	TCGA-D8-A143	tcga-d8-a143-01a-01-bsa	0.05
2015-08-17	TCGA-D8-A1JF	tcga-d8-a1jf-01a-01-ts1	0.3
2015-08-17	TCGA-E2-A1LH	tcga-e2-a1lh-01a-01-ts1	0.4	mostly outside tu bed
2015-08-17	TCGA-C8-A3M7	tcga-c8-a3m7-01a-01-ts1	0.05
2015-08-17	TCGA-LL-A740	tcga-ll-a740-01a-02-tsb	0.05
2015-08-17	TCGA-BH-A0E0	tcga-bh-a0e0-01a-01-bsa	0.1
2015-08-17	TCGA-A2-A0ST	tcga-a2-a0st-01a-01-bsa	0.6	low tu cell
2015-08-17	TCGA-B6-A0RT	tcga-b6-a0rt-01a-02-msb	See comment*	Very hard evaluation. Tu cells same size as lymphocytes (70%)?	x
2015-08-17	TCGA-EW-A1OV	tcga-ew-a1ov-01a-01-tsa	0.4		xmaybe more?
2015-08-17	TCGA-PL-A8LZ	tcga-pl-a8lz-01a-03-dx3	0.4	hard evaluation
2015-08-17	TCGA-EW-A3U0	tcga-ew-a3u0-01a-01-tsa	0.01
2015-08-17	TCGA-GM-A2DI	tcga-gm-a2di-01a-03-tsc	0.2
2015-08-17	TCGA-AR-A1AO	tcga-ar-a1ao-01a-01-tsa	0.4	60 % in only TIL evaluated.
2015-08-17	TCGA-EW-A1P7	tcga-ew-a1p7-01a-02-tsb	0.3	low tu cell
2015-08-17	TCGA-LL-A441	tcga-ll-a441-01a-01-ts1	0.2	mostly outside tu bed
2015-08-17	TCGA-BH-A1FC	tcga-bh-a1fc-01a-01-tsa	0.5
2015-08-17	TCGA-BH-A1EW	tcga-bh-a1ew-01a-01-tsa	0.1
2015-08-17	TCGA-BH-A1F6	tcga-bh-a1f6-01a-01-tsa	0.05
2015-08-17	TCGA-BH-A18V	tcga-bh-a18v-01a-01-tsa	0.4	mostly outside tu bed
2015-08-17	TCGA-BH-A18Q	tcga-bh-a18q-01a-01-tsa	0.1
2015-08-17	TCGA-B6-A0WX	tcga-b6-a0wx-01a-01-bs1	0.1	very hard evaluation. Very few tu cells.
2015-08-17	TCGA-BH-A0BW	tcga-bh-a0bw-01a-01-bsa	0.4	mostly outside tu bed
2015-08-17	TCGA-AC-A2QJ	tcga-ac-a2qj-01a-01-ts1	0.3
2015-08-17	TCGA-OL-A97C	tcga-ol-a97c-01a-03-tsc	See comment*	Is this a Phillodes tumor? Stromal cells look like lymphocytes (10%-20%)	XXXXPhylodes?
2015-08-17	TCGA-S3-AA15	tcga-s3-aa15-01a-01-ts1	50% See comment*	Sample has <1% of tumor cell. There is a dense (70%)lympho-plasmacytic inf only around normal epithelio.	XXX
2015-08-17	TCGA-AQ-A04J	tcga-aq-a04j-01a-01-bs1	0.1
2015-08-17	TCGA-AC-A8OQ	tcga-ac-a8oq-01a-01-ts1	0.3
2015-08-17	TCGA-E9-A1ND	tcga-e9-a1nd-01a-01-tsa	0.4	Moderate PMN infiltrate in addition to TIL
2015-08-17	TCGA-A7-A26G	tcga-a7-a26g-01a-02-tsb	0.4	mostly outside tu bed
2015-08-17	TCGA-A2-A3XY	tcga-a2-a3xy-01a-01-tsa	0.4
2015-08-17	TCGA-AN-A0AL	tcga-an-a0al-01a-01-bsa	0.05
2015-08-17	TCGA-BH-A0B3	tcga-bh-a0b3-01a-01-bsa	0.3
2015-08-17	TCGA-BH-A42U	tcga-bh-a42u-01a-01-tsa	0.05
2015-08-17	TCGA-E2-A1L7	tcga-e2-a1l7-01a-01-tsa	0.3
2015-08-17	TCGA-EW-A1P1	tcga-ew-a1p1-01a-03-tsc	0.1	microcalcs
2015-08-17	TCGA-A7-A0CE	tcga-a7-a0ce-01a-01-bs1	0.1
2015-08-17	TCGA-E9-A1RH	tcga-e9-a1rh-01a-02-tsb	0.2
2015-08-17	TCGA-A2-A1G6	tcga-a2-a1g6-01a-01-tsa	0.05	small sample. Crushing artifacts. Difficult evaluation
2015-08-17	TCGA-E2-A158	tcga-e2-a158-01a-01-ts1	0.2
2015-08-17	TCGA-GI-A2C9	tcga-gi-a2c9-01a-01-ts1	0.05	bony lamellae. Bone met?
2015-08-17	TCGA-E2-A1LS	tcga-e2-a1ls-01a-01-tsa	0.05
2015-08-17	TCGA-LL-A73Y	tcga-ll-a73y-01a-01-ts1	0.3	foreign material associated to tu bed
2015-08-17	TCGA-AC-A2QH	tcga-ac-a2qh-01a-01-tsa	20% See comment*	poorly preserved histology. Foreign material?
2015-08-17	TCGA-D8-A142	tcga-d8-a142-01a-01-bs1	0.1
2015-08-17	TCGA-AR-A2LR	tcga-ar-a2lr-01a-01-tsa	0.05	mucinous. Low tu cell
2015-08-17	TCGA-AO-A12F	tcga-ao-a12f-01a-01-bsa	0.05
2015-08-17	TCGA-D8-A27H	tcga-d8-a27h-01a-01-ts1	0.01
2015-08-17	TCGA-B6-A0RU	tcga-b6-a0ru-01a-01-bsa	0.02
