# Supplementary material for: Refinement of Triple-Negative Breast Cancer Molecular Subtypes: Implications for Neoadjuvant Chemotherapy Selection
Source: PLoS One. 2016 Jun 16;11(6):e0157368. doi: 10.1371/journal.pone.0157368 (PMC4911051; doi:10.1371/journal.pone.0157368)
Supplement: S2 Table — (XLSX) [file pone.0157368.s007.xlsx]

## Sheet: Table S2 LCM foldchange and tte
Table S2. Differentially expressed genes in tumor epithelium compared to adjacent tumor stroma
	Fold change	p_value	FDR
OR7E13P	-2.92827	1.47e-05	0.00180597
SNORD113-3	-2.54462	1.64e-05	0.00187747
SNORD114-3	-2.0608	0.000209559	0.0055683
OGN	-1.95136	0.000770857	0.00965152
PDZRN4	-1.93252	0.000177754	0.00517467
FGF7	-1.90075	0.000142623	0.00467869
SNORD114-2	-1.89813	0.000125097	0.00442065
SLIT3	-1.88721	0.00648077	0.0275053
IGF1	-1.85233	0.000807756	0.0099215
FABP4	-1.84976	0.0367459	0.0861245
OMD	-1.74934	0.000683159	0.00911459
RASGRF2	-1.7139	3.05e-05	0.00246026
SNORD104	-1.7029	0.0149036	0.0463177
KGFLP1	-1.6248	6.1e-06	0.00117108
EPYC	-1.59689	0.0908843	0.165982
HBB	-1.57187	0.228239	0.337636
HIGD1B	-1.55887	0.00126816	0.0119726
SNORD114-6	-1.55656	0.0268394	0.0686645
THY1	-1.55562	2.06e-07	0.00022218
ITGA11	-1.553	0.00152415	0.0130007
STMN2	-1.54012	0.0111082	0.0385762
MMP13	-1.51875	0.0240256	0.0633061
FST	-1.50404	5.95e-05	0.00329471
DPT	-1.50213	0.00134036	0.0123261
CXCL12	-1.50176	0.000253171	0.00589605
COL11A1	-1.50007	0.0131918	0.0428843
CD177	-1.45652	0.0511832	0.109095
NEXN	-1.45251	1.11e-05	0.00153835
INHBA	-1.4261	6.71e-05	0.00347254
MFAP4	-1.4208	0.00309969	0.01844
PTCH2	-1.41396	0.00602962	0.0264491
SNORD114-26	-1.39976	0.000582128	0.00842745
ELTD1	-1.39683	0.0172484	0.0507772
EMCN	-1.37848	0.0341419	0.0816844
PELO	-1.37815	5.27e-05	0.00312035
ELOVL2-AS1	-1.3759	0.142635	0.233976
RARRES2	-1.37211	5.97e-06	0.00116557
CD34	-1.33579	0.000163397	0.00509537
TSHZ2	-1.3324	0.00127019	0.0119726
SPON1	-1.32653	0.00259378	0.016878
BNC2	-1.32141	0.000238285	0.00576196
SCARNA17	-1.31916	0.000254224	0.00589805
LMOD1	-1.31836	4.67e-07	0.000341787
JAM2	-1.31511	5.15e-07	0.000362337
HSD17B6	-1.30923	0.0222207	0.0600103
PRSS23	-1.30732	7.05e-05	0.00351304
SNORD13P1	-1.30436	0.000944485	0.0106327
SMOC2	-1.30264	0.00624342	0.0269669
GALNT5	-1.29956	0.0147828	0.0460674
PRKG2	-1.29416	0.0178876	0.0520727
RUNX2	-1.28863	3.48e-05	0.00265281
CCDC80	-1.28457	0.00135915	0.0123978
AEBP1	-1.27757	4.28e-06	0.000983568
CPA3	-1.26334	0.100255	0.178536
PDGFRL	-1.25593	0.00153481	0.0130612
OLFML1	-1.25458	0.00788213	0.0311222
GLUD1	-1.25446	1.47e-05	0.00180597
COL5A2	-1.24584	0.000374418	0.00691596
MGC24103	-1.24162	0.00078432	0.00975337
SFRP4	-1.2377	0.00596434	0.0263031
COMP	-1.23623	0.00220715	0.0157145
RFX8	-1.23573	0.000196064	0.00544925
PDE3A	-1.23003	0.00268338	0.0171709
GNG11	-1.22915	0.00119706	0.0117383
LOC388692	-1.22231	0.0039538	0.0210288
CD248	-1.22101	6.86e-07	0.000440291
CFHR1	-1.21462	6.32e-05	0.00338522
CD14	-1.21223	0.000237786	0.00575753
C1QTNF3	-1.20832	0.0996033	0.177612
EFEMP2	-1.20588	3e-07	0.00026186
TGFB3	-1.20279	0.0487852	0.105387
SFRP2	-1.19646	0.00142872	0.012628
PODN	-1.19078	5.12e-05	0.0030946
FGF10	-1.18431	1.57e-05	0.00186074
ECM1	-1.17973	7.65e-07	0.000440291
SNORD56B	-1.17944	0.0385334	0.0891273
RUNX1T1	-1.17021	0.000314837	0.00648266
SNORD4A	-1.17004	0.0838563	0.156424
HIP1	-1.16964	0.0033099	0.0190708
CEMIP	-1.15994	0.00298444	0.0181128
LAMP5	-1.15761	0.0140688	0.0446402
ABCC9	-1.15534	0.00213727	0.0155064
LDB2	-1.15442	0.000187659	0.00531748
FIBIN	-1.14937	7.2e-05	0.00351317
PCOLCE	-1.14245	0.000379122	0.00694527
COL6A1	-1.1423	3.11e-06	0.000862826
PRRX1	-1.13973	2.77e-05	0.00233416
COPZ2	-1.13745	0.00435307	0.0220666
SPOCK1	-1.13635	1.16e-06	0.000495686
COL1A1	-1.13477	0.00183523	0.0142468
COL3A1	-1.13327	0.00104108	0.0110537
ZFHX4	-1.12981	0.000471875	0.00755701
NNMT	-1.12973	1.64e-05	0.00187747
PRKD1	-1.12727	0.0619744	0.125394
PRKCDBP	-1.12607	0.000116865	0.00428528
PTPRD	-1.12572	0.0208874	0.0576774
FNDC1	-1.11801	0.00318629	0.0187095
COL1A2	-1.11695	0.00182947	0.0142324
TIMP3	-1.11645	0.000818831	0.00997914
NRK	-1.11579	0.0157225	0.0478392
FAP	-1.11141	0.000139505	0.00466794
APLNR	-1.11027	0.00242742	0.0163849
CILP	-1.1076	0.00760307	0.0304575
LINC00597	-1.10659	0.00275259	0.0174467
ECM2	-1.10305	0.000772498	0.00965885
FBN1	-1.1022	0.00499391	0.0238118
FAT4	-1.10144	0.00241841	0.0163535
LAYN	-1.09986	0.000139763	0.00466794
MSRB3	-1.09702	0.000397367	0.00709639
MAGI2	-1.09447	0.000413773	0.00723576
MYH4	-1.0942	0.000243221	0.00578687
CFI	-1.09364	0.0229833	0.0613816
OLFML2B	-1.09	0.000697313	0.00919619
EPHA3	-1.08838	0.0151296	0.0466791
COL6A3	-1.0864	2.28e-06	0.000747244
TLL1	-1.08588	0.00572419	0.0256885
GLIS3	-1.07828	0.000137452	0.00463347
C1R	-1.07759	0.000281582	0.00617287
F13A1	-1.07442	0.00167994	0.0136551
PLN	-1.07227	0.0122267	0.040804
TMEM51-AS1	-1.07184	0.00375942	0.0204081
PPAPDC1A	-1.07171	0.00366388	0.020129
SGCD	-1.06947	0.000281255	0.00617287
DCN	-1.06674	0.000349395	0.00671111
DPP4	-1.06566	0.00748635	0.0301995
SLIT2	-1.06433	0.00253506	0.0167102
MMP2	-1.05647	0.00578663	0.0258519
CD209	-1.05605	5.44e-05	0.0031639
THBS1	-1.05555	0.0170072	0.0503424
CDH11	-1.05519	0.00049267	0.00775438
COL10A1	-1.05374	0.000586663	0.00844914
COX7A1	-1.05358	1.11e-06	0.000482476
TPM2	-1.05189	5.42e-05	0.00315719
PDGFRB	-1.05166	6.17e-07	0.000418413
NUAK1	-1.04875	0.00148068	0.0128411
SVEP1	-1.04852	0.0016175	0.0134035
CAPZA2	-1.04623	0.00878412	0.0332286
ITGBL1	-1.04217	0.00585101	0.0260021
LEF1	-1.04119	0.000495944	0.00777248
KERA	-1.04001	0.00808127	0.0316152
COL12A1	-1.03852	0.0424737	0.0955841
CFH	-1.03742	0.00559979	0.0253972
ADAM12	-1.03178	0.00633763	0.0271814
HPGDS	-1.02905	0.0143774	0.0452006
CPXM1	-1.02894	0.00244006	0.0164331
LRP1	-1.0271	0.00304304	0.0182633
STEAP1	-1.02312	0.00282708	0.0176688
ASPN	-1.02245	0.0346791	0.0826265
ABCA6	-1.02193	0.00966683	0.035369
LRRC15	-1.02192	0.00120569	0.0117617
CHL1	-1.0198	0.0450645	0.0994341
FLT1	-1.01158	0.0362085	0.0851815
RANBP3L	-1.01149	0.240405	0.351965
CNN2	-1.01063	5.62e-05	0.00320097
ADAMTS5	-1.00925	0.000904937	0.0105241
LINC01140	-1.00755	0.184753	0.286044
RAMP2	-1.00453	0.00154583	0.0131245
FOLR2	-1.00339	0.000762481	0.00958206
ACTA2	-1.00214	0.000313237	0.00647156
PRKG1	-0.999556	0.0022857	0.0159087
GREM1	-0.998507	0.000648488	0.00891183
ABCA9	-0.996228	0.022856	0.0611754
GLI3	-0.995217	0.000354242	0.00675459
MYH11	-0.994459	0.0513201	0.109221
HEG1	-0.99294	0.00043853	0.00734427
CXCL14	-0.992604	0.0543207	0.11376
FMOD	-0.992243	0.00378416	0.0204926
EGFL6	-0.99198	0.356411	0.474998
GPR4	-0.990483	0.00014	0.00466794
SERPINF1	-0.986693	0.000565061	0.00832271
NOX4	-0.985239	0.00640693	0.0273859
CCDC3	-0.985237	0.0282651	0.0714235
NID2	-0.984857	0.00168674	0.01368
PPP1R14A	-0.980707	0.00573074	0.0257048
GJA5	-0.980284	0.0027865	0.0175221
ZNF385D	-0.9802	0.000309249	0.00643644
CPE	-0.976903	0.000487348	0.00769046
CORIN	-0.975864	0.0900269	0.164794
DAB2	-0.974718	1.58e-05	0.00186074
DKK2	-0.972754	0.00237929	0.0162261
REP15	-0.972219	0.00784494	0.0310522
TYROBP	-0.971746	0.00060526	0.0085886
MXRA5	-0.970662	0.00399347	0.0211522
FAM13C	-0.970474	0.00497921	0.0237827
PEAK1	-0.969237	0.00205432	0.0151817
TNFSF4	-0.967805	0.0172913	0.0508706
LHFP	-0.966554	0.00256578	0.0168191
GGTA1P	-0.963063	0.0544638	0.114002
GAP43	-0.959694	0.000319336	0.00653854
AOX1	-0.959384	0.00161412	0.0133937
LOC100289090	-0.955739	0.15087	0.244505
LOC100128364	-0.9551	0.00198785	0.0148988
GXYLT2	-0.953183	0.0475282	0.103367
CALCRL	-0.951274	0.219393	0.327381
F2R	-0.951261	0.00242415	0.0163802
PDE10A	-0.950008	0.00158722	0.0133421
ABCA10	-0.94569	0.160416	0.25659
GRP	-0.94486	0.00757103	0.030392
PTN	-0.944002	0.0677	0.133311
MAFB	-0.940508	9.63e-05	0.00388611
HMCN1	-0.933444	0.0686839	0.134668
MRC1	-0.931859	0.0488918	0.105551
LAMA4	-0.926746	0.000291555	0.00624201
SERPING1	-0.926377	0.000921781	0.0105414
COL5A1	-0.923775	1.03e-05	0.00147996
SAA1	-0.923694	0.32652	0.445463
EFEMP1	-0.920567	0.0107494	0.0378544
PPFIA2	-0.911912	9.4e-05	0.0038735
IFITM1	-0.907646	0.0181527	0.0525761
OLFML3	-0.906071	0.0022343	0.01581
OR51E1	-0.905419	0.00062306	0.0087195
CLEC2B	-0.905305	0.000143812	0.00468892
SNORD113-4	-0.904178	0.0851753	0.158244
HAND2-AS1	-0.903454	4.2e-06	0.000983568
ETV1	-0.902994	0.00256628	0.0168191
C1orf54	-0.901677	0.0179999	0.0523329
PTRF	-0.899539	4.08e-07	0.00032451
GSTM5	-0.899439	0.206073	0.311878
AKAP12	-0.899158	0.00497129	0.0237816
MEG3	-0.897997	0.00014586	0.0047256
LAMB2	-0.89798	1.09e-06	0.000482476
PREX2	-0.897763	0.0177547	0.051857
PTGIS	-0.89631	0.00405173	0.0212513
TSHZ3	-0.894693	8.54e-05	0.00370513
MFAP5	-0.893327	0.0395116	0.0907021
CNN1	-0.891936	0.0076754	0.0306096
RGS5	-0.890984	0.0409615	0.0931659
PPP1R3C	-0.890184	0.00391915	0.0209098
NR2F1	-0.888915	9.02e-06	0.00139177
IGFBP4	-0.885712	0.000247955	0.00583395
WNT2	-0.885055	0.00139626	0.0125074
SPINK1	-0.884529	0.169818	0.267883
TWIST1	-0.882615	2.77e-06	0.000816964
COL6A2	-0.879588	4.82e-08	9.81e-05
FILIP1L	-0.879199	5.41e-05	0.00315719
ANTXR1	-0.876318	0.00119732	0.0117383
IGFBP7	-0.874874	6.42e-05	0.003407
RAB31	-0.869422	0.00721582	0.0295032
EDIL3	-0.869377	0.222517	0.330855
MMRN1	-0.867195	0.082577	0.154747
MS4A2	-0.864829	0.0338559	0.081133
SNAI2	-0.862718	0.0053824	0.0248989
CTSK	-0.862542	0.00581294	0.0259021
LTBP2	-0.86105	4.41e-05	0.00288225
HGF	-0.85919	0.0602597	0.122832
TENM3	-0.857473	0.0393389	0.090442
MEIS1	-0.857426	0.00856379	0.0327608
FCGR3A	-0.857013	0.0267635	0.0685557
S100A4	-0.855647	0.000109762	0.00412043
MIRLET7C	-0.855362	0.0820607	0.154033
MRVI1	-0.853833	2.44e-06	0.000757277
CPED1	-0.852911	0.0162727	0.0488235
TMEM88	-0.852705	4.58e-05	0.00291478
RORB	-0.852449	0.00219174	0.0156927
THBS2	-0.851662	0.0110002	0.0383686
ISM1	-0.850924	0.0329142	0.0795477
FCGR2C	-0.850097	0.0360121	0.0848065
GOLGA8J	-0.849628	0.0470212	0.102699
TAGLN	-0.846533	0.00794399	0.0312825
DACT1	-0.845426	0.000222844	0.00565767
MMP14	-0.844663	3.04e-06	0.000857202
ID3	-0.842476	0.0293067	0.0732668
OCR1	-0.838838	0.0995372	0.177603
MXRA7	-0.837573	2.17e-06	0.000737019
MIR99AHG	-0.835693	0.00373124	0.0203335
VEGFC	-0.835275	8.93e-07	0.000481525
MMP19	-0.832946	9.32e-06	0.00140926
DLG2	-0.832835	0.00166761	0.0136134
KANK2	-0.827524	1.25e-08	7.65e-05
MYH1	-0.826844	0.00797072	0.0313301
CTTNBP2	-0.826679	1.18e-05	0.00158388
PDE1A	-0.826269	0.0995185	0.177587
FEZ1	-0.825981	0.000877278	0.0103755
RECK	-0.825525	0.00961933	0.0352773
SLC38A5	-0.825021	0.00414812	0.0214983
IKBIP	-0.825007	9.74e-05	0.00388611
EMX2	-0.824624	0.000427013	0.00730578
CREB3L1	-0.82044	0.00429848	0.0219175
DLC1	-0.819824	1.84e-05	0.00194224
C1QTNF7	-0.819162	0.00221211	0.0157314
CHRDL1	-0.817881	0.481668	0.595337
LOC100287166	-0.817599	0.216247	0.323902
FHOD3	-0.814876	0.000372518	0.00690175
CDR1	-0.814121	0.00883262	0.0333363
NFATC4	-0.81376	8.08e-08	0.000123267
CEP112	-0.812598	0.000906101	0.0105243
GSN-AS1	-0.81201	4.76e-05	0.0029746
CD99	-0.811753	7.7e-05	0.00357903
LOC100131506	-0.809637	0.000414354	0.0072362
NOV	-0.808541	0.169125	0.267044
CYR61	-0.803334	0.00236906	0.0161887
HECW1-IT1	-0.802145	0.000419611	0.00729385
CCDC170	-0.800464	0.00201045	0.0149842
SPINK9	-0.800085	0.0238057	0.0629208
STARD5	-0.797397	0.0117373	0.0398834
COL15A1	-0.796107	0.000913287	0.0105407
RNU105B	-0.795333	0.178155	0.278074
FAM26E	-0.794012	0.00457123	0.0227965
IGFBP3	-0.792572	0.00496392	0.0237727
HSPA6	-0.792333	0.00538075	0.0248989
UNC5B	-0.791429	0.000216468	0.00560887
TFPI	-0.79068	0.0892874	0.163817
FBXL7	-0.790329	5.34e-06	0.00111016
NDUFS4	-0.788752	0.0010988	0.0113141
KCNJ8	-0.788627	0.00307175	0.0183462
VSIG4	-0.788046	0.00323946	0.0188739
ARHGAP24	-0.786856	0.000167073	0.00510923
EDNRA	-0.786314	0.013422	0.0433226
DPYSL3	-0.785835	0.00501193	0.0238666
TK2	-0.78484	9.38e-05	0.0038735
PDGFD	-0.783632	0.0463472	0.101579
EDNRB	-0.783178	0.0607126	0.123442
IFITM3	-0.783001	0.000124919	0.00442065
IL1R1	-0.782984	0.0255762	0.0661447
C7	-0.782851	0.69228	0.775199
AADACL2	-0.78261	0.0160662	0.0484283
HOXC8	-0.781594	0.000215853	0.00560887
ANGPTL2	-0.781565	7.24e-05	0.00351317
AIF1	-0.780707	0.00207418	0.0152665
NEGR1	-0.780128	0.0855871	0.158795
LUM	-0.779936	0.00793436	0.0312744
C1QTNF6	-0.779898	1.89e-06	0.000665314
PDLIM7	-0.77877	0.000453648	0.00740109
CDH5	-0.776084	0.000341813	0.00664027
ITGB5	-0.775263	0.00186754	0.0143697
EHD2	-0.774978	4.21e-08	9.63e-05
FAM133B	-0.774968	0.000614485	0.00865974
LINC01356	-0.774463	0.00286848	0.0177931
VAMP2	-0.774163	0.0017693	0.0140386
TIMP2	-0.773437	0.000210601	0.0055683
ADAP2	-0.770756	0.00482504	0.0233845
PRR16	-0.770701	0.00182659	0.0142324
TRPC1	-0.769937	0.0195054	0.0550657
MYCT1	-0.769381	0.0778337	0.147887
MIR28	-0.768151	0.0987864	0.176647
VGLL3	-0.767603	0.0523001	0.110702
PLVAP	-0.767211	0.000495672	0.00777248
KLF7	-0.767057	0.000107915	0.00409814
TSPYL2	-0.765615	0.000268532	0.00602462
RBMS3	-0.764494	0.00388344	0.020816
LPAR4	-0.763882	1.21e-05	0.00160232
GLIS2	-0.763651	7.27e-06	0.00130478
CHSY3	-0.763633	0.00753215	0.0303134
C1QB	-0.761889	0.0222272	0.0600104
SH3PXD2A	-0.760581	9.69e-05	0.00388611
CFD	-0.758397	9.8e-07	0.000481525
SEMA5A	-0.757489	0.000184862	0.00529564
GPX8	-0.754603	0.0585616	0.120297
DSEL	-0.753852	0.0139251	0.0443378
KIAA1462	-0.753057	0.000855217	0.0101919
PCDH7	-0.752629	0.00140601	0.0125527
AVPR1A	-0.752333	0.000393443	0.00706768
NAP1L3	-0.751758	0.0136061	0.0436795
CNTN3	-0.751542	0.0758271	0.145129
TMEM106A	-0.751138	0.00249813	0.0165838
CPXM2	-0.749917	0.00244876	0.0164638
CTSG	-0.749507	0.0838266	0.156384
BASP1	-0.74906	1.6e-05	0.00186586
CCDC36	-0.748869	1.16e-07	0.000141037
TGFBI	-0.748453	0.000735514	0.00948807
SRPX	-0.746657	0.00343815	0.0194545
DNM1	-0.744912	2.91e-07	0.00026186
COL4A1	-0.744866	0.000432476	0.00730639
GADD45B	-0.744373	0.000240689	0.00577298
ENPEP	-0.744182	0.0396109	0.0908277
PLAC9	-0.743656	1.67e-05	0.00187747
EBF2	-0.742714	0.00339402	0.0193227
FOXP1	-0.741081	7.14e-06	0.00130478
HTRA1	-0.740904	0.000381729	0.00694527
SNORD116-12	-0.739691	0.0255369	0.0660805
BGN	-0.739353	0.00782716	0.0310121
SEPP1	-0.738791	0.0161093	0.0484921
GULP1	-0.738102	0.017398	0.0511023
GPR116	-0.737183	0.0815533	0.153234
TMEM91	-0.736888	1.84e-05	0.00194224
COL24A1	-0.736459	0.0001377	0.00463347
MEIS3P1	-0.73618	1.23e-05	0.00160423
FMO1	-0.733893	0.0876751	0.161637
MAF	-0.733769	0.000335327	0.00660018
MAP3K12	-0.733204	3.87e-06	0.00096934
ADCY4	-0.732552	0.000298907	0.0063622
TCF4	-0.732414	0.00466451	0.0230456
FCGR2A	-0.730321	0.0170407	0.0503926
ANGPT1	-0.730204	0.00736836	0.0299156
PNMA2	-0.729863	0.000195666	0.00544925
TRPA1	-0.729381	0.00356134	0.0197786
APBB2	-0.728335	0.0114782	0.0393977
SNORA76A	-0.726684	0.279862	0.395649
COL8A2	-0.724595	2.33e-05	0.00219435
LAMA2	-0.724567	0.0332968	0.080176
LOC441081	-0.724446	0.0112105	0.0388169
ABI3BP	-0.722296	0.0387672	0.0895212
TMEM176A	-0.722046	0.00790913	0.0312066
HOXC5	-0.721854	0.00348883	0.0195537
PHLDB2	-0.721829	0.00477742	0.0232768
CD93	-0.721621	0.00101882	0.0110023
GOLGA8M	-0.720891	0.00300856	0.0181515
FAM63B	-0.720836	0.10237	0.181314
ZCCHC24	-0.720221	1.14e-07	0.000141037
PTPRB	-0.720071	0.0856618	0.158885
KCND2	-0.719744	0.073691	0.141931
MIR34A	-0.719149	0.056566	0.117065
DZIP1L	-0.718207	0.000225559	0.00566607
SCG2	-0.716994	0.000187643	0.00531748
BCAT1	-0.716928	0.0116385	0.0396951
CD200	-0.716727	0.0244665	0.0641633
FILIP1	-0.715426	0.0112322	0.0388592
CERCAM	-0.714599	0.000178234	0.00517871
GALNT15	-0.714411	0.00179392	0.0141515
ZFPM2	-0.712048	0.0411542	0.0935113
TMEM204	-0.711617	1.26e-10	2.31e-06
PURA	-0.711607	0.000347501	0.00668873
SPARCL1	-0.710734	0.0218124	0.0593013
MEIS2	-0.709963	0.00100159	0.0109392
CCL11	-0.708878	0.0518995	0.110169
ISG15	-0.70782	0.0126764	0.041764
CAMK2N1	-0.707705	0.00560112	0.0253972
SNX29P1	-0.707475	0.00143297	0.0126534
C1QA	-0.706826	0.0767882	0.146457
CHCHD10	-0.706557	0.0117853	0.0399943
GPR34	-0.706498	0.0109809	0.0383304
LPAR1	-0.706293	0.0157804	0.0479515
ACKR3	-0.706193	0.00202614	0.0150338
JAM3	-0.706192	0.00218413	0.0156725
STGC3	-0.70618	8.59e-06	0.00139177
SPRY4	-0.706133	0.000757566	0.00953076
PTMS	-0.705259	8.46e-05	0.00369025
SULF2	-0.704685	0.00956463	0.0351781
UACA	-0.70299	0.00149813	0.0129112
SLC6A6	-0.702588	0.0861091	0.159472
SH3D19	-0.702267	0.00311958	0.0184906
SSPN	-0.701854	0.0146192	0.0457288
IFITM2	-0.701591	5.31e-06	0.00111016
COLEC12	-0.700399	0.0241488	0.0635669
ACTA2-AS1	-0.700304	0.00483562	0.023394
NAV3	-0.700168	0.0167342	0.0497435
HEY2	-0.699218	0.0433389	0.0967579
WIPF1	-0.699132	0.00674151	0.0282323
RNF144B	-0.698942	0.613194	0.707993
ATP8B4	-0.696924	0.0222805	0.0601362
CCDC39	-0.69666	1.04e-06	0.000482476
TBX15	-0.696516	0.00540648	0.0249494
STX8	-0.694511	0.00223962	0.0158217
CST3	-0.694274	0.000756527	0.00953019
ARHGEF25	-0.693685	0.00196466	0.0148057
C16orf45	-0.693662	1.24e-05	0.00160423
CH25H	-0.693458	0.0194122	0.0549104
UST	-0.692318	0.000449886	0.00738032
ADAMTS12	-0.692034	0.0326246	0.079025
SAP30L-AS1	-0.691041	0.00229592	0.0159567
CCL2	-0.689657	0.0197938	0.0556568
MIR296	-0.689633	0.000342545	0.00664027
PLAU	-0.689049	0.0389718	0.0898689
HOXB2	-0.688766	0.000355033	0.00675684
HOXD3	-0.688578	2.64e-06	0.000805537
PODNL1	-0.687991	2.34e-07	0.000238162
KIAA1731NL	-0.687777	0.000526801	0.00803372
LRRC17	-0.687727	0.0728132	0.140774
MIR125B1	-0.687694	0.00233335	0.0160679
IFI27L2	-0.686729	0.000692936	0.00916487
EBF3	-0.686515	1.51e-06	0.000576241
MIR503HG	-0.686304	0.000331404	0.0065697
OR7E18P	-0.685859	0.00408152	0.0213328
SLC9A9	-0.685425	0.0131782	0.0428703
NPY6R	-0.683857	0.0115865	0.0396218
MIR197	-0.683826	0.0011613	0.0116132
F2RL2	-0.683637	0.223693	0.332173
COL16A1	-0.682811	7.7e-07	0.000440291
HSPB6	-0.68168	9.63e-06	0.00141509
DKK3	-0.680691	2.12e-05	0.0021083
ASPA	-0.679808	0.00416094	0.0215182
GAS7	-0.67939	5.31e-05	0.0031347
CPZ	-0.678618	9.45e-05	0.00388342
LOC100129455	-0.678163	0.000114141	0.00422089
PILRA	-0.677852	0.00414001	0.0214785
LRCH2	-0.676748	0.0349783	0.0831422
EPSTI1	-0.676647	0.0566565	0.117226
SHOX2	-0.676531	0.00187608	0.0143749
FRZB	-0.676327	0.321015	0.439867
TRIM22	-0.676042	0.017165	0.0506211
HSPG2	-0.672766	1.25e-05	0.0016047
ADARB1	-0.672561	0.00805832	0.0315525
TWIST2	-0.672049	3.18e-05	0.00250861
FLG	-0.671003	0.002907	0.0179209
GOLGA8I	-0.670853	0.00430579	0.0219364
FIGF	-0.670393	0.0514945	0.109542
FCGR2B	-0.670246	0.0136778	0.0438394
CD163	-0.669254	0.0828492	0.15511
GIMAP8	-0.669248	0.0253836	0.0658168
HRC	-0.666776	0.000921786	0.0105414
NCOR2	-0.666551	0.00117675	0.0116687
OAS1	-0.665732	0.0549705	0.114686
TENM4	-0.664983	1.77e-05	0.00190643
NDUFS7	-0.664834	0.00276691	0.0174842
P4HA3	-0.664401	9.67e-06	0.00141509
BHLHE41	-0.664162	0.0112666	0.0389343
CHN2	-0.663857	0.00467735	0.0230716
BICC1	-0.663607	0.0518646	0.110111
MYADM	-0.663495	0.000723506	0.00937282
NS3BP	-0.663141	0.0159893	0.0482898
TGFB1I1	-0.661819	5.65e-08	0.000103431
MITF	-0.661622	2.12e-05	0.0021083
LOC441268	-0.661189	0.000372393	0.00690175
FSTL1	-0.661081	0.0127757	0.0419628
RGAG4	-0.660707	4e-06	0.000975988
FAM180A	-0.660353	0.00199801	0.0149272
CSF1	-0.660204	0.000323185	0.00655373
MYL9	-0.659872	0.0027986	0.017556
LOC100129572	-0.659696	0.0187925	0.0537026
LIMA1	-0.659339	0.00759091	0.0304318
VTRNA1-3	-0.659007	0.00217686	0.0156387
ZNF208	-0.65862	0.0340323	0.0814755
TEX29	-0.657584	0.000672228	0.00905456
MYO1F	-0.655742	0.00380868	0.0205597
PRTG	-0.654654	0.00483195	0.023394
HEYL	-0.654137	9.69e-05	0.00388611
TCEAL7	-0.653635	0.000480993	0.00764274
MIR99A	-0.65347	0.00517416	0.024293
IGSF6	-0.653435	0.0211031	0.0580804
JAKMIP2	-0.653423	0.047412	0.103282
PHYHIPL	-0.652812	0.0589982	0.120923
LINC00888	-0.652695	0.00147537	0.0128298
SLCO2B1	-0.652586	0.00181098	0.014197
ABCB5	-0.65257	0.00648461	0.0275129
VEGFB	-0.651799	0.0502878	0.107713
MAP1A	-0.651175	0.000371451	0.00689598
CDO1	-0.650936	0.0115051	0.0394483
KAL1	-0.650703	0.0787319	0.149207
FZD4	-0.650026	2.58e-05	0.00229081
TACC1	-0.649633	0.000773728	0.00966766
IQCA1	-0.649184	0.0113517	0.0391325
MIR193A	-0.647982	0.00571223	0.0256784
RNASEH2C	-0.647251	0.000710342	0.00927722
GPSM3	-0.646276	0.00104072	0.0110537
GOLIM4	-0.646028	0.000125594	0.00442967
IGFBP6	-0.645492	3.4e-08	8.98e-05
MNDA	-0.645406	0.0965906	0.173734
MMP11	-0.644227	0.0695477	0.135954
RNU105C	-0.643586	0.00269735	0.0172257
PTGIR	-0.643171	1.42e-07	0.000161932
TGFBR2	-0.64226	0.0221665	0.059928
MIRLET7BHG	-0.641877	0.000883463	0.0103905
SMIM3	-0.641598	3.71e-05	0.00268193
SLC38A11	-0.641566	0.175633	0.274971
FCGRT	-0.641122	1.13e-07	0.000141037
SEMA3C	-0.640399	0.157251	0.252747
RPS27L	-0.640258	0.000561971	0.008316
CHD9	-0.640071	0.00758315	0.0304274
PLAT	-0.639774	0.00766062	0.0305774
TGFB1	-0.639177	0.000433438	0.00730639
TCEAL6	-0.63872	0.00245836	0.0164957
ARMCX2	-0.63849	6.02e-05	0.00331336
PLXNC1	-0.638179	0.0238235	0.0629208
ADAMTS2	-0.637447	0.00328001	0.0189882
PTPRG	-0.636432	0.0100802	0.0362866
OR8B8	-0.63618	0.000359711	0.00680503
FGF14	-0.635503	0.00659886	0.0278195
LRRC32	-0.6344	0.00074858	0.00951577
ISLR	-0.634275	0.000230596	0.00569948
RGCC	-0.634207	0.082078	0.154033
CYGB	-0.633561	1.59e-05	0.00186586
APLN	-0.633424	0.00160256	0.0133882
NEXN-AS1	-0.633102	2.25e-05	0.00219212
KRTAP19-1	-0.632238	0.00305667	0.0182964
HOXD8	-0.630814	6.96e-05	0.00351177
C9orf66	-0.630648	0.00071826	0.00933125
HOXA6	-0.629869	0.000596024	0.00851028
ZNF580	-0.629703	0.000168661	0.00510923
TNAP	-0.629247	4.46e-05	0.00288225
SYDE1	-0.628339	2.29e-06	0.000747244
GRK4	-0.626981	1.18e-05	0.00158388
MAB21L1	-0.626585	0.00133328	0.0122951
NHSL2	-0.626478	2.83e-06	0.000822581
PRAF2	-0.625876	6.24e-05	0.00335994
ARHGAP20	-0.62445	0.000128179	0.00446068
KRTAP20-3	-0.624003	0.372593	0.490994
CGB1	-0.621657	0.000598797	0.00853384
COX4I2	-0.620973	7.11e-05	0.00351317
MEIS3P2	-0.620014	1.72e-06	0.000628344
BLID	-0.619788	0.0049819	0.0237827
FAM65A	-0.618891	0.000685289	0.00911643
MT1M	-0.618355	0.000584628	0.00843068
MSR1	-0.618343	0.0375796	0.0874328
KCNJ15	-0.618245	0.00502948	0.0238943
WISP2	-0.617987	0.000722499	0.00936639
SRPX2	-0.617799	0.00956935	0.0351781
SP110	-0.617651	0.0223154	0.060196
FKBP2	-0.617411	0.000265489	0.00602462
MROH6	-0.617194	1.65e-05	0.00187747
MCTP1	-0.616944	0.0969263	0.174149
MMP3	-0.616925	0.0183389	0.0528735
OR5W2	-0.616511	0.000895039	0.0104621
RPPH1	-0.61621	0.0523225	0.110724
MIR375	-0.615336	0.00311602	0.0184903
STX2	-0.615109	0.000636343	0.00882556
MIR326	-0.614489	0.000142555	0.00467869
DCLK2	-0.614346	0.0136876	0.0438563
GADD45A	-0.614265	0.0055052	0.0251241
GAS6	-0.614194	0.00145926	0.0127681
OR2T8	-0.614035	0.00569473	0.0256249
CBLN4	-0.613708	0.0127578	0.0419277
GYPC	-0.613668	0.000181719	0.00523015
ERVH-4	-0.613262	0.015286	0.046957
PCDH17	-0.611882	0.0166668	0.049656
SCN2A	-0.611385	0.311877	0.430244
ROR2	-0.610712	0.000129727	0.00448459
CDH13	-0.610411	0.0526814	0.111202
LMCD1	-0.609561	5.82e-05	0.00324996
CHST12	-0.609051	0.000349938	0.00671448
SNORD37	-0.608273	0.497857	0.61024
CSNK1G1	-0.607981	0.0606068	0.123316
SNORD116-10	-0.607867	0.0374855	0.0872769
CHPF	-0.607837	6.73e-05	0.00347254
EBF1	-0.607205	0.234241	0.344732
MFAP2	-0.606516	0.0194606	0.0550071
EPAS1	-0.605899	0.0669092	0.132151
TMEM130	-0.605551	0.000223822	0.00565893
AOC3	-0.605507	0.00683079	0.0284594
CX3CR1	-0.60545	0.131578	0.220158
LINC01116	-0.605429	0.000360407	0.00680503
HEY1	-0.605139	0.0106608	0.0376365
ZNF587	-0.604009	0.00015162	0.0048606
PRG4	-0.603203	0.437215	0.553091
TMEM229A	-0.602931	0.00429132	0.0219052
TLR4	-0.602917	0.0359071	0.0846356
HTRA3	-0.602705	0.0119591	0.0403299
MIR320A	-0.602517	0.00546811	0.0250528
MRGPRF	-0.601488	4.99e-06	0.00107712
KMT2A	-0.601447	0.00219831	0.0157003
CHST11	-0.601205	0.00118546	0.0117106
ENG	-0.600547	0.00107175	0.0111914
FGD5	-0.599872	7.03e-06	0.00130031
APOE	-0.599135	0.0060626	0.0265344
CCDC85B	-0.598901	3.9e-05	0.00274763
TRO	-0.598754	0.00074313	0.00950367
CLDN11	-0.597957	0.0115261	0.0394884
ZRSR2	-0.597232	1.36e-05	0.00170339
MT1JP	-0.596949	0.000788723	0.00977493
ESAM	-0.596519	0.000170108	0.00510923
GPR68	-0.596245	0.000214373	0.00560887
KLHL3	-0.596154	0.0024712	0.0165461
STAB1	-0.596079	0.000237557	0.00575753
ALDH1L2	-0.59604	0.0626708	0.126273
TCEAL4	-0.595647	0.000452202	0.00738709
PCDH18	-0.595352	0.139777	0.23032
GNG2	-0.595295	0.109962	0.191627
PRDM5	-0.595205	0.00226065	0.0158914
TNFAIP6	-0.594159	0.0548959	0.114609
SPATA25	-0.59395	0.00247623	0.0165474
ODF3B	-0.593043	0.00393405	0.0209522
ARHGAP23	-0.59272	0.000936619	0.0105941
FKBP10	-0.592549	0.00323923	0.0188739
CPN2	-0.591317	0.000430468	0.00730639
C1orf162	-0.590342	0.0506408	0.108262
DNAPTP3	-0.589239	0.0224821	0.0604768
EVC	-0.589003	0.00125407	0.011957
ACVRL1	-0.587859	2.73e-05	0.00233416
ADIPOQ	-0.587616	0.00122108	0.0118343
SUGCT	-0.58723	0.0602217	0.122782
UBE2Q2P1	-0.586806	0.000195848	0.00544925
SST	-0.586571	0.0136193	0.0436987
CRIP1	-0.586342	0.00541845	0.0249584
UCN	-0.585961	0.000535024	0.00809113
PFDN1	-0.585576	0.00618122	0.026793
ST8SIA1	-0.585462	0.321464	0.44035
THBS4	-0.585044	0.213094	0.320463
HECW1	-0.584815	0.00233847	0.0160863
BRI3	-0.584294	0.000354024	0.00675459
MIR503	-0.58382	0.0056727	0.0255698
RPL34-AS1	-0.583749	0.000756191	0.00953019
C15orf61	-0.583568	0.0550407	0.114778
IL4R	-0.583449	0.00160998	0.0133912
SYT11	-0.58243	0.0430657	0.096336
C14orf37	-0.582332	0.027158	0.0693112
KLK1	-0.58207	0.0011628	0.0116132
RNASE1	-0.581987	0.0287841	0.0723356
LYVE1	-0.58156	0.0451929	0.0996453
ITGB3	-0.58104	0.000992811	0.0108823
LOC157740	-0.580784	0.00599594	0.0263963
HCFC1R1	-0.580722	1.7e-05	0.00188864
MSX1	-0.580498	2.15e-05	0.00211483
OR14C36	-0.57957	0.00125331	0.011957
LST1	-0.579404	0.00264377	0.0170462
ATP6AP1L	-0.579109	0.0698176	0.136321
TPST1	-0.578157	0.0462937	0.101474
MT1A	-0.578099	0.023306	0.0619902
ADAMTSL2	-0.577868	0.00186567	0.0143638
DBF4B	-0.57767	0.0561601	0.116447
PHACTR2	-0.577341	0.00353312	0.0196647
RP9	-0.577069	0.0046231	0.022909
KIF26B	-0.576833	0.000168029	0.00510923
LOC90768	-0.576324	8.38e-05	0.00369025
FOSL2	-0.57613	0.000223739	0.00565893
FRMD6	-0.576011	0.0612318	0.124277
LOC554206	-0.575831	0.00155905	0.0131878
OR2T4	-0.575522	0.00106377	0.0111398
BDKRB2	-0.575487	0.000411119	0.00720836
MT1IP	-0.575459	0.00514168	0.0242074
FAM127A	-0.574015	0.00645485	0.0274601
CASQ2	-0.574004	0.116909	0.20096
RNU6-63P	-0.572785	0.00404375	0.0212513
ANGPT2	-0.572664	0.134283	0.223662
CGB2	-0.571324	0.0012771	0.0120069
LOC399898	-0.570815	0.00412711	0.0214378
OR51E2	-0.570363	0.0018432	0.0142723
GNB3	-0.567765	0.000329136	0.00655373
DYNC2H1	-0.567746	0.0148118	0.0461117
AXL	-0.567657	0.00227678	0.0159068
RMRP	-0.567421	0.0108676	0.038124
EPDR1	-0.567316	7.42e-05	0.00353919
SKI	-0.567268	4.54e-07	0.000341787
KDR	-0.567058	0.335159	0.454215
RGS4	-0.565961	0.0148948	0.0463177
ZFP36	-0.565802	4.71e-05	0.00295366
SPATA20	-0.565681	3.73e-05	0.00268193
RAMP1	-0.565194	8.73e-06	0.00139177
ACOX2	-0.565078	2.42e-06	0.000757277
SLC2A3	-0.564945	0.00550462	0.0251241
GIMAP6	-0.564886	0.00287157	0.0178008
RCN3	-0.564754	0.0474292	0.103307
VCAN	-0.564686	0.0813747	0.15298
TMTC1	-0.564401	0.0747842	0.143587
MS4A6A	-0.564398	0.139547	0.230043
FCER1A	-0.564279	0.336801	0.455866
CXorf36	-0.563501	0.0027372	0.0173973
CYTH3	-0.562908	0.00724533	0.0295775
FERMT2	-0.562522	0.0187442	0.0536198
PAMR1	-0.562338	0.00367753	0.0201841
FSTL3	-0.562225	0.000743254	0.00950367
ACKR4	-0.561777	0.0448805	0.0992276
FGF18	-0.561392	0.00901667	0.0337871
HOXA4	-0.561236	0.00188031	0.0143871
LOC100506422	-0.560971	0.00227203	0.0159068
GPR141	-0.560473	0.0397813	0.0911498
PPP1R9B	-0.560253	0.000165407	0.00510923
BGLAP	-0.559552	0.000443541	0.00736749
WISP1	-0.559111	0.000476118	0.0075965
JUNB	-0.55907	0.000711528	0.00928333
NKD2	-0.558932	1.55e-05	0.00185789
CLIP3	-0.558267	0.00043273	0.00730639
MYH13	-0.557244	0.0111361	0.0386365
NAV1	-0.556768	0.00216537	0.0156222
HAPLN4	-0.556614	0.000243272	0.00578687
RFTN1	-0.556348	0.0190654	0.0541914
APOBR	-0.556341	0.000140389	0.00467131
MRC2	-0.556222	9.58e-06	0.00141509
LY96	-0.555864	0.0505025	0.108076
PRICKLE2	-0.55543	0.00465657	0.0230184
TRIM60	-0.555381	0.000365347	0.00683813
EPB41L3	-0.555335	0.0148146	0.0461117
APOL1	-0.555105	0.247154	0.359688
EMP1	-0.555024	0.0219919	0.0596301
MYH2	-0.554922	0.00122241	0.0118343
MIR142	-0.554271	0.0527388	0.111271
CENPB	-0.554222	0.00127474	0.0120032
NR5A2	-0.553995	0.0375705	0.0874305
SPARC	-0.553992	0.00353573	0.0196647
LIPC	-0.553568	0.00141145	0.01258
YPEL3	-0.552978	0.000110415	0.00413322
SIGLEC17P	-0.552575	0.0017799	0.0140853
SHISA6	-0.552496	0.12022	0.205301
SNTB2	-0.552493	0.00687523	0.0285836
MIR30C1	-0.552469	0.00138876	0.0124797
WBP5	-0.552072	0.0176483	0.0516552
GGT5	-0.55197	5.96e-06	0.00116557
FAM212A	-0.551949	6.18e-05	0.00335804
LOC441233	-0.551809	0.00412683	0.0214378
MARVELD1	-0.551735	0.000170235	0.00510923
RFTN2	-0.551635	0.126654	0.213757
ATP6V0D2	-0.551482	0.224766	0.333387
MYH9	-0.551171	0.00010632	0.00405456
PIEZO2	-0.550702	0.0993611	0.177372
ITGA5	-0.550519	0.00056244	0.00831621
SGMS2	-0.550209	0.165914	0.263267
MEDAG	-0.550069	0.0114184	0.0392662
LOC440300	-0.54903	0.0149253	0.0463378
ST6GAL2	-0.548868	0.000954042	0.0106746
KCNJ6	-0.548672	0.000684665	0.00911643
LOC151174	-0.548594	0.000451906	0.00738709
CLEC12A	-0.548571	0.228923	0.338539
TBX2	-0.548079	2.54e-08	8.98e-05
THRA	-0.548014	0.000324703	0.00655373
MX2	-0.54793	0.091104	0.166251
SORCS2	-0.547437	4.3e-06	0.000983568
FAM183B	-0.547259	0.00939641	0.0347267
MIR98	-0.546793	0.00506886	0.0240287
TMEM2	-0.5462	0.0234345	0.0622324
CILP2	-0.545872	1.05e-05	0.00148137
PLSCR4	-0.545248	0.0633417	0.127163
CYP26A1	-0.545082	0.00345768	0.0194808
HOXD4	-0.544619	0.00115799	0.0116132
MILR1	-0.544472	0.0168268	0.0499376
MAML3	-0.544206	0.00178872	0.0141373
FAM182A	-0.543416	0.00584689	0.025995
HAND2	-0.543359	0.000465283	0.00750851
FLJ41733	-0.542923	0.00741355	0.0300185
CFP	-0.542797	0.000180778	0.00521124
LINC00474	-0.542576	4.86e-05	0.0029982
ZNF503-AS2	-0.542174	0.00860406	0.0328462
MS4A4A	-0.542046	0.260318	0.375088
CLEC3B	-0.541339	3.39e-08	8.98e-05
MGST2	-0.54132	0.0457314	0.100566
LRP2BP	-0.541158	0.0959465	0.172915
LOC100131860	-0.540996	0.0442933	0.0982061
FLJ35934	-0.540707	0.012547	0.0415021
LEPREL4	-0.540221	3.3e-06	0.000888839
MERTK	-0.540076	0.0353534	0.0837233
MYLK	-0.539686	0.00896395	0.0336612
MIR218-1	-0.539525	0.0191954	0.0544678
DEPTOR	-0.53952	0.0776126	0.147636
DRGX	-0.539352	0.00261913	0.0169704
LOX	-0.539232	0.341873	0.460756
NINJ2	-0.539201	0.000153036	0.00489741
PRND	-0.539191	0.00756199	0.0303792
TRPT1	-0.53917	0.00545565	0.0250379
C3orf65	-0.538911	0.0515767	0.109691
LCE1B	-0.538529	0.000340522	0.00664027
RGS22	-0.538509	0.0350937	0.0833191
PROCR	-0.538435	0.000329387	0.00655373
LOC441956	-0.538376	0.00629702	0.027101
CDH6	-0.538256	0.137683	0.227616
VMO1	-0.537996	0.000169644	0.00510923
FZD1	-0.537929	0.000168323	0.00510923
C7orf69	-0.537744	0.00718348	0.0294235
FAM106CP	-0.537568	0.0141383	0.0447213
DUSP1	-0.53739	0.00561695	0.0254493
BATF3	-0.536831	1.86e-05	0.00195426
FAM151B	-0.536596	0.0229975	0.0614106
RCVRN	-0.536443	0.00231134	0.0160019
OR5M9	-0.536414	0.00120546	0.0117617
GRM8	-0.536191	0.0164598	0.0492636
CYP11B1	-0.536082	5.37e-05	0.00314962
ENTPD1	-0.535469	0.0244345	0.0641069
TMEM207	-0.535047	6.21e-05	0.00335994
MFSD2B	-0.53472	0.00253678	0.0167156
DNM1P35	-0.534551	0.00041019	0.00719898
DNAJB5	-0.534253	4.98e-05	0.00302641
FHL1	-0.534001	0.0159457	0.0482218
IL2RA	-0.533827	0.0202681	0.0565044
CTF1	-0.53309	0.00049781	0.00779305
MAP1B	-0.532887	0.0503579	0.107851
2016-03-11	-0.532558	0.264037	0.379104
CNIH3	-0.532341	0.15996	0.256016
PROCA1	-0.532311	0.000204095	0.00554787
SYNDIG1	-0.532303	7.67e-05	0.003571
TLX2	-0.532274	0.000713246	0.00929404
SERP2	-0.532224	0.000533563	0.00808516
MMP9	-0.532026	0.169466	0.267513
TOPAZ1	-0.531775	0.00134902	0.0123752
FGF1	-0.531574	0.00973169	0.03543
SERPINH1	-0.531556	0.0046201	0.022909
ACTL9	-0.531494	0.00332508	0.0191041
PDHA2	-0.531176	0.0024099	0.0163394
CCR10	-0.531139	0.000913986	0.0105407
NDN	-0.530832	0.0237555	0.0628297
RGS18	-0.530702	0.178435	0.278386
TEK	-0.530637	0.116705	0.200685
MIR188	-0.530049	0.000746429	0.00950826
IGLL1	-0.529614	1.88e-05	0.00196044
CEBPD	-0.529125	2.29e-05	0.00219435
PROK1	-0.528334	0.00228327	0.0159068
KCTD16	-0.528292	0.00142659	0.0126211
DEPDC7	-0.528258	0.00191635	0.0145753
LINC00200	-0.528099	0.00929133	0.0344633
GRAPL	-0.528044	0.000593555	0.00850156
MT3	-0.527952	0.00185981	0.0143463
HSPB2	-0.527661	0.000753879	0.00953019
CCDC106	-0.527594	0.000288211	0.00621901
HTR3E	-0.5275	0.000242002	0.00577554
SHISA3	-0.527158	9.83e-05	0.00388611
PLA2G2C	-0.527026	0.000290693	0.00623984
GPR1	-0.526472	0.00470629	0.0231024
SOD3	-0.526386	0.00124508	0.0118981
SLC24A2	-0.526379	0.0902028	0.165017
MATN3	-0.526172	0.154754	0.249495
SDF4	-0.526045	0.00028227	0.00618055
COL5A3	-0.52573	8.92e-06	0.00139177
CACNB4	-0.525098	0.000889345	0.0104289
ROR1	-0.525065	0.0058839	0.0260723
DUSP7	-0.524955	7.48e-05	0.00354811
CD55	-0.524129	0.0162198	0.0487528
PGR	-0.524019	0.00013243	0.00455664
MAFF	-0.523963	0.00625962	0.0270043
SERPINE1	-0.523879	0.0170207	0.0503578
RCAN2	-0.52364	0.207258	0.313288
CLEC1B	-0.523614	0.0103778	0.0369654
MGC10814	-0.523507	0.00258447	0.016878
SNAP25-AS1	-0.523387	0.00502207	0.0238943
HOXB3	-0.522943	0.00969253	0.0354099
CTHRC1	-0.522892	0.000281302	0.00617287
VASH1	-0.522615	4.39e-05	0.00288225
HAPLN2	-0.522435	0.00148297	0.0128411
SPRY1	-0.521945	0.00108225	0.0112339
ZBTB47	-0.5218	1.06e-06	0.000482476
TYMP	-0.521525	0.00447754	0.0224798
PP12613	-0.521452	0.00116139	0.0116132
VWF	-0.5206	0.0414381	0.0939931
OR2T6	-0.520555	0.00172345	0.0138489
CFHR2	-0.520103	0.00389142	0.0208468
NID1	-0.519911	0.137457	0.227356
CD33	-0.519851	8.43e-05	0.00369025
LEPRE1	-0.519328	0.000128004	0.00446068
EMP3	-0.519217	0.0348739	0.0829478
SPACA6P	-0.51887	0.00250263	0.0165848
HOXB6	-0.518696	0.0288717	0.0724762
SLC35G3	-0.518261	0.00729073	0.02969
GPS2	-0.518127	0.000328623	0.00655373
GALNT10	-0.517216	4.62e-05	0.00291478
SCGB1A1	-0.517136	0.00230158	0.0159585
CMA1	-0.516973	0.0126286	0.0416743
GOLGA2P9	-0.516865	0.00117906	0.0116726
UPP1	-0.516829	0.00183213	0.0142348
ADH1B	-0.516797	0.0352894	0.0836103
LINC00319	-0.516124	0.00116708	0.0116364
LRRC8C	-0.515689	0.00127	0.0119726
GNAI2	-0.515678	0.00100477	0.0109413
PTTG3P	-0.515137	0.0661132	0.131116
DSE	-0.514447	0.108987	0.190323
OR10G3	-0.514435	0.00289223	0.0178618
UG0898H09	-0.514173	0.000206779	0.00555691
RHOBTB1	-0.514058	0.0120205	0.0404401
MTMR9LP	-0.514036	4.22e-05	0.00281651
CLEC14A	-0.513916	0.000672101	0.00905456
SCARNA11	-0.513681	0.0104573	0.0371638
PLXND1	-0.513642	3.74e-05	0.00268193
RNU5A-1	-0.51332	0.154739	0.249495
ZBTB42	-0.513186	0.0321947	0.0782843
OR10K1	-0.51316	0.000679798	0.00910292
LOC100128751	-0.51286	0.000231657	0.00569948
STX1B	-0.512758	0.000923368	0.0105414
KCNA10	-0.512661	0.00418891	0.0216037
MICU3	-0.512481	0.0215347	0.05887
OR7D4	-0.512309	1.25e-05	0.0016047
PRDM7	-0.511683	0.00739851	0.0299822
SEMA6D	-0.511427	0.0647606	0.129316
TNXA	-0.511169	9.94e-05	0.00391364
PSKH2	-0.510826	0.00115708	0.0116132
ZNF300P1	-0.510703	0.0423081	0.0953285
NPFF	-0.51056	0.00225437	0.0158595
TREML3P	-0.510521	0.0042378	0.0217291
SMCO2	-0.510519	0.000228087	0.00568822
GPR84	-0.510382	0.00339691	0.0193227
PXN	-0.510372	0.00254682	0.0167566
MIR9-1	-0.510226	0.0735546	0.141788
PALMD	-0.509889	0.252133	0.365684
C11orf21	-0.509877	0.000413867	0.00723576
PROK2	-0.509376	0.00220708	0.0157145
IL5	-0.509196	0.000348669	0.00670417
SORBS3	-0.50916	5.73e-06	0.00115244
LPAR5	-0.50911	1.68e-05	0.00187747
ID1	-0.509026	0.00110818	0.0113502
PPAP2B	-0.508806	0.034162	0.0817111
C16orf86	-0.508791	0.000261078	0.00597258
DAAM2	-0.508441	0.000167843	0.00510923
MDGA1	-0.508206	7.75e-05	0.00359147
FFAR1	-0.508144	0.000562917	0.00831655
LEPREL2	-0.508111	1.88e-09	1.72e-05
FHL5	-0.50805	0.253583	0.367419
TMEM198B	-0.507849	0.00145291	0.0127637
KRTAP10-1	-0.507786	0.000682139	0.00911459
NRROS	-0.507677	0.000253857	0.00589805
SCARNA22	-0.507642	0.000663586	0.0090111
EFCAB2	-0.507021	0.000531676	0.00807662
DLK1	-0.506932	0.000689161	0.00913689
PRR32	-0.50654	0.013102	0.042734
CGB5	-0.506417	0.00210844	0.0153794
HMGB3P1	-0.506086	0.00261121	0.0169489
HS3ST3A1	-0.506082	7.34e-07	0.000440291
STARD9	-0.505809	0.00334542	0.0191901
PURG	-0.505758	0.0022146	0.0157369
PRNT	-0.505689	0.000159214	0.00502484
GPBAR1	-0.505609	0.000102692	0.00397416
PLA2G5	-0.50531	0.00309778	0.0184347
CLEC1A	-0.505274	0.0132567	0.0430118
PDZD3	-0.504892	0.0021972	0.0156986
PRM1	-0.504835	0.00251267	0.0166165
COL6A6	-0.504827	0.000402454	0.00714047
LINC00951	-0.504291	0.000209523	0.0055683
FAM162B	-0.504141	8.57e-06	0.00139177
CHRNA2	-0.504139	0.00117351	0.0116523
MIR299	-0.504046	0.00617315	0.0267825
PCSK5	-0.503866	0.00507286	0.0240314
C1QC	-0.503795	0.104925	0.184926
LOR	-0.503758	0.00172326	0.0138489
THSD7A	-0.503747	0.0622195	0.125682
SCUBE2	-0.503613	0.0667552	0.131918
PRADC1	-0.503506	0.00644799	0.0274426
ADAMTSL3	-0.503171	0.102683	0.181727
ATP8B2	-0.503035	0.00270924	0.0172616
PLAUR	-0.502671	0.00507534	0.0240314
P2RY4	-0.5026	0.00384723	0.0207072
ESM1	-0.502528	0.227016	0.33618
CGB7	-0.50248	0.00305675	0.0182964
LRFN5	-0.50246	0.0285469	0.0719401
RALGAPA1	-0.50241	0.0384134	0.0889473
HMX3	-0.502176	0.000989903	0.0108634
GMFG	-0.501935	0.0762574	0.145709
DOC2B	-0.501648	0.0421341	0.0950889
TCEAL3	-0.500935	0.000618127	0.00870158
FBXW4P1	-0.500815	0.0306046	0.07544
SNX29P2	-0.500312	0.00154832	0.0131395
INTS5	-0.500017	0.00836205	0.0322927
FAM101B	-0.499579	0.000533331	0.00808516
INSRR	-0.499407	0.000298639	0.0063622
MN1	-0.499364	0.0001046	0.00401404
LOXL3	-0.499225	0.000117068	0.00428528
KCTD17	-0.498947	4e-05	0.00277183
ZFP92	-0.498816	0.000219317	0.00563028
RASA3	-0.498775	0.000426996	0.00730578
MYADML	-0.49875	0.000926586	0.0105414
LOC101928885	-0.498556	0.000408216	0.00717806
FKBP1B	-0.498316	0.00105803	0.0111153
FBXO17	-0.498176	0.00103556	0.0110527
CNTD2	-0.498146	0.00836837	0.0323035
CT47B1	-0.498128	0.000313948	0.00647895
SNORD116-11	-0.498076	0.0117118	0.0398249
C19orf68	-0.497889	0.000272051	0.00605827
NME4	-0.497598	0.00919302	0.0342333
MIR23A	-0.497497	0.00573788	0.0257261
TDO2	-0.497321	0.41035	0.526861
MBD3L5	-0.497163	0.0025589	0.0168005
SAMD14	-0.497014	0.000311633	0.0064579
DLL1	-0.497003	0.00118679	0.0117112
MIR181C	-0.496776	9.23e-05	0.00384048
ADRA2A	-0.496569	6.73e-05	0.00347254
PPFIBP1	-0.496325	0.0846708	0.157606
SH3RF3	-0.496304	0.000252483	0.00588974
WBP1L	-0.49628	0.00907155	0.0339303
TENC1	-0.496243	3.81e-06	0.00096934
LPAR6	-0.495829	0.012582	0.0415727
BMP4	-0.49568	7.95e-05	0.00362966
LOC100287792	-0.495483	0.00103929	0.0110537
THPO	-0.495232	6.14e-06	0.00117108
C15orf53	-0.494989	6.4e-05	0.003407
BST1	-0.494891	0.00231514	0.016013
CCDC109B	-0.494518	0.0284588	0.0717843
STMN3	-0.494169	0.000359483	0.00680503
MED27	-0.494103	0.219621	0.327669
KRTAP10-3	-0.493917	0.00295912	0.0180435
OR51A2	-0.49371	0.00496622	0.0237727
ZBTB4	-0.493227	3.75e-05	0.00268193
LOC643797	-0.493086	0.000252469	0.00588974
POU3F1	-0.492755	0.00339604	0.0193227
XAF1	-0.492712	0.100593	0.178986
HABP4	-0.492677	0.00065042	0.00892499
POSTN	-0.49267	0.00892484	0.0335627
NRGN	-0.49259	0.00102299	0.0110023
KIAA1644	-0.492579	8.4e-05	0.00369025
CSTF2T	-0.492383	0.000844394	0.0101156
ALX4	-0.492314	0.00208657	0.0153208
GPC4	-0.492085	0.163648	0.26053
C17orf51	-0.492081	0.000126348	0.00443915
RNLS	-0.492032	0.000351786	0.00672878
GSX2	-0.491983	0.000924647	0.0105414
TRIM8	-0.491841	0.000302198	0.00639973
CAV3	-0.491585	0.00102945	0.0110278
PRX	-0.491479	0.000715892	0.0093141
DNM1P46	-0.491287	0.00386435	0.0207744
SNED1	-0.491264	3.12e-05	0.00249028
NCR2	-0.491174	0.0053878	0.0249113
NEUROD2	-0.490858	0.000756419	0.00953019
KRT17P5	-0.490822	0.000928289	0.0105418
APBB1	-0.490815	7.25e-05	0.00351317
S100A11	-0.490391	0.00741402	0.0300185
ENKUR	-0.490245	0.0286453	0.0721354
PLTP	-0.490201	0.0266828	0.0683691
GUCY1B3	-0.490035	0.144013	0.235778
KCNA6	-0.490034	0.00193987	0.0146854
LOC100130236	-0.489965	0.0103208	0.0368438
ST5	-0.489731	0.00248529	0.0165574
VHL	-0.489695	0.0434152	0.0967983
RPSAP52	-0.489686	0.0232158	0.0617998
MRVI1-AS1	-0.48958	9.46e-05	0.00388342
LILRB5	-0.48904	1.11e-05	0.00153835
FMNL3	-0.489037	0.0138405	0.0441462
MEOX1	-0.488838	0.00330854	0.0190689
MYH8	-0.488508	0.00547869	0.025088
CLDN5	-0.488349	2.91e-05	0.00239122
AJAP1	-0.488038	0.000215628	0.00560887
OR1K1	-0.487979	0.000811206	0.0099215
LAMB1	-0.487949	0.0736992	0.141932
GDPD3	-0.487218	0.0808231	0.152224
LOC100506271	-0.4868	6.68e-05	0.00347254
ACTRT2	-0.486477	0.000478534	0.007617
CABP5	-0.486445	0.00143102	0.0126423
RHOJ	-0.486401	0.175185	0.274551
ALPK2	-0.486126	0.231759	0.341849
SP140L	-0.486066	0.0440245	0.0977403
PHYHD1	-0.485736	0.00107426	0.0111984
ENOX1	-0.485735	0.00555507	0.0252635
RASSF4	-0.485676	0.0352076	0.0835213
LINC00115	-0.48535	0.00126147	0.0119726
RNASE7	-0.485154	0.00269037	0.0171893
SMIM10	-0.485049	0.0116837	0.0397793
CBLN3	-0.484656	0.00142054	0.0125995
HSPB7	-0.484639	0.00041604	0.00725296
GPR124	-0.484497	3.43e-08	8.98e-05
CLEC11A	-0.484486	6.72e-05	0.00347254
S100A6	-0.484451	0.0294625	0.0735725
ELFN2	-0.484387	0.00116812	0.0116364
RIN2	-0.484246	0.00145592	0.0127637
DMP1	-0.484118	0.0901786	0.164989
TMEM119	-0.483893	4.8e-05	0.00298981
LINC00302	-0.483854	0.0112909	0.0390037
ARSE	-0.483549	0.000763737	0.00958206
NOVA1	-0.483423	0.00666639	0.0280138
LOC100128233	-0.483381	0.0145457	0.0455689
KCNA7	-0.483257	0.000962304	0.0107152
LILRA1	-0.483191	0.000530094	0.00805926
FADS6	-0.482899	0.00244298	0.0164467
CMTM3	-0.482889	4.05e-05	0.00277594
KLHL33	-0.482696	0.000877991	0.0103755
S1PR1	-0.482483	0.0299389	0.0743718
SPRR2A	-0.48234	0.276218	0.392012
MC4R	-0.482281	0.003177	0.0186813
SIGLEC14	-0.481719	0.0122031	0.0407772
COL4A2	-0.481281	0.00110088	0.0113211
POFUT2	-0.481087	0.00172786	0.0138722
A4GALT	-0.480619	0.000171157	0.00510923
WWC2-AS2	-0.480554	0.00116164	0.0116132
RPL21P44	-0.480427	0.0589701	0.120879
HOXA-AS2	-0.480289	0.00581157	0.0259021
MIR223	-0.480288	0.00146578	0.0127926
FAM198B	-0.479984	0.0948038	0.171447
RPL19	-0.479905	0.00175038	0.0139515
MGARP	-0.479824	0.00032713	0.00655373
OR10H4	-0.479805	0.0029089	0.0179209
F10	-0.479767	0.000258812	0.00594422
FGF8	-0.479382	0.00224706	0.0158423
FNDC4	-0.479285	0.000355097	0.00675684
SPPL2C	-0.479228	0.00617801	0.0267919
SCARNA7	-0.479197	0.239129	0.350519
HTR1A	-0.479096	0.000225962	0.00566607
ERICH1	-0.47887	0.0136217	0.0436989
TRPC2	-0.478302	0.00183054	0.0142331
FIGNL2	-0.478298	0.00350375	0.0195833
INTS3	-0.478223	0.708207	0.788308
CD276	-0.478081	0.000123042	0.00439904
CACNA1C	-0.478	0.00161309	0.0133937
DLGAP3	-0.477948	0.000987234	0.0108409
PHPT1	-0.477913	4.12e-05	0.00277594
GLRA4	-0.477903	0.00182417	0.0142324
GAST	-0.477901	0.0116698	0.0397571
MIR34B	-0.477718	0.0023414	0.0160957
OLIG3	-0.477667	0.00137722	0.0124617
TNP1	-0.477444	0.0169268	0.0501449
RUSC2	-0.477408	0.00509639	0.0240933
SNRPN	-0.477068	0.0809447	0.152343
PLP1	-0.477031	0.000387705	0.00700719
LOXL2	-0.476935	0.061584	0.12477
TNRC18	-0.476561	0.000370662	0.00689531
TBX18	-0.476179	0.0475895	0.103446
LOC399886	-0.476175	0.00100465	0.0109413
CCIN	-0.476147	0.0181066	0.0525264
THAP3	-0.4759	0.0102853	0.0367561
EPHA2	-0.475815	0.000447761	0.00737071
AGER	-0.475722	0.00377553	0.0204692
MPPED1	-0.475709	0.00307236	0.0183462
DDIT3	-0.475605	0.0223328	0.0602244
CYP4F2	-0.475372	0.0110172	0.0383913
GPR176	-0.475319	0.00228306	0.0159068
LCN8	-0.475053	0.0111068	0.0385762
MAP7D3	-0.474911	0.0263202	0.0675581
MIR185	-0.474891	0.000634368	0.00881712
CARD16	-0.474436	0.112505	0.195019
GHRH	-0.474429	0.00973273	0.03543
CDA	-0.474308	0.000169139	0.00510923
PPP1R13L	-0.473916	0.01195	0.040315
AGTR1	-0.47387	0.0151368	0.0466937
CCDC184	-0.473844	0.000137445	0.00463347
SNCA	-0.473825	0.00173621	0.0139082
APOA2	-0.473732	0.0037963	0.0205292
SPRN	-0.473727	0.000869757	0.0103316
OR3A4P	-0.473665	0.00494947	0.0237375
C1RL-AS1	-0.473392	0.0166714	0.0496569
ZFHX3	-0.472797	8.34e-05	0.00369025
PLEKHO2	-0.472796	3.21e-05	0.00251004
DOK3	-0.472324	1.95e-05	0.00201027
WAS	-0.472309	0.00340329	0.0193357
CORO2B	-0.472261	0.0047363	0.0231663
SLC26A10	-0.472225	0.0131831	0.0428779
TLN2	-0.472214	4.09e-06	0.000983568
C12orf75	-0.471848	0.0148004	0.0461062
CYTH4	-0.471765	0.028333	0.0715264
MIR134	-0.47171	0.00151251	0.01294
FBXO39	-0.471632	8.04e-05	0.00363593
HTR1F	-0.47161	0.000836645	0.0100915
KRTAP10-12	-0.47155	0.00277708	0.0174929
GNG8	-0.471425	0.000745178	0.00950367
FLJ46836	-0.47109	0.00115983	0.0116132
RGS11	-0.471036	0.000577561	0.00841744
MIRLET7A1	-0.470998	0.0183057	0.0528158
PRKCG	-0.470865	0.00142575	0.0126201
CATSPER1	-0.470535	0.000266189	0.00602462
RNASE6	-0.470445	0.210689	0.317551
NME8	-0.470419	0.0487087	0.105255
CSH2	-0.470219	0.00967546	0.0353794
VAMP5	-0.470096	0.00866731	0.0330113
CRYM	-0.47	0.00380843	0.0205597
TMEM252	-0.46985	0.00334784	0.0191927
KRTAP10-4	-0.469718	0.0159836	0.0482898
SOBP	-0.469592	0.000389447	0.00701215
GJA4	-0.469388	6.14e-05	0.00335439
PTCHD4	-0.469027	0.00373069	0.0203335
LASP1	-0.469015	4.26e-05	0.00281651
PRM2	-0.468863	0.00120669	0.0117617
PDX1	-0.468771	0.000440156	0.00735805
DPPA3P2	-0.4687	0.00891162	0.0335376
PCDH12	-0.468688	3.86e-05	0.00272639
MOV10L1	-0.468604	0.000840526	0.0100986
OR6C3	-0.468495	0.00140648	0.0125527
EMILIN1	-0.46791	3.47e-07	0.000288861
SOX12	-0.467891	0.000163217	0.00509537
SCT	-0.467786	2.96e-05	0.00241199
SLC34A1	-0.467441	0.00101213	0.0109962
RCBTB2	-0.467373	0.127513	0.214771
LOC401123	-0.467373	0.000184566	0.00529543
C11orf96	-0.467352	7.53e-05	0.00355309
ATP1B4	-0.467307	0.001364	0.0124219
GAS1	-0.46724	1.12e-05	0.00153835
OR6C76	-0.466847	0.00469862	0.0230957
PP14571	-0.466801	0.0025723	0.0168465
RBM43	-0.466466	0.0189757	0.0540454
WNT7A	-0.466326	9.7e-05	0.00388611
SHISA5	-0.466145	0.00995226	0.0359549
RIPPLY1	-0.465922	0.00570245	0.0256471
CCDC155	-0.465881	0.00180183	0.0141739
ACR	-0.465862	0.0153545	0.047111
BRICD5	-0.465836	0.00281375	0.0176208
RASL10B	-0.465658	0.00310411	0.0184543
LOC401296	-0.46562	0.00246084	0.0165063
OR5K2	-0.465287	0.0612207	0.124268
LRRC52	-0.465186	0.00102134	0.0110023
ST3GAL2	-0.465147	9.84e-05	0.00388611
PRB3	-0.464765	0.00109745	0.0113141
KRTAP5-4	-0.464722	0.0374009	0.0871687
FBXO24	-0.464517	0.00263243	0.017021
TBX1	-0.464484	0.00232744	0.0160425
C10orf62	-0.464449	0.00228939	0.0159223
GMIP	-0.464313	4.61e-05	0.00291478
SLC7A4	-0.464224	0.0004554	0.00741718
TEF	-0.464126	0.0014359	0.0126732
SIRPD	-0.464109	0.000515263	0.00794981
HLX	-0.464068	1.69e-06	0.000628344
VENTX	-0.464051	0.000243741	0.00578687
ITSN1	-0.463995	0.0131708	0.0428683
FAM212B	-0.463883	0.00240658	0.0163394
TEKT1	-0.463855	0.00160879	0.0133912
ASB18	-0.463812	0.000835532	0.0100887
DCHS1	-0.463763	0.000143204	0.00468207
BEND6	-0.463334	0.0360604	0.0848875
GPR155	-0.463325	0.189487	0.291623
NACAD	-0.463286	0.000100974	0.00393836
GM140	-0.463203	0.00794447	0.0312825
SLC35E3	-0.463109	0.0118528	0.0401119
SRRM3	-0.46308	0.000100086	0.00392307
LINC00528	-0.46285	0.000618926	0.00870158
SALL4	-0.462831	0.0142402	0.0449271
HOXB1	-0.462812	0.00486925	0.0234804
LINC00982	-0.462569	0.00112176	0.011414
LRRFIP1	-0.462569	0.204729	0.310357
CCND2	-0.462502	0.0476787	0.103567
LOXL1	-0.462244	0.000398899	0.00710296
LYPD2	-0.462235	0.000785511	0.00976155
SAP30L	-0.462019	0.0164889	0.0492946
PSMB10	-0.461978	0.0140149	0.0445014
PDGFC	-0.461873	0.159883	0.255916
LCE1C	-0.461816	0.0112724	0.0389471
PXDC1	-0.461793	0.0530361	0.111743
ARSI	-0.461499	0.00375788	0.0204074
SMR3A	-0.461265	0.297754	0.414952
C3orf18	-0.460726	1.3e-05	0.00164502
FGF20	-0.460679	0.000266144	0.00602462
FFAR2	-0.460522	0.000196179	0.00544925
FOXS1	-0.460326	8.85e-06	0.00139177
LILRB1	-0.4603	0.00959758	0.03525
SEMA6B	-0.460023	3.45e-05	0.00264011
IL16	-0.459903	0.00301961	0.0182061
C20orf144	-0.459761	0.000312387	0.00646127
C4orf26	-0.459725	0.00291715	0.017943
TREML1	-0.459686	0.000429529	0.00730639
LPP	-0.459607	0.0104265	0.0370669
KIAA1217	-0.45918	0.0340748	0.0815665
ZNF219	-0.459171	0.00113937	0.0115101
JDP2	-0.45915	0.00137285	0.012456
LOC84214	-0.459132	0.00643374	0.0274102
HBD	-0.45894	9.68e-05	0.00388611
IER5L	-0.458806	0.00147516	0.0128298
C10orf55	-0.458778	0.0174497	0.0512051
LOC100130691	-0.458666	0.0468464	0.102417
PLET1	-0.458616	0.287809	0.404262
UCN2	-0.45856	0.000160179	0.00504661
DEFB116	-0.458478	0.00231555	0.016013
WT1-AS	-0.458328	0.00407246	0.0213194
OR1F1	-0.458274	0.0268893	0.0687441
AVIL	-0.458269	0.0129572	0.0423605
TXNDC15	-0.458226	2.57e-05	0.00229081
FAT3	-0.458046	4.47e-05	0.00288225
MUC12	-0.457985	0.0347551	0.0827405
KRT222	-0.457985	0.0864233	0.159941
C8orf74	-0.457864	0.00270295	0.0172456
SLC35G6	-0.457728	0.00123761	0.0118796
GDF2	-0.457681	0.00164787	0.0135388
C6orf203	-0.457615	0.0953606	0.172246
COL18A1	-0.457553	0.000170067	0.00510923
CPTP	-0.457486	0.0118429	0.0400868
FAM229B	-0.457441	0.110968	0.19297
OR4D11	-0.457284	0.00645908	0.0274601
SNCAIP	-0.457157	0.00223526	0.01581
IL1RAPL1	-0.457126	0.000124297	0.00442065
LXN	-0.45712	0.0628537	0.12653
CTGF	-0.457044	0.00752161	0.0303038
OR13C5	-0.456981	0.00110817	0.0113502
SAMD11	-0.456377	2.75e-05	0.00233416
RASD1	-0.45633	0.00283158	0.0176706
RFX2	-0.456283	1.83e-05	0.00194224
MYO1D	-0.456251	0.0428435	0.0960617
ACPT	-0.456217	0.00292908	0.0179922
CCDC140	-0.455937	0.00227424	0.0159068
DSPP	-0.455511	0.341999	0.460891
CCDC8	-0.455372	5.74e-05	0.00322667
DOCK4	-0.455344	0.0231489	0.0617037
UNCX	-0.455121	0.000873638	0.0103642
NKX2-5	-0.454857	0.00250643	0.0165872
SCN7A	-0.454766	0.279084	0.394951
PP2672	-0.454578	0.0132638	0.0430181
POLD4	-0.454445	9.39e-05	0.0038735
PDE7B	-0.454284	0.249544	0.362672
FEV	-0.454231	0.0076078	0.0304575
OR4C13	-0.453901	0.0438541	0.0974802
PRR22	-0.453893	0.00125616	0.0119618
NMB	-0.453706	0.112824	0.195498
C11orf87	-0.453705	8.59e-06	0.00139177
BPESC1	-0.453496	0.000721301	0.0093575
SPRED3	-0.453494	0.00130157	0.0121558
BCL7C	-0.453256	0.000811075	0.0099215
NCF4	-0.453183	0.0433925	0.0967908
LINC00487	-0.453176	0.000960009	0.0107118
CSF1R	-0.453085	0.066614	0.131752
PALD1	-0.453075	2.92e-07	0.00026186
ST6GALNAC6	-0.452954	2.72e-06	0.000815909
SLC51B	-0.45292	0.00330586	0.0190689
COL9A2	-0.452561	0.000374936	0.00691855
C17orf50	-0.452496	0.00280416	0.0175848
FXYD1	-0.452336	0.0018826	0.0143887
SPATS2L	-0.4523	0.0495553	0.106548
NCKAP5L	-0.45229	0.000419162	0.00729351
ZNF252P-AS1	-0.452007	0.00279516	0.017552
CSDC2	-0.452005	0.00037002	0.00689531
WDR81	-0.451943	1.76e-05	0.00190643
MAP3K7CL	-0.451876	0.00265552	0.0170619
CRMP1	-0.451725	0.000170641	0.00510923
MRGPRD	-0.451694	0.000844078	0.0101156
NLGN2	-0.451592	0.000281377	0.00617287
LOC100509814	-0.451438	0.00322797	0.0188358
PPP3R2	-0.451415	0.00293691	0.0180152
OR6B2	-0.45137	0.013444	0.0433776
LOC79160	-0.451222	0.0027751	0.0174864
KCNH1	-0.45116	0.00223476	0.01581
MOGAT3	-0.451097	0.00608944	0.0266349
LOC644172	-0.451037	0.00389717	0.0208589
GPC6	-0.450919	0.172061	0.270489
CST8	-0.450898	0.000946349	0.0106393
OR1G1	-0.450772	0.00297192	0.0180764
SEMA7A	-0.450727	0.000166894	0.00510923
FATE1	-0.450611	0.00477694	0.0232768
STON2	-0.450559	0.0010605	0.0111182
NRARP	-0.450529	0.00240055	0.0163232
CCBE1	-0.450503	0.000444265	0.00736749
IL23R	-0.450476	0.000357686	0.00679901
MVP	-0.450422	0.00191579	0.0145753
NSRP1	-0.450057	0.00147536	0.0128298
WBSCR16	-0.450054	0.000302895	0.00639973
SDC2	-0.449871	0.061996	0.12541
LELP1	-0.449738	0.00207181	0.0152552
ACTL6B	-0.449735	0.00148274	0.0128411
FNBP4	-0.449718	0.00830486	0.0322145
CHAD	-0.448927	0.0432236	0.0966065
BHLHA9	-0.448768	0.00034329	0.00664027
SLC4A9	-0.448721	0.00181006	0.014197
RNASE13	-0.448642	0.00856806	0.0327682
BCL6B	-0.448512	8.47e-06	0.00139177
GPR35	-0.44834	0.00482809	0.0233929
C11orf95	-0.448327	0.00120181	0.0117402
TCEA2	-0.448186	0.000100046	0.00392307
SPANXN2	-0.44813	0.00171484	0.01381
LEFTY2	-0.448087	0.00400704	0.0211934
MYH10	-0.448037	0.136206	0.225839
LY6G5C	-0.447842	0.00584269	0.0259841
CCDC26	-0.447749	1.71e-05	0.00188958
HRK	-0.447684	0.00123625	0.0118728
HTR1E	-0.44756	0.000539632	0.00810333
DENND6B	-0.447498	0.000519719	0.00798436
ZNF573	-0.447436	0.0511139	0.10896
SERPINF2	-0.447383	0.000827917	0.0100385
IRF7	-0.447296	0.000964211	0.0107152
OTX2	-0.447189	0.00403753	0.0212364
NPDC1	-0.447077	0.00538025	0.0248989
ART5	-0.447042	0.00122772	0.0118343
C19orf60	-0.446999	0.00101256	0.0109962
FLJ41170	-0.4469	0.000856585	0.0101964
OR51M1	-0.446454	0.0824916	0.154649
2016-09-11	-0.446382	0.00687537	0.0285836
TRADD	-0.446241	0.000536001	0.00809113
FAM180B	-0.446187	0.00121119	0.0117878
ADRA2C	-0.446128	0.000381461	0.00694527
CLDN18	-0.446122	0.00247561	0.0165474
BZRAP1	-0.446118	0.00216919	0.0156305
ARHGAP10	-0.446041	0.0133769	0.043247
RBMS2	-0.446008	0.00600919	0.0264291
GALP	-0.445948	0.0041115	0.0213929
CNGA2	-0.44589	0.0032473	0.0188944
ZNF366	-0.445867	0.00042141	0.00729385
HPR	-0.445726	0.0078821	0.0311222
GALNT9	-0.445716	0.00446432	0.0224381
SYNGR3	-0.44555	0.000245521	0.00580657
RETNLB	-0.44552	0.00410855	0.0213917
EDA2R	-0.445419	0.0115634	0.0395865
MIR365A	-0.44539	0.139761	0.230313
MXRA8	-0.445243	8.62e-05	0.00372849
FLOT1	-0.445191	0.000237731	0.00575753
GPIHBP1	-0.445187	0.000334448	0.00659254
UTF1	-0.445179	0.000743346	0.00950367
FBLN2	-0.445062	0.00279702	0.017552
CST4	-0.445023	0.00228113	0.0159068
MRPL41	-0.444837	0.0101213	0.0363846
LPAL2	-0.444799	0.0149024	0.0463177
EGFLAM	-0.444674	0.00738987	0.0299599
ZXDA	-0.444631	0.000938755	0.0106008
SPATA16	-0.44451	0.000436175	0.00731823
UPF3A	-0.444362	0.0569619	0.117738
AGPAT4-IT1	-0.444358	0.01387	0.044224
LILRA2	-0.44427	0.00909344	0.0339912
KCNH3	-0.444248	0.00445067	0.0224002
MAP7D1	-0.444171	2.3e-05	0.00219435
WFDC1	-0.444134	0.0105215	0.0373177
ZNF579	-0.444052	0.00130682	0.0121893
GNA11	-0.443687	0.0155917	0.0475775
FLJ40536	-0.443583	0.00684197	0.0284771
NUGGC	-0.443519	0.00901143	0.0337744
LOC100129476	-0.443449	0.00132911	0.0122814
SPTA1	-0.443443	0.000375761	0.00692678
METTL24	-0.443363	0.200147	0.30475
RBFOX3	-0.443204	0.00163418	0.0134807
LCN9	-0.443169	0.00300817	0.0181515
FAS	-0.443134	0.0544691	0.114002
NYAP1	-0.44312	0.000765964	0.00960342
FKBP9	-0.442969	0.00596472	0.0263031
SEZ6	-0.442961	2.96e-05	0.00241199
MAGEB17	-0.442813	0.00974744	0.0354373
KIRREL	-0.442801	0.0568295	0.117504
MSRB2	-0.442508	0.0243956	0.0640232
DRAXIN	-0.442493	0.0021607	0.0156146
ALG13	-0.442032	0.0451781	0.0996247
LOC100130857	-0.44198	0.0084097	0.0324016
FRA10AC1	-0.441976	0.0304975	0.0752971
OR6S1	-0.441965	0.00313974	0.0185516
FGF23	-0.441856	0.00293826	0.0180152
MGC50722	-0.441387	0.0011139	0.0113847
PLG	-0.441305	0.000482862	0.00765183
PRR23A	-0.441169	0.000675937	0.00907113
ENAM	-0.441073	0.00449456	0.0225452
CCDC114	-0.440987	0.00315213	0.0185769
GJC2	-0.440961	0.00144489	0.0127341
KLHDC1	-0.440943	0.169938	0.268003
CCDC27	-0.440928	0.000937706	0.0105955
GIMAP1	-0.44076	0.00469677	0.0230928
HMHB1	-0.4407	0.00501816	0.0238863
DACT3	-0.440686	2.57e-05	0.00229081
EGR1	-0.440383	0.0521682	0.110551
DEFB109P1B	-0.44019	0.170336	0.268332
NAA11	-0.440087	0.0241851	0.0636204
ELFN1	-0.440049	0.000428318	0.00730639
TNNC2	-0.440019	0.0415536	0.0941737
SV2A	-0.439943	0.00131947	0.012249
UAP1L1	-0.439942	0.0010322	0.0110346
LDHAL6A	-0.439928	0.000456258	0.00741723
NYX	-0.439776	0.00252517	0.0166691
OXCT2	-0.439643	0.00083053	0.0100482
TCF15	-0.439603	0.0017721	0.0140486
INHA	-0.439391	0.00279502	0.017552
SOX17	-0.439381	4.92e-05	0.00302299
GATA2	-0.439381	0.000263538	0.00600007
LOC100133299	-0.438802	0.086197	0.159603
FCN3	-0.438715	0.00151584	0.0129479
GPRASP1	-0.438446	0.0111351	0.0386365
SHROOM1	-0.438438	0.000576083	0.00841597
PMP22	-0.438399	0.198985	0.303232
UBQLN3	-0.438264	0.000945425	0.0106368
C6orf99	-0.437942	0.033522	0.0805276
BATF2	-0.437916	0.000874402	0.0103665
HTR3D	-0.437844	0.00396066	0.0210346
MICAL2	-0.437715	0.0221308	0.0598738
ARAFP2	-0.437603	0.0090373	0.0338368
ARL4D	-0.437589	0.00538938	0.0249123
IFI27	-0.437508	0.0522566	0.110649
FLNC	-0.437465	8.73e-06	0.00139177
SNAI3-AS1	-0.437436	0.022014	0.0596632
TEPP	-0.437353	0.00586842	0.0260346
PDLIM4	-0.437291	0.00344981	0.0194771
PRG3	-0.437245	0.00261291	0.0169489
RASAL3	-0.43722	0.00794782	0.0312825
MIR138-2	-0.437014	0.00104721	0.0110868
FOXA2	-0.437001	0.00245624	0.0164935
RGS19	-0.436931	0.000142476	0.00467869
LRRC3DN	-0.436788	0.00670678	0.0281394
SLC25A41	-0.436788	0.00145354	0.0127637
MT1HL1	-0.436718	0.00907524	0.0339372
MIXL1	-0.436435	1.73e-05	0.00189219
IRGC	-0.43637	0.00194553	0.01471
ACTRT1	-0.436134	0.00441976	0.0222806
KCNE3	-0.436072	0.00201192	0.0149891
C20orf141	-0.43605	0.00753825	0.0303269
TGM3	-0.436024	0.00483438	0.023394
PCED1A	-0.435985	0.000208263	0.0055683
SSU72	-0.435976	0.00104114	0.0110537
HEXA-AS1	-0.435912	0.00338303	0.0192917
MIR504	-0.435807	8.47e-05	0.00369025
PDCD7	-0.435633	0.000883976	0.0103905
CELF5	-0.435489	0.00530043	0.024692
OR5AP2	-0.435089	0.000118728	0.0043207
IFI27L1	-0.435051	0.0141192	0.0446994
GH1	-0.434993	0.00364368	0.0200792
PTGER1	-0.434919	0.000331734	0.0065697
TMEM200B	-0.434801	0.00115792	0.0116132
ALDH1B1	-0.434689	0.0510177	0.108805
KRTAP13-4	-0.434656	0.0053457	0.0248043
STEAP2	-0.434602	0.0578787	0.119154
C5orf60	-0.434585	0.00631057	0.0271353
CDC42EP5	-0.434537	0.00210719	0.0153794
SLC6A12	-0.434473	0.00126449	0.0119726
OR4D9	-0.434404	0.00123439	0.0118656
COL13A1	-0.434377	0.000607705	0.00860329
SLC11A1	-0.434329	0.233878	0.344336
TRANK1	-0.434216	0.0752755	0.144315
LIN7A	-0.434138	0.0964069	0.173489
PIK3R6	-0.434134	3.19e-05	0.00250861
BMX	-0.433619	0.0101568	0.0364547
KCNK10	-0.433579	0.00168476	0.01367
PENK	-0.433565	0.0040752	0.0213194
N4BP3	-0.433394	0.00276865	0.0174842
EVI2B	-0.433262	0.0666641	0.13178
GPR182	-0.433054	0.000499483	0.00779455
PI16	-0.432966	0.00335689	0.0192085
BEAN1	-0.43295	0.00590565	0.026156
PBX3	-0.432796	0.0442712	0.0981807
TRIM72	-0.432775	0.000269882	0.00602462
RAPGEF3	-0.432463	0.000420488	0.00729385
LY6G6D	-0.432455	0.00196013	0.0147825
DCAF12L1	-0.432372	0.00189044	0.0144305
GFRA2	-0.432208	0.00206664	0.0152356
SH2D3C	-0.43206	1.19e-05	0.00158388
CCL16	-0.432056	0.0020875	0.0153214
CALHM3	-0.431996	0.00158968	0.0133421
KLK12	-0.431888	0.0191047	0.0542692
SLC27A3	-0.431808	0.0019006	0.014493
HINT2	-0.431744	0.145904	0.238258
LRTM2	-0.431412	0.000572913	0.00837808
SLC2A5	-0.431376	0.0648406	0.129377
LOC400965	-0.431339	0.00355914	0.0197723
VKORC1	-0.431168	0.01373	0.0439123
LCE1D	-0.43116	0.000909204	0.0105365
PPAPDC3	-0.431071	2.6e-05	0.00230244
TEX101	-0.431065	0.00442084	0.0222806
S100Z	-0.431028	0.000235079	0.00574516
KCNA1	-0.430985	0.00138987	0.0124837
ADAMTS10	-0.430948	2.76e-05	0.00233416
ZNF474	-0.43089	0.000980003	0.0107919
ANKRD34A	-0.430884	0.00296742	0.01807
PROP1	-0.430816	0.00194295	0.0147027
TCAP	-0.430509	0.0016192	0.0134055
CAMK2A	-0.430348	0.000829785	0.0100458
FREM3	-0.430345	0.0366944	0.0860479
UFSP2	-0.430261	0.0406845	0.0926744
FRY	-0.43024	0.131188	0.219566
GADD45GIP1	-0.430211	0.00171411	0.01381
EBF4	-0.430202	0.000868195	0.0103264
LOC100506730	-0.430199	0.0583499	0.119916
MYH3	-0.430141	0.000129514	0.00448459
PRSS35	-0.430009	0.000147912	0.00477516
MMP27	-0.429925	0.00163961	0.0135011
GATA5	-0.42988	0.00130716	0.0121893
SIGLEC1	-0.429793	0.041974	0.0948092
THSD1	-0.429718	0.000124885	0.00442065
CORO6	-0.429564	0.0120949	0.040565
ADAMTS14	-0.429407	0.00126859	0.0119726
CAMK2B	-0.429295	0.0187937	0.0537026
PML	-0.429148	0.000476831	0.0075965
LDHAL6B	-0.428954	0.00121612	0.0118096
TMEM47	-0.428937	0.24345	0.355307
MUM1L1	-0.428739	0.0537195	0.112803
FAM110C	-0.428692	0.00171894	0.0138369
ZNF385A	-0.428542	0.000481822	0.00764274
D2HGDH	-0.428415	0.00599301	0.0263897
GPR61	-0.428263	0.00212566	0.0154467
SLC39A3	-0.428202	0.00036216	0.0068203
KCTD11	-0.428188	0.000224801	0.00566607
MOB2	-0.428015	0.000172069	0.00511316
ZNRF2P1	-0.427979	0.00629763	0.027101
TNN	-0.427932	0.108931	0.190251
TXNDC2	-0.427803	0.000290258	0.00623984
LOC100129312	-0.427654	0.00341136	0.0193628
POTEA	-0.42759	0.00163952	0.0135011
FAM186A	-0.42753	0.0231672	0.0617377
NUDT16P1	-0.427508	0.000321257	0.00655373
C6orf25	-0.427451	0.0160338	0.0483843
C8G	-0.427239	0.0154967	0.0473647
HSD11B1L	-0.427198	0.0139616	0.0444157
PRSS41	-0.427063	0.0011997	0.0117402
FGF6	-0.427032	0.000377159	0.00694527
NXNL2	-0.427007	0.0118779	0.0401745
SRXN1	-0.426913	0.0935116	0.169663
SCN4B	-0.42683	0.00459548	0.0228277
ADAM19	-0.426745	0.0287757	0.0723345
LINC00315	-0.426651	0.00377739	0.0204692
OR1Q1	-0.426506	0.0632288	0.127034
FAM83C	-0.426455	0.00356929	0.0198048
DRD4	-0.426412	0.00198887	0.0148988
NFATC2	-0.426338	0.116475	0.200401
SNORD116-26	-0.426195	0.129408	0.217257
HOXB4	-0.426124	0.000382985	0.00694799
C9orf142	-0.426092	0.0215225	0.0588453
CCL26	-0.425813	0.00326393	0.018937
RIT2	-0.425789	0.00408406	0.0213328
ALPP	-0.42565	0.00100286	0.0109413
TMEM151A	-0.425604	0.00106552	0.0111517
BHLHE22	-0.425594	6.91e-05	0.00349215
DOCK6	-0.425532	0.000269009	0.00602462
CHST13	-0.425316	0.0015802	0.0133132
ATAD3A	-0.425295	0.00134941	0.0123752
CIDEA	-0.425169	0.000274894	0.00608454
LOC401010	-0.425146	0.0109983	0.0383686
SERPINB3	-0.424982	0.0137241	0.0439123
NPR1	-0.424863	0.00779586	0.0309149
CYTL1	-0.424784	0.00564932	0.0255209
KIR3DL2	-0.42473	0.000100418	0.00392768
LINC00935	-0.424645	0.00258459	0.016878
C7orf50	-0.424612	0.00107265	0.0111943
OR52I1	-0.424603	0.0224075	0.060328
CXXC5	-0.424288	0.000598204	0.00853384
PARVG	-0.424179	0.053704	0.112789
LINGO1	-0.424031	0.00911092	0.0340357
FSHR	-0.42392	0.00187934	0.0143871
MRPL10	-0.423917	0.00165635	0.013584
GDPD4	-0.423904	9.71e-05	0.00388611
FAM109B	-0.423893	6.73e-06	0.00126964
PIWIL2	-0.423893	0.0150344	0.0465421
KRTAP12-4	-0.423836	0.0129276	0.0422875
ZDHHC8	-0.423811	0.000572325	0.00837808
HOMER3	-0.423744	0.0094043	0.0347488
LINC00029	-0.423722	0.0028433	0.017697
LIM2	-0.42371	8.19e-05	0.00366496
INMT	-0.423606	1.05e-05	0.00148137
EMX1	-0.423514	0.00277156	0.0174842
GABRD	-0.4235	0.00217187	0.0156305
CXorf67	-0.423305	0.00314737	0.0185719
SNORA45B	-0.42329	0.16421	0.261107
OR1A1	-0.423107	4.92e-06	0.00107712
CRHR2	-0.423075	0.00100423	0.0109413
KIRREL3-AS3	-0.42303	0.000365153	0.00683813
FLJ44674	-0.422981	0.00941045	0.0347617
C1S	-0.42287	0.291106	0.407767
MIR128-2	-0.422828	0.00268562	0.0171709
SPOCD1	-0.422617	0.000660458	0.00899529
MIR184	-0.422553	0.00138514	0.0124797
C10orf99	-0.422464	0.00873585	0.03315
FKBP11	-0.422453	0.0429922	0.0962163
ITIH3	-0.42243	9.62e-05	0.00388611
LRRIQ4	-0.422332	0.00516606	0.0242922
ZNF703	-0.422009	0.0011079	0.0113502
FAM187B	-0.421875	0.00234335	0.0160957
CCDC9	-0.421773	0.000170149	0.00510923
FLJ44385	-0.421758	0.000910485	0.0105384
FLJ44313	-0.421688	0.00194431	0.0147068
MDP1	-0.421602	0.0898437	0.164508
OR2M7	-0.42134	2.39e-05	0.0022094
SHANK3	-0.421307	0.000177812	0.00517467
TMOD2	-0.421264	0.0158592	0.0480882
CSF3R	-0.420923	0.00229869	0.0159567
DRD5	-0.420723	0.00174064	0.0139145
SLC22A8	-0.420624	0.00672227	0.0281711
IZUMO4	-0.420554	4.46e-05	0.00288225
C3orf56	-0.42041	0.00249312	0.016571
LOC441601	-0.420372	0.00613432	0.0267545
RNF175	-0.420365	0.021792	0.0592813
MIR7-3HG	-0.420278	0.00207642	0.0152768
TUBA3E	-0.420199	0.00581664	0.025906
TM4SF5	-0.420178	0.0013883	0.0124797
ZNF154	-0.420112	0.0329806	0.0796221
TLDC2	-0.4201	0.000176138	0.00516351
CES1P1	-0.419768	0.0029873	0.0181128
DUSP3	-0.41965	0.000217687	0.00561234
FLG2	-0.419583	0.000158635	0.00502388
SP7	-0.419533	0.00394777	0.0210192
TMEM210	-0.419495	0.00477921	0.0232793
SCARF2	-0.419462	0.000187539	0.00531748
MAGEL2	-0.419269	0.00142185	0.0125995
ADAMTS7	-0.419233	0.00021577	0.00560887
ASB12	-0.419211	0.0100025	0.0360968
PLCD3	-0.419209	4.2e-06	0.000983568
LCE5A	-0.419192	0.0149099	0.0463183
MIRLET7F2	-0.419191	0.0127337	0.0418849
TMIGD2	-0.418963	0.00419494	0.0216123
B3GALT6	-0.418881	0.000351733	0.00672878
NUCB1	-0.418866	0.009256	0.0343547
LCE3C	-0.418792	0.00424474	0.0217438
LCE1E	-0.418729	0.0057995	0.0258863
CIRBP-AS1	-0.418586	0.0304484	0.0752067
DCLK1	-0.418449	0.214199	0.32165
SHISA7	-0.418431	0.000410173	0.00719898
ANKRD1	-0.418213	0.0301988	0.0748427
REG1A	-0.418112	0.00109946	0.0113141
OR5M3	-0.417967	0.00209391	0.0153439
RABAC1	-0.417949	0.00147996	0.0128411
MIR196A1	-0.417762	0.0102559	0.0366956
CALCOCO1	-0.4177	0.00746903	0.0301606
ASMTL	-0.417695	9.39e-06	0.00140926
RIMS4	-0.417661	0.00325122	0.0189052
KCNV1	-0.417557	0.00520438	0.0243897
AVPR1B	-0.417484	0.00655801	0.0277047
RNF125	-0.417413	0.118736	0.203527
EFNA2	-0.417307	0.000261748	0.00597419
NKX6-3	-0.417219	0.000913735	0.0105407
ACTC1	-0.417144	0.0458544	0.100728
HAMP	-0.417107	0.108768	0.190071
LCE4A	-0.416942	0.00387141	0.0207879
RNU6-71P	-0.416904	0.0161358	0.048548
ZBTB48	-0.416863	0.00385494	0.0207299
FTH1P5	-0.416746	3.11e-05	0.00249028
HERC6	-0.416706	0.00654983	0.0276955
SLC35G2	-0.41667	0.000135733	0.00461823
ANKRD32	-0.416599	0.170091	0.268103
FLJ40288	-0.416564	0.000742812	0.00950367
OR11H6	-0.416451	0.00155226	0.0131608
PTPRH	-0.416339	0.00352292	0.0196413
ARMC5	-0.416327	0.000314642	0.00648266
FAM74A4	-0.41631	0.000328757	0.00655373
HIST1H2AA	-0.416164	0.00923295	0.0343014
GGN	-0.416096	0.000346744	0.0066812
HSD17B1	-0.416002	6.55e-05	0.00344767
CPA1	-0.415886	0.00368844	0.0201965
SPACA4	-0.415823	0.00430223	0.0219305
KIAA0930	-0.415784	0.00270475	0.0172512
ZNF428	-0.415721	0.00225876	0.0158843
LINC00687	-0.415712	0.00969733	0.0354099
CD300E	-0.41566	0.000323781	0.00655373
SCN4A	-0.415658	0.000599072	0.00853384
PDE1B	-0.415655	9.2e-05	0.00384048
ZYX	-0.415581	6.59e-05	0.0034575
OR51D1	-0.415561	0.0131983	0.0428969
ADAMTS18	-0.415517	0.00287942	0.0178308
ZFY	-0.415447	8.21e-05	0.00366506
CARKD	-0.415426	0.0020782	0.0152838
PHYKPL	-0.415403	0.000449484	0.00738032
TSPAN11	-0.415222	0.0729936	0.140963
KRTAP4-12	-0.415208	0.000919656	0.0105414
KRTAP5-1	-0.414833	0.0158058	0.048005
OR1I1	-0.414729	0.00489876	0.0235721
TMEM190	-0.414706	0.000757	0.00953019
PRAMEF10	-0.414704	0.00187218	0.0143698
IGIP	-0.414497	0.0777014	0.147697
ZNF697	-0.414327	0.00831423	0.0322346
TEKT5	-0.414226	0.0154864	0.0473503
KRTAP4-6	-0.4142	0.0021723	0.0156305
PGA3	-0.414097	0.0109153	0.0381891
GSG1	-0.414086	0.00706005	0.0290871
GYPE	-0.414043	0.0116469	0.0397013
RXFP4	-0.414004	0.00726296	0.0296231
LCP2	-0.414003	0.134618	0.223996
C10orf120	-0.413942	0.0036129	0.0199688
ITGAD	-0.41394	0.000303511	0.00639973
PAQR7	-0.413929	0.0114587	0.039353
CTRB2	-0.413889	0.00309505	0.0184297
PHYHIP	-0.413888	0.00384732	0.0207072
ZNF843	-0.413804	0.000227427	0.00568822
PRR23B	-0.413782	9.02e-05	0.00381452
ZNF423	-0.413745	0.000499009	0.00779431
C9orf16	-0.413566	0.000382397	0.00694527
CTRB1	-0.413547	0.00348441	0.0195411
COL20A1	-0.413537	0.00174992	0.0139515
PECAM1	-0.413537	0.489814	0.602719
SNORD116-6	-0.413484	0.215087	0.322587
PLEKHO1	-0.413392	0.0140962	0.0446729
KRTAP10-5	-0.413308	0.059699	0.122031
MRGPRX2	-0.413251	0.0069492	0.0287599
LRRN4CL	-0.413089	0.000813369	0.00993241
IGFBP5	-0.413078	0.126901	0.213975
C11orf31	-0.412961	0.00311912	0.0184906
SLFN12	-0.412934	0.162095	0.25862
C15orf59	-0.412867	0.000522343	0.00799455
CLEC9A	-0.412623	0.00969483	0.0354099
TCF24	-0.412597	0.00159899	0.0133845
OR51S1	-0.412559	0.00923449	0.0343014
PSORS1C1	-0.412532	0.082117	0.154091
KIAA0087	-0.412517	0.0178347	0.0519813
FDX1L	-0.41243	0.00414934	0.0214983
KCNE2	-0.412273	0.00542665	0.0249773
RASL10A	-0.412208	0.00137409	0.012458
FES	-0.412128	0.000782195	0.00974018
RGAG1	-0.412104	0.000404953	0.00714642
DUX4L26	-0.412024	0.00111998	0.0114023
CYP11A1	-0.411999	1.61e-05	0.00187056
HIST1H2BB	-0.411861	0.0233994	0.0621844
SALL1	-0.411699	9.65e-05	0.00388611
MOCS1	-0.411651	0.000947919	0.0106452
TRPC6	-0.4116	0.0681894	0.133899
STMN4	-0.411523	0.00385358	0.0207299
FOXJ1	-0.411397	0.0023213	0.0160224
PLEKHG2	-0.41131	5.71e-05	0.00322667
C19orf66	-0.411234	0.000898396	0.0104813
KCNK13	-0.411211	0.0021213	0.0154211
S100A7L2	-0.411088	0.000109645	0.00412043
CLCNKB	-0.411081	0.00259194	0.016878
DENND1C	-0.410935	0.00884852	0.0333757
POM121L2	-0.410765	0.00134076	0.0123261
TTC7B	-0.410643	0.000903653	0.0105225
OR3A3	-0.410635	0.00775326	0.0308194
NPAS4	-0.410409	0.00236093	0.0161622
OLFML2A	-0.410313	7.6e-05	0.00355309
GIMAP7	-0.410259	0.14591	0.238258
PRRG3	-0.410179	0.00170992	0.0138008
SLC6A1	-0.41016	0.00024361	0.00578687
MT1B	-0.410134	0.0015838	0.0133294
LENG1	-0.409981	0.00250586	0.0165872
DMRTA2	-0.409954	1.5e-05	0.00182049
HTR5A	-0.4098	0.00302957	0.0182362
DPCR1	-0.409566	0.000523928	0.00801214
WNT8A	-0.409566	0.0122585	0.0408581
SLITRK1	-0.409514	0.00122484	0.0118343
PRRX2	-0.409483	0.000217277	0.00561234
IBSP	-0.409461	0.76979	0.836401
MYH6	-0.409413	0.00013511	0.00461415
KRTAP7-1	-0.409363	0.0141139	0.0446904
PRORY	-0.409082	0.00539749	0.0249309
RAB3C	-0.40902	0.170729	0.26888
OR1M1	-0.408988	0.0136667	0.0438123
BAIAP2-AS1	-0.408714	0.00220851	0.0157181
MIR100	-0.408698	0.140614	0.231387
ZNF688	-0.408665	0.000550279	0.00820934
OR6N2	-0.40851	0.00149434	0.0128934
KLF9	-0.408459	0.00019898	0.00548118
HOXC12	-0.408301	0.00811528	0.0316806
CALY	-0.408292	0.00287166	0.0178008
OR52B6	-0.408219	0.0223444	0.0602379
CITED1	-0.408215	0.000210781	0.0055683
FAM20A	-0.408156	0.0164769	0.0492824
TRY2P	-0.408141	0.00954262	0.035135
LOC440934	-0.408077	0.00254967	0.0167566
CTIF	-0.408053	0.00145087	0.0127637
KLF1	-0.408035	0.00167945	0.0136551
NAB2	-0.408034	8.11e-05	0.00364925
C10orf54	-0.408013	0.000202968	0.00554528
VSTM1	-0.407998	0.00109722	0.0113141
2016-09-08	-0.407958	0.0209242	0.0577528
C1orf127	-0.40783	0.000686571	0.00912688
HILS1	-0.407791	0.00435179	0.0220663
OR10H2	-0.407788	0.0168288	0.0499376
MEIS3	-0.407767	3.79e-05	0.00269604
CREG2	-0.407573	0.00268416	0.0171709
C10orf91	-0.407488	0.00297925	0.018094
ADAT3	-0.407482	0.00104309	0.0110537
MIR126	-0.40742	0.0040568	0.0212581
DRAP1	-0.407364	0.016374	0.0490952
EVI2A	-0.407345	0.104007	0.183681
HMCN2	-0.407337	0.000643502	0.00887733
PTH2	-0.407319	0.00129868	0.0121474
OR10A7	-0.407182	0.000769718	0.00964386
SPACA3	-0.407159	0.000707474	0.0092587
LOC100128979	-0.407088	0.00116454	0.0116231
NPR2	-0.407072	0.00671712	0.0281624
GDF11	-0.407005	0.00498948	0.0238031
ZBTB7A	-0.406954	6.03e-05	0.00331336
LINC01405	-0.406874	0.00215192	0.0155858
C19orf35	-0.406845	0.000211608	0.00556891
ZNF354A	-0.4068	0.11476	0.19799
DEFB121	-0.406793	0.00418991	0.0216037
ZNF444	-0.406727	0.0245863	0.0643944
MT2A	-0.406719	0.0288624	0.072463
FLJ25715	-0.406657	0.012377	0.0411144
KRTAP6-1	-0.406587	0.0116965	0.0397964
ADCYAP1R1	-0.406447	0.0536294	0.112695
ZNF783	-0.406376	0.000579824	0.00842358
RNU5E-1	-0.406237	0.0881765	0.1623
DEFA5	-0.406221	0.00564248	0.025509
OR6N1	-0.406178	0.00743625	0.0301018
SCAMP5	-0.406108	0.0171813	0.0506552
ARID3A	-0.406004	0.000828638	0.0100385
KRTAP4-9	-0.40596	0.00319479	0.0187318
CCL17	-0.405944	0.00117242	0.0116523
GABRB2	-0.405934	0.0723264	0.140054
B3GNT9	-0.405806	0.000121743	0.00436107
TRIM71	-0.405725	0.00628638	0.0270885
KIAA2013	-0.405716	0.00151349	0.01294
FCN1	-0.405585	0.00141402	0.0125825
FAM181A	-0.405578	0.0117662	0.0399369
MAST1	-0.405489	0.00408764	0.0213357
AQP12B	-0.405428	0.00224565	0.0158406
PPP1R1C	-0.405385	0.0158543	0.0480882
HECW2	-0.40523	0.280963	0.396769
RARA	-0.405212	0.00334489	0.0191901
DEFB113	-0.405158	0.00199574	0.0149205
PF4	-0.405077	2.73e-05	0.00233416
ADIG	-0.40489	0.00746388	0.0301554
ZSCAN5B	-0.40481	0.0242983	0.0638318
SOCS1	-0.404733	0.00170728	0.0137855
FAM228A	-0.404727	0.00256936	0.0168332
SPSB4	-0.404716	0.0109481	0.0382745
C4orf50	-0.404685	0.024733	0.0646509
CD300LB	-0.404668	0.000379867	0.00694527
BPIFA3	-0.404656	0.0011285	0.0114444
SPHK2	-0.404631	0.00239113	0.0162773
LHX5	-0.404609	0.000646937	0.00889807
DAO	-0.404552	0.00401303	0.0212063
HCG27	-0.404525	0.000880663	0.0103869
ACRBP	-0.404497	0.000602823	0.00856731
MTCL1	-0.404353	0.00483726	0.023394
SPANXA2-OT1	-0.40423	0.0180904	0.0524961
ZNF524	-0.404202	0.00405129	0.0212513
LOC400879	-0.404176	0.02797	0.0708638
PSORS1C2	-0.404001	0.0108606	0.0381142
KLHL30	-0.403995	0.00167343	0.0136446
KRT1	-0.403907	0.000699604	0.00919993
IFI35	-0.4039	0.0833361	0.155691
GLYCTK	-0.403834	0.00527578	0.0246205
LOC51145	-0.403738	0.000581743	0.00842745
AVEN	-0.403708	0.0182124	0.0526537
SNAI3	-0.403704	0.000207288	0.00555691
PLA2G2F	-0.403669	0.000308409	0.00643644
RILP	-0.403569	0.000197045	0.00545677
NLGN3	-0.403516	0.000140611	0.00467131
IDO2	-0.403314	0.00277849	0.0174958
C11orf53	-0.403184	0.00337732	0.019281
TLR7	-0.403153	0.264298	0.3793
DHRS7C	-0.403057	0.00132226	0.012249
KRTAP9-3	-0.40301	0.0623707	0.125893
PRORSD1P	-0.402911	0.0874224	0.161334
GPR26	-0.402856	0.0126227	0.0416621
OR9G1	-0.40278	0.00434951	0.0220663
TDRG1	-0.402757	0.00300709	0.0181515
MASP2	-0.402635	0.000851718	0.0101834
GATA3-AS1	-0.402587	0.00470134	0.0230967
WFDC13	-0.402523	0.0277274	0.0704539
PPP1R17	-0.402464	0.0226002	0.0606782
LOC100288160	-0.402323	0.00487443	0.0234895
ACAA1	-0.402283	0.0295896	0.0737725
PALM3	-0.40224	0.00644017	0.027422
NR5A1	-0.402239	0.00160993	0.0133912
C16orf13	-0.402207	0.0158214	0.0480331
CTSL	-0.402168	0.00640928	0.0273859
IGSF21	-0.402149	0.00258715	0.016878
MYH16	-0.402115	0.00179024	0.0141373
TRIP10	-0.402097	0.00500753	0.0238582
C22orf46	-0.402037	0.00294526	0.0180157
MIR339	-0.402027	0.00428546	0.0218937
SLC12A5	-0.401966	0.000287651	0.00621901
GSDMD	-0.401821	5.72e-05	0.00322667
RIN1	-0.401776	0.000956526	0.0106894
ARAP3	-0.401721	0.000220957	0.0056489
FOLR4	-0.401676	0.00375071	0.0204032
GPR133	-0.401547	0.0119769	0.0403677
VSX2	-0.401517	0.001298	0.0121474
FUT7	-0.40141	0.000295622	0.0063143
FLJ44635	-0.401391	0.000309426	0.00643644
MAMSTR	-0.401352	0.00100701	0.0109592
CSAG1	-0.401307	0.0274675	0.0699397
PRR30	-0.401262	0.0015587	0.0131878
WT1	-0.401085	0.00736685	0.0299156
LOC401433	-0.400979	0.00111738	0.0113913
SPATA2L	-0.400906	0.000433064	0.00730639
OR13F1	-0.400893	0.0044911	0.0225404
VAT1L	-0.400756	0.00533447	0.0247836
MRGPRG-AS1	-0.400672	0.0016291	0.0134509
OR2C1	-0.400652	0.0124492	0.0412534
IQCF1	-0.400607	0.00846475	0.0325627
TSGA10IP	-0.400584	0.00620632	0.0268348
MIR24-2	-0.400477	0.043445	0.0968413
E4F1	-0.400176	0.00159498	0.0133727
IFNL2	-0.400139	0.0191089	0.0542729
TTTY14	-0.399879	0.00379024	0.0205066
SCGB2A2	-0.399807	0.942844	0.962027
MYOCD	-0.399713	0.0102449	0.0366741
TAL1	-0.399674	0.00091616	0.0105407
ZNF18	-0.399418	0.00132509	0.0122623
TTLL6	-0.399414	0.000806824	0.00991867
OTUD6A	-0.399356	0.0357689	0.0844294
PHF21A	-0.399348	0.000206244	0.00555691
SSTR4	-0.399272	0.00995416	0.0359549
TRPC5	-0.39921	0.00616675	0.0267741
C6orf222	-0.399098	0.000256301	0.00590706
TCF23	-0.399085	0.00103056	0.0110318
EHBP1L1	-0.39899	0.000336692	0.00661015
NKX2-1-AS1	-0.398924	0.000174888	0.00515713
LOC442132	-0.398851	0.0286533	0.0721456
MIR429	-0.398579	0.0231808	0.0617509
ZNF747	-0.398553	0.00430384	0.0219325
IL34	-0.398467	0.00957044	0.0351781
PPY	-0.398384	0.0040253	0.0212199
TTC24	-0.398379	8.09e-05	0.00364925
[truncated: 16,307 more rows]
