# Supplementary material for: Refinement of Triple-Negative Breast Cancer Molecular Subtypes: Implications for Neoadjuvant Chemotherapy Selection
Source: PLoS One. 2016 Jun 16;11(6):e0157368. doi: 10.1371/journal.pone.0157368 (PMC4911051; doi:10.1371/journal.pone.0157368)
Supplement: S3 Table — (XLSX) [file pone.0157368.s008.xlsx]

## Sheet: TNBC587
Table S3. Clinical annotations for 587 TNBC gene expresssion microarray samples
SAMPLE	DATASET	PAM50	PAM50_lite	TNBCtype	TNBCtype_4TYPE	IM_centroid	MSL_centroid	BL1_centroid	M_centroid	BL2_centroid	LAR_centroid	OS_EVENT	OS_Years	RFS_EVENT	RFS_Years	AGE	LN POSITIVE	TUMOR SIZE MM	GRADE
GSM79271	GSE3494	Basal	Basal	M	M	-0.450473	-0.0691244	0.0178623	0.491181	0.0542345	-0.0373736	0	0	NA	NA	46	1	25	3
GSM79251	GSE3494	Her2	Non-basal	LAR	LAR	-0.0409215	0.223927	-0.545041	-0.351632	0.270315	0.647658	0	0.167	NA	NA	88	NA	25	3
GSM79336	GSE3494	Basal	Basal	UNC	BL1	-0.284012	-0.146462	0.419271	0.391025	-0.14472	-0.302589	1	0.333	NA	NA	77	0	24	3
GSM79231	GSE3494	Her2	Non-basal	LAR	LAR	-0.668532	0.229666	-0.601386	0.445214	0.386514	0.581956	1	0.583	NA	NA	77	1	22	2
GSM79292	GSE3494	Her2	Non-basal	IM	LAR	0.710002	-0.167819	0.0260481	-0.686054	-0.219256	0.111279	0	0.917	NA	NA	84	0	42	3
GSM411387	GSE16446	Basal	Basal	M	M	-0.54849	-0.252428	0.438645	0.561102	-0.0360669	-0.215479	1	0.983562	1	0.172603	NA	1	NA	3
GSM411357	GSE16446	LumA	Non-basal	UNC	BL1	0.349558	-0.419249	0.314543	-0.337813	-0.122418	-0.124232	0	1.08493	0	1.08493	NA	1	NA	3
GSM177993	GSE7390	Basal	Basal	M	M	-0.566845	0.373687	-0.0302221	0.746371	-0.236055	-0.245477	1	1.13151	1	0.736986	38	0	20	2
GSM411317	GSE16446	LumA	Non-basal	MSL	M	-0.171185	0.392389	0.0644792	0.126031	-0.0683018	-0.044544	1	1.27123	1	1.27123	NA	1	NA	3
GSM177999	GSE7390	Basal	Basal	M	M	-0.455045	0.0910602	-0.0783408	0.519963	0.14985	-0.0880217	1	1.34521	1	1.07945	43	0	40	2
GSM411345	GSE16446	Basal	Basal	MSL	LAR	0.174531	0.397929	-0.232935	-0.192636	-0.444953	0.23554	0	1.6411	0	1.6411	NA	1	NA	1
GSM107195	GSE1456	Basal	Basal	BL2	BL2	-0.0550618	-0.537995	0.116311	-0.119874	0.411374	0.212843	1	1.72	1	1.12	78	0	30	3
GSM411388	GSE16446	Basal	Basal	IM	BL1	0.577464	-0.35588	0.354497	-0.475	-0.327699	-0.205337	0	1.75616	0	1.75616	NA	0	NA	2
GSM178009	GSE7390	Basal	Basal	BL2	BL2	-0.409551	0.322952	-0.554811	0.304347	0.779525	0.0878457	1	1.7589	1	0.758904	53	0	38	3
GSM411377	GSE16446	LumB	Non-basal	BL1	BL1	-0.242593	-0.293844	0.408482	0.27562	-0.0356418	-0.247474	0	1.98904	1	1.52877	NA	1	NA	3
GSM411339	GSE16446	Basal	Basal	IM	BL2	0.512218	0.0482655	-0.0844476	-0.471389	-0.382333	0.166723	1	2.00548	1	2.00548	NA	1	NA	2
GSM411318	GSE16446	LumA	Non-basal	IM	BL1	0.473499	-0.500189	0.391565	-0.505335	0.0474889	-0.181579	0	2.04932	0	2.04932	NA	0	NA	3
GSM411312	GSE16446	Basal	Basal	BL1	BL1	0.243791	-0.56222	0.430677	-0.251999	-0.31227	-0.14849	0	2.11233	0	2.11233	NA	1	NA	3
GSM411322	GSE16446	Basal	Basal	M	M	-0.399955	0.275253	-0.0130964	0.346309	0.103812	-0.0920282	0	2.12877	0	2.12877	NA	1	NA	3
GSM411329	GSE16446	Basal	Basal	UNC	LAR	-0.0929888	0.372729	-0.468646	-0.0357777	0.213231	0.40119	0	2.15342	1	0.684932	NA	1	NA	3
GSM177935	GSE7390	Basal	Basal	BL1	BL1	0.000788252	-0.0418005	0.547906	0.120182	-0.477527	-0.462514	1	2.17534	1	1.15342	37	0	31	3
GSM411380	GSE16446	LumB	Non-basal	M	M	-0.668714	0.141588	-0.0343205	0.686801	0.313683	-0.208778	0	2.25479	0	2.25479	NA	0	NA	3
GSM107215	GSE1456	Basal	Basal	M	M	-0.551664	0.272808	-0.0320825	0.695543	-0.146799	-0.251958	1	2.28	1	1.26	82	1	26	3
GSM107129	GSE1456	Basal	Basal	M	M	-0.371382	0.110246	0.0662025	0.608749	0.0809417	-0.333299	1	2.38	1	1.55	36	0	19	3
GSM411335	GSE16446	Normal	Non-basal	UNC	BL1	0.412476	-0.315334	0.39435	-0.260255	-0.271857	-0.21687	0	2.50411	0	2.50411	NA	0	NA	3
GSM411376	GSE16446	Her2	Non-basal	BL1	BL1	0.337835	-0.501671	0.571648	-0.395005	-0.0420002	0.0391477	0	2.51781	0	2.51781	NA	1	NA	3
GSM177887	GSE7390	Basal	Basal	M	M	-0.566765	0.497042	0.0124927	0.631799	0.0803077	-0.285763	1	2.52603	1	1.43562	48	0	25	3
GSM177885	GSE7390	Her2	Non-basal	LAR	LAR	-0.602194	0.088247	-0.574964	0.38935	0.446453	0.735797	1	2.56712	1	1.98082	57	0	30	3
GSM411385	GSE16446	Basal	Basal	LAR	LAR	-0.466471	0.429985	-0.701622	0.119499	0.263021	0.809352	0	2.57534	0	2.57534	NA	0	NA	1
GSM411328	GSE16446	Basal	Basal	UNC	UNC	0.329094	0.375388	-0.342228	-0.298065	-0.0746096	-0.025293	0	2.58082	0	2.58082	NA	0	NA	3
GSM411343	GSE16446	LumA	Non-basal	M	M	-0.493129	0.437701	-0.204317	0.523484	0.0323688	-0.0222734	0	2.61918	0	2.61918	NA	0	NA	2
GSM411372	GSE16446	Basal	Basal	UNC	M	0.0498811	0.259985	-0.103377	0.0185428	-0.0208114	-0.0430961	0	2.63288	0	2.63288	NA	1	NA	3
GSM411386	GSE16446	Normal	Non-basal	MSL	M	-0.333842	0.6542	-0.367492	0.276039	-0.109944	0.133397	0	2.67671	0	2.67671	NA	1	NA	3
GSM177899	GSE7390	Her2	Non-basal	IM	BL2	0.566341	-0.120509	0.0398072	-0.624436	0.115867	0.107706	1	2.67671	1	1.25479	33	0	25	3
GSM411375	GSE16446	Her2	Non-basal	M	M	-0.777506	-0.058936	-0.0279916	0.789339	-7.01e-05	-0.110345	0	2.8137	0	2.8137	NA	0	NA	3
GSM411333	GSE16446	Basal	Basal	M	M	-0.60576	-0.152681	0.34372	0.600586	-0.0825317	-0.188779	0	2.85205	0	2.85205	NA	0	NA	3
GSM177954	GSE7390	Basal	Basal	M	M	-0.104801	-0.0636311	0.0778129	0.239666	0.0700486	-0.263832	1	2.87397	1	2.2	37	0	20	2
GSM411384	GSE16446	Basal	Basal	IM	UNC	0.639159	0.121545	-0.0209215	-0.555805	-0.341281	-0.208473	0	3.08219	0	3.08219	NA	1	NA	3
GSM411382	GSE16446	Her2	Non-basal	IM	BL1	0.834802	-0.128504	0.222074	-0.784733	-0.220801	-0.118491	0	3.30685	0	3.30685	NA	0	NA	3
GSM411396	GSE16446	LumA	Non-basal	LAR	LAR	0.135076	-0.395338	0.130304	-0.287695	-0.00459754	0.322928	0	3.30959	0	3.30959	NA	1	NA	3
GSM411331	GSE16446	Basal	Basal	LAR	LAR	-0.365494	0.34938	-0.496658	0.0469535	0.348604	0.539672	0	3.31781	1	1.71781	NA	0	NA	3
GSM411408	GSE16446	Basal	Basal	IM	UNC	0.808838	0.314284	-0.133676	-0.71738	-0.219104	-0.146574	0	3.57534	0	3.57534	NA	0	NA	3
GSM79255	GSE3494	Basal	Basal	BL1	BL1	0.0538152	0.146907	0.289665	0.0587805	-0.143552	-0.214332	0	3.583	NA	NA	77	0	25	3
GSM79196	GSE3494	Basal	Basal	LAR	LAR	-0.0807825	0.0842815	-0.466686	-0.223751	0.41313	0.512576	0	3.583	NA	NA	77	1	22	3
GSM411378	GSE16446	Her2	Non-basal	M	M	-0.513421	-0.0299836	0.154672	0.561892	0.240976	-0.351181	0	3.58904	0	3.58904	NA	0	NA	3
GSM411311	GSE16446	Basal	Basal	IM	BL1	0.528983	0.0303326	0.253984	-0.399461	-0.360304	-0.26037	0	3.66027	0	3.66027	NA	1	NA	3
GSM411310	GSE16446	Basal	Basal	M	M	-0.503052	-0.262858	0.292126	0.496161	-0.334756	-0.0782744	0	3.69589	0	3.69589	NA	1	NA	3
GSM411320	GSE16446	Basal	Basal	M	M	-0.499924	-0.211573	0.0869175	0.521524	0.146907	-0.238661	0	3.76986	0	3.76986	NA	0	NA	3
GSM411383	GSE16446	Basal	Basal	LAR	LAR	-0.148707	0.0203995	-0.391614	-0.140745	0.218848	0.511995	0	3.77808	0	3.77808	NA	1	NA	2
GSM411359	GSE16446	Her2	Non-basal	IM	BL1	0.619058	-0.181644	0.0996142	-0.624317	0.0760009	-0.0189834	0	3.80822	0	3.80822	NA	1	NA	3
GSM107206	GSE1456	Her2	Non-basal	LAR	LAR	0.25141	-0.340775	-0.0899248	-0.502193	0.0430857	0.648571	1	3.84	1	1.46	42	0	20	NA
GSM411348	GSE16446	Basal	Basal	UNC	BL2	0.21455	-0.0507333	-0.119929	-0.177147	0.221075	-0.111877	0	3.85753	0	3.85753	NA	1	NA	3
GSM411362	GSE16446	Basal	Basal	BL2	BL2	-0.567615	-0.109988	-0.20573	0.3491	0.629138	0.302338	0	4.17534	1	2.93699	NA	0	NA	2
GSM107219	GSE1456	Her2	Non-basal	LAR	LAR	-0.501607	0.150049	-0.642291	0.155558	0.276324	0.781911	1	4.41	1	0.9	69	0	31	3
GSM411370	GSE16446	Her2	Non-basal	UNC	BL1	0.203565	-0.179164	0.225175	-0.016585	-0.142529	-0.266726	0	4.58356	0	4.58356	NA	0	NA	3
GSM177909	GSE7390	Basal	Basal	IM	BL1	0.638691	-0.0593115	0.090295	-0.53034	-0.119968	-0.263351	1	4.5863	1	0.331507	58	0	25	3
GSM177963	GSE7390	Basal	Basal	BL2	BL2	0.167489	-0.0203889	0.0758135	-0.267715	0.371825	-0.207627	0	4.76712	0	4.76712	45	0	30	3
GSM107229	GSE1456	Basal	Basal	BL1	BL1	0.359531	-0.374232	0.696354	-0.440367	-0.418333	-0.273871	1	4.87	1	1.38	46	0	14	3
GSM178082	GSE7390	Basal	Basal	UNC	M	-0.175151	0.324837	-0.121233	0.284354	-0.0826661	-0.201987	0	4.87945	1	3.68493	39	0	25	3
GSM411353	GSE16446	LumA	Non-basal	IM	UNC	0.406098	-0.0497045	-0.0838498	-0.319423	-0.0693054	-0.0668209	0	5.03836	0	5.03836	NA	0	NA	3
GSM411337	GSE16446	Basal	Basal	UNC	BL2	0.26424	0.212281	-0.201629	-0.238981	0.244635	-0.106795	1	5.29315	1	3.87397	NA	0	NA	3
GSM411402	GSE16446	Basal	Basal	BL2	BL2	-0.0353814	-0.321957	0.155978	0.0168572	0.283226	0.074788	0	5.50959	0	5.50959	NA	0	NA	2
GSM107082	GSE1456	Basal	Basal	UNC	BL1	0.42118	-0.209636	0.465924	-0.312466	-0.0800544	-0.392317	1	5.51	1	4.08	74	1	15	NA
GSM411401	GSE16446	Basal	Basal	BL2	BL2	-0.461874	0.240457	-0.293147	0.443873	0.50979	-0.0909334	0	5.53151	0	5.53151	NA	0	NA	3
GSM411391	GSE16446	Basal	Basal	UNC	BL1	0.286222	0.292376	0.0563267	-0.270226	-0.0376861	-0.108945	0	5.63014	0	5.63014	NA	0	NA	NA
GSM411336	GSE16446	LumA	Non-basal	IM	BL2	0.46717	-0.119441	-0.0191783	-0.414168	0.102596	-0.0283689	0	5.79178	0	5.79178	NA	0	NA	NA
GSM107141	GSE1456	Basal	Basal	M	M	-0.192261	0.0998769	0.174524	0.37494	-0.0653366	-0.229827	0	6.02	0	6.02	37	0	30	3
GSM107186	GSE1456	Normal	Non-basal	MSL	BL2	0.0456608	0.852439	-0.603145	-0.0842948	0.187007	0.0601168	0	6.05	0	6.05	58	0	30	2
GSM107135	GSE1456	Normal	Non-basal	UNC	LAR	-0.296262	0.592857	-0.652864	0.140619	0.0391631	0.639498	0	6.31	0	6.31	63	0	10	3
GSM107080	GSE1456	Basal	Basal	BL1	BL1	0.461409	-0.0815834	0.65485	-0.278673	-0.594873	-0.419606	0	6.38	0	6.38	42	0	15	3
GSM107218	GSE1456	Basal	Basal	BL2	BL2	-0.140235	-0.352402	0.017133	0.124205	0.458375	-0.225671	0	6.44	0	6.44	73	0	23	3
GSM107191	GSE1456	Basal	Basal	M	M	-0.194073	-0.322082	0.182059	0.272446	-0.0165085	-0.163463	0	6.55	0	6.55	57	0	20	3
GSM107166	GSE1456	Basal	Basal	UNC	LAR	0.0875973	-0.0127037	0.00378246	-0.0381116	-0.154244	0.0785005	1	6.72	1	6.24	55	1	15	2
GSM107115	GSE1456	Basal	Basal	M	M	-0.663818	0.181845	-0.0809182	0.73968	0.229508	-0.282873	0	6.86	0	6.86	46	0	18	3
GSM178001	GSE7390	Basal	Basal	M	M	-0.52934	0.0439968	-0.110723	0.618272	0.0921831	-0.150081	0	6.98356	0	6.98356	40	0	14	3
GSM107217	GSE1456	Basal	Basal	BL1	BL1	0.241332	-0.125231	0.548816	-0.120681	-0.471574	-0.330333	0	7.19	0	7.19	42	0	25	3
GSM107102	GSE1456	Her2	Non-basal	IM	BL2	0.472554	-0.131422	-0.175928	-0.577175	0.335929	0.0173506	0	7.29	0	7.29	56	0	20	3
GSM107101	GSE1456	Her2	Non-basal	MSL	BL2	-0.0297285	0.596315	-0.533821	-0.0652473	0.354451	0.0708257	0	7.38	0	7.38	57	0	12	2
GSM107131	GSE1456	Basal	Basal	IM	UNC	0.672227	0.138475	-0.0190124	-0.625916	-0.111145	-0.0930217	0	7.54	0	7.54	66	0	20	3
GSM107198	GSE1456	Basal	Basal	M	M	-0.396447	-0.352791	0.292877	0.457162	-0.368424	-0.0322538	0	7.67	0	7.67	63	0	12	2
GSM107196	GSE1456	Basal	Basal	BL1	BL1	0.152749	-0.511048	0.425921	-0.00551795	-0.11877	-0.256377	0	7.71	1	6.44	42	0	20	3
GSM178075	GSE7390	Basal	Basal	IM	BL1	0.820577	-0.291365	0.228942	-0.772952	0.031073	-0.174314	0	7.88767	0	7.88767	48	0	32	3
GSM79225	GSE3494	Her2	Non-basal	LAR	LAR	-0.0831367	0.518582	-0.582741	-0.128649	0.0156095	0.636879	0	7.917	NA	NA	70	0	11	1
GSM178003	GSE7390	Basal	Basal	IM	BL2	0.18585	0.0401981	-0.0534133	-0.137662	0.0359325	-0.131663	1	7.92329	1	7.92329	43	0	20	3
GSM177979	GSE7390	Basal	Basal	IM	BL2	0.557218	0.0720727	-0.272142	-0.619508	0.229042	0.0594939	1	8.12329	1	7.01644	39	0	50	3
GSM107183	GSE1456	Her2	Non-basal	IM	BL2	0.705331	0.136134	-0.201829	-0.68679	0.0286858	0.111264	0	8.13	0	8.13	52	0	20	3
GSM177975	GSE7390	Basal	Basal	IM	BL1	0.485924	-0.286148	0.25409	-0.316889	-0.140138	-0.439001	1	8.17808	1	4.63836	46	0	21	3
GSM177970	GSE7390	Basal	Basal	BL1	BL1	0.339795	-0.33404	0.549999	-0.250104	-0.285195	-0.281539	0	9.02192	0	9.02192	47	0	15	3
GSM177943	GSE7390	Basal	Basal	BL1	BL1	-0.163556	-0.0853048	0.284699	0.0960375	0.0276432	-0.254879	0	9.03014	0	9.03014	39	0	12	2
GSM79306	GSE3494	Basal	Basal	BL1	BL1	0.16131	-0.202073	0.463406	-0.123577	-0.0130193	-0.207218	1	9.583	NA	NA	38	0	30	3
GSM79303	GSE3494	Basal	Basal	M	M	-0.545844	0.155419	-0.047926	0.584239	0.29459	-0.134088	0	9.833	NA	NA	44	0	12	1
GSM177903	GSE7390	Her2	Non-basal	LAR	LAR	0.22561	0.0509933	-0.477587	-0.422033	0.257164	0.678304	1	9.83562	1	4.9863	57	0	25	2
GSM79299	GSE3494	Basal	Basal	IM	BL1	0.312032	-0.193061	0.145256	-0.291755	-0.301568	-0.129519	0	9.917	NA	NA	37	0	23	3
GSM79287	GSE3494	Basal	Basal	M	M	-0.420983	0.0311766	0.266005	0.651663	-0.0518021	-0.328267	0	10	NA	NA	37	1	20	3
GSM79280	GSE3494	Basal	Basal	M	M	-0.286781	0.208458	0.130727	0.407138	-0.0231513	-0.149569	0	10.167	NA	NA	50	0	19	3
GSM79270	GSE3494	Basal	Basal	IM	BL1	0.694094	-0.234803	0.375582	-0.594881	-0.263419	-0.3097	0	10.333	NA	NA	32	0	15	2
GSM79322	GSE3494	Her2	Non-basal	IM	LAR	0.624662	0.341407	-0.490324	-0.648385	0.0519744	0.436145	0	10.583	NA	NA	61	1	53	2
GSM79227	GSE3494	Basal	Basal	UNC	BL1	0.390337	-0.404685	0.361436	-0.356373	0.0594213	-0.39734	0	10.75	NA	NA	28	1	45	3
GSM79184	GSE3494	Basal	Basal	IM	BL1	0.740933	-0.264359	0.350835	-0.668741	-0.128451	-0.380999	0	11.083	NA	NA	51	1	28	3
GSM79154	GSE3494	Basal	Basal	M	M	-0.693942	0.2975	0.124501	0.786526	-0.109444	-0.288053	0	11.417	NA	NA	71	0	18	3
GSM79122	GSE3494	Basal	Basal	M	M	-0.565506	0.31167	-0.149846	0.612349	0.286898	-0.232475	0	11.667	NA	NA	74	0	20	2
GSM79115	GSE3494	Basal	Basal	M	M	-0.594156	-0.151185	0.260495	0.71842	-0.0470375	-0.353218	0	11.833	NA	NA	40	0	12	3
GSM177898	GSE7390	LumA	Non-basal	LAR	LAR	-0.0381016	0.24557	-0.612517	-0.312398	0.0877764	0.8681	1	11.9781	1	7.78356	57	0	20	2
GSM79356	GSE3494	Basal	Basal	M	M	-0.534107	-0.186624	0.122703	0.598643	-0.204455	-0.133719	0	12.167	NA	NA	61	0	24	2
GSM79329	GSE3494	Basal	Basal	BL2	BL2	0.023819	-0.0965152	0.0969596	0.0673857	0.202692	-0.309062	0	12.583	NA	NA	68	0	14	3
GSM178017	GSE7390	Her2	Non-basal	LAR	LAR	-0.486864	-0.0121804	-0.440472	0.238045	0.151909	0.801219	0	13.6438	0	13.6438	56	0	10	3
GSM178058	GSE7390	Her2	Non-basal	BL2	BL2	-0.213464	0.190081	-0.366955	-0.082941	0.435507	0.286636	0	14.126	0	14.126	46	0	20	3
GSM177913	GSE7390	Basal	Basal	BL1	BL1	-0.158831	-0.195086	0.448269	0.235943	0.206777	-0.371288	0	15.1205	0	15.1205	47	0	20	3
GSM177925	GSE7390	Basal	Basal	UNC	M	0.0520017	0.0652828	-0.0173665	0.0827864	-0.20627	-0.383977	0	15.4822	0	15.4822	52	0	27	3
GSM178078	GSE7390	Basal	Basal	BL1	BL1	-0.114017	-0.356261	0.455989	0.176085	-0.296171	-0.346808	0	15.5425	0	15.5425	39	0	22	3
GSM178012	GSE7390	Basal	Basal	IM	BL1	0.668842	-0.320359	0.4574	-0.536601	-0.213421	-0.314865	0	15.5699	0	15.5699	38	0	20	3
GSM177891	GSE7390	Basal	Basal	BL1	BL1	-0.131545	-0.318021	0.634081	0.194476	-0.302015	-0.210794	0	16.2932	1	1.94247	44	0	20	3
GSM177897	GSE7390	Basal	Basal	BL1	BL1	0.0677258	-0.21023	0.524653	0.0194048	-0.593016	-0.269076	0	17.1205	0	17.1205	46	0	45	3
GSM178011	GSE7390	Basal	Basal	UNC	UNC	0.421733	0.373493	-0.0140685	-0.33421	-0.291035	-0.319316	0	17.5315	1	13.6219	38	0	22	NA
GSM411364	GSE16446	Basal	Basal	IM	UNC	0.41941	0.100141	0.00271585	-0.317171	-0.353543	-0.108331	NA	NA	NA	NA	NA	0	NA	3
GSM194417	GSE7904	Basal	Basal	M	M	-0.520906	0.10794	0.180863	0.704277	-0.194415	-0.0893016	NA	NA	NA	NA	NA	NA	NA	3
GSM194415	GSE7904	Normal	Non-basal	MSL	M	-0.562234	0.685353	-0.522368	0.571351	0.235028	0.0562392	NA	NA	NA	NA	NA	NA	NA	3
GSM559066	GSE22513	Basal	Basal	BL2	BL2	-0.0488457	0.166878	-0.300432	0.0936071	0.339888	-0.0340505	NA	NA	NA	NA	27.9069	0	NA	NA
GSM559064	GSE22513	Basal	Basal	BL2	BL2	0.0678271	-0.181077	0.00353151	-0.120461	0.3253	-0.047944	NA	NA	NA	NA	36.0958	1	NA	NA
GSM713793	GSE28821	LumB	Non-basal	M	M	-0.450987	-0.206933	0.0493723	0.571358	0.158067	-0.283479	NA	NA	NA	NA	38	0	NA	2
GSM713208	GSE28796	Basal	Basal	UNC	BL1	-0.170823	-0.294963	0.180469	0.172096	-0.384806	-0.0173264	NA	NA	NA	NA	40	1	NA	NA
GSM713807	GSE28821	Her2	Non-basal	BL2	BL2	0.279309	-0.0737455	-0.10189	-0.304098	0.572281	-0.0187047	NA	NA	NA	NA	40	0	NA	2
GSM713200	GSE28796	Basal	Basal	UNC	BL1	0.0247785	-0.014584	0.0687189	0.0896923	-0.205928	-0.189883	NA	NA	NA	NA	41	0	NA	NA
GSM713204	GSE28796	Basal	Basal	BL1	BL1	0.284207	-0.36808	0.546922	-0.431147	-0.368893	-0.0369967	NA	NA	NA	NA	41.1745	0	NA	NA
GSM713806	GSE28821	LumB	Non-basal	IM	BL2	0.597866	-0.0769787	0.0508915	-0.43415	0.212762	-0.339317	NA	NA	NA	NA	42	0	NA	2
GSM559052	GSE22513	Basal	Basal	BL2	BL2	0.0331864	-0.159916	-0.124287	-0.230252	0.570848	0.0751157	NA	NA	NA	NA	45.0431	1	NA	NA
GSM713782	GSE28821	LumB	Non-basal	BL1	BL1	-0.0996443	0.00972315	0.126256	0.115486	-0.169611	-0.230205	NA	NA	NA	NA	46	0	NA	2
GSM713218	GSE28796	Basal	Basal	IM	BL2	0.300192	0.248694	-0.132837	-0.258537	0.0214688	0.0118198	NA	NA	NA	NA	46.2861	1	NA	NA
GSM559050	GSE22513	Basal	Basal	BL1	BL1	0.155378	-0.0926049	0.339312	-0.0473101	-0.154102	-0.140677	NA	NA	NA	NA	46.3573	1	NA	NA
GSM559068	GSE22513	Basal	Basal	MSL	M	0.0845097	0.537765	-0.0435696	0.129177	-0.429296	-0.162325	NA	NA	NA	NA	49	0	NA	NA
GSM713220	GSE28796	Basal	Basal	M	M	-0.62366	0.00381106	-0.0861394	0.623164	0.184202	-0.0537717	NA	NA	NA	NA	54	0	NA	NA
GSM713750	GSE28821	LumB	Non-basal	BL2	BL2	-0.0568259	0.174652	-0.0229273	0.105234	0.354763	-0.119529	NA	NA	NA	NA	55	0	NA	2
GSM713747	GSE28821	LumA	Non-basal	BL1	BL1	-0.1728	-0.136062	0.665196	0.132524	-0.457137	-0.368395	NA	NA	NA	NA	58	1	NA	2
GSM713810	GSE28821	LumA	Non-basal	UNC	BL2	0.171661	-0.0532113	-0.0250626	-0.0726092	0.154943	-0.319705	NA	NA	NA	NA	59	1	NA	3
GSM713198	GSE28796	Her2	Non-basal	LAR	LAR	0.00363828	-0.018772	-0.341812	-0.182208	0.0819254	0.476816	NA	NA	NA	NA	59	0	NA	NA
GSM713813	GSE28821	Her2	Non-basal	UNC	BL1	-0.0407301	-0.157769	0.192217	0.148619	-0.106613	-0.310655	NA	NA	NA	NA	63	0	NA	2
GSM713781	GSE28821	Basal	Basal	BL1	BL1	0.137214	-0.123392	0.55078	-0.200616	-0.255363	-0.223663	NA	NA	NA	NA	64	0	NA	2
GSM713804	GSE28821	LumA	Non-basal	IM	UNC	0.569554	0.0744193	0.0116679	-0.434385	-0.198593	-0.302318	NA	NA	NA	NA	64	0	NA	2
GSM713818	GSE28821	LumB	Non-basal	LAR	LAR	-0.31111	0.168439	-0.596289	-0.051953	0.138281	0.821667	NA	NA	NA	NA	69	1	NA	3
GSM713785	GSE28821	Her2	Non-basal	M	M	-0.431577	0.270049	0.0639436	0.598239	-0.0403732	-0.292485	NA	NA	NA	NA	72	1	NA	2
GSM713791	GSE28821	Basal	Basal	IM	BL1	0.264895	-0.0733721	0.122759	-0.268403	-0.157771	-0.145419	NA	NA	NA	NA	73	1	NA	3
GSM713798	GSE28821	LumB	Non-basal	LAR	LAR	-0.128243	0.151224	-0.479222	-0.204495	-0.0991892	0.805798	NA	NA	NA	NA	82	0	NA	2
GSM120656	GSE5327	Basal	Basal	BL1	BL1	0.0037586	-0.212666	0.481567	0.0641333	-0.360998	-0.380291	NA	NA	1	1.87432	NA	NA	NA	NA
GSM120657	GSE5327	Basal	Basal	BL1	BL1	0.40577	-0.347166	0.483223	-0.304872	-0.135388	-0.244652	NA	NA	0	5.09016	NA	NA	NA	NA
GSM120660	GSE5327	Basal	Basal	BL1	BL1	-0.26942	-0.201365	0.522633	0.368111	-0.385623	-0.33513	NA	NA	0	9.70492	NA	NA	NA	NA
GSM120671	GSE5327	Basal	Basal	BL1	BL1	-0.261784	-0.407094	0.460669	0.279548	-0.109656	-0.187166	NA	NA	1	1.96995	NA	NA	NA	NA
GSM120677	GSE5327	Basal	Basal	BL1	BL1	0.126755	-0.315345	0.211524	0.0156772	-0.275708	-0.169921	NA	NA	0	5.69672	NA	NA	NA	NA
GSM120682	GSE5327	Basal	Basal	BL1	BL1	0.406094	-0.24256	0.48737	-0.296648	-0.223618	-0.328887	NA	NA	0	6.36066	NA	NA	NA	NA
GSM121673	GSE5364	Basal	Basal	BL1	BL1	0.189879	-0.159037	0.636683	-0.0225999	-0.624337	-0.412382	NA	NA	NA	NA	NA	NA	NA	NA
GSM121763	GSE5364	Basal	Basal	BL1	BL1	0.159337	0.0639128	0.58562	0.0540291	-0.678302	-0.536517	NA	NA	NA	NA	NA	NA	NA	NA
GSM121772	GSE5364	Basal	Basal	BL1	BL1	-0.0704992	-0.165474	0.2315	0.15708	-0.444436	-0.280642	NA	NA	NA	NA	NA	NA	NA	NA
GSM121812	GSE5364	Basal	Basal	BL1	BL1	-0.157682	-0.149226	0.444948	0.274412	-0.263918	-0.412456	NA	NA	NA	NA	NA	NA	NA	NA
GSM121834	GSE5364	Basal	Basal	BL1	BL1	0.0170953	-0.00738091	0.580287	0.0868677	-0.316982	-0.220662	NA	NA	NA	NA	NA	NA	NA	NA
GSM121836	GSE5364	Basal	Basal	BL1	BL1	-0.232135	-0.0898547	0.533611	0.342445	-0.248881	-0.372953	NA	NA	NA	NA	NA	NA	NA	NA
GSM136374	GSE5847	Basal	Basal	BL1	BL1	0.0269445	-0.507292	0.405077	0.0707232	-0.325526	-0.0989542	NA	NA	NA	NA	NA	NA	NA	3
GSM136379	GSE5847	Basal	Basal	BL1	BL1	0.162172	-0.58532	0.446049	-0.25017	0.115709	-0.244136	NA	NA	NA	NA	NA	NA	NA	3
GSM136383	GSE5847	Basal	Basal	BL1	BL1	-0.28716	-0.534581	0.70162	0.389116	-0.298439	-0.373401	NA	NA	NA	NA	NA	NA	NA	3
GSM136385	GSE5847	Basal	Basal	BL1	BL1	-0.217931	-0.321815	0.520719	0.303663	-0.335539	-0.0357031	NA	NA	NA	NA	NA	NA	NA	3
GSM136400	GSE5847	Basal	Basal	BL1	BL1	0.22719	-0.392209	0.474978	-0.217345	-0.25938	-0.135544	NA	NA	NA	NA	NA	NA	NA	2
GSM26884	GSE1561	Basal	Basal	BL1	BL1	0.0142755	-0.0980047	0.508589	0.243064	-0.402073	-0.411799	NA	NA	NA	NA	NA	NA	NA	2
GSM26892	GSE1561	Basal	Basal	BL1	BL1	0.532659	-0.27467	0.634849	-0.530089	-0.245859	-0.399201	NA	NA	NA	NA	NA	NA	NA	3
GSM26893	GSE1561	Basal	Basal	BL1	BL1	0.19047	-0.298553	0.600156	-0.0329895	-0.235363	-0.419198	NA	NA	NA	NA	NA	NA	NA	3
GSM26905	GSE1561	Basal	Basal	BL1	BL1	0.337636	-0.138674	0.504765	-0.122581	-0.465798	-0.408283	NA	NA	NA	NA	NA	NA	NA	2
GSM308295	GSE12276	Basal	Basal	BL1	BL1	0.03952	0.00273649	0.205301	0.0444347	-0.466882	-0.113825	NA	NA	1	0.916667	NA	NA	NA	NA
GSM308312	GSE12276	Basal	Basal	BL1	BL1	0.0268979	-0.330385	0.453595	0.0222273	-0.549638	-0.160718	NA	NA	0	9.58333	NA	NA	NA	NA
GSM308324	GSE12276	Basal	Basal	BL1	BL1	-0.308505	-0.429119	0.254566	0.203063	0.223195	-0.0901118	NA	NA	1	1.16667	NA	NA	NA	NA
GSM308335	GSE12276	Basal	Basal	BL1	BL1	-0.077862	-0.323648	0.426767	0.0806613	-0.228279	-0.122613	NA	NA	1	4.16667	NA	NA	NA	NA
GSM308357	GSE12276	Basal	Basal	BL1	BL1	-0.0310338	-0.0415132	0.353977	0.0422045	-0.197918	-0.219894	NA	NA	0	1.33333	NA	NA	NA	NA
GSM308365	GSE12276	Basal	Basal	BL1	BL1	0.0492403	-0.203748	0.38063	-0.0818365	-0.0610853	-0.159339	NA	NA	1	0.916667	NA	NA	NA	NA
GSM308378	GSE12276	Basal	Basal	BL1	BL1	0.227947	-0.371471	0.291641	-0.268453	0.0634461	-0.0608078	NA	NA	1	1.25	NA	NA	NA	NA
GSM308388	GSE12276	Basal	Basal	BL1	BL1	-0.0554179	0.0393683	0.166527	0.084583	0.0315103	-0.159292	NA	NA	0	1.41667	NA	NA	NA	NA
GSM308394	GSE12276	Basal	Basal	BL1	BL1	0.203897	-0.460982	0.408031	-0.169381	-0.165634	-0.205333	NA	NA	1	1.83333	NA	NA	NA	NA
GSM120661	GSE5327	Basal	Basal	IM	BL1	0.618322	-0.0752619	0.15608	-0.494054	0.0541079	-0.0670364	NA	NA	0	7.21312	NA	NA	NA	NA
GSM121675	GSE5364	Basal	Basal	IM	BL1	0.482808	-0.109104	0.273839	-0.422689	-0.166337	-0.358632	NA	NA	NA	NA	NA	NA	NA	NA
GSM121678	GSE5364	Basal	Basal	IM	BL1	0.706806	0.130847	0.181561	-0.589077	-0.455066	-0.265153	NA	NA	NA	NA	NA	NA	NA	NA
GSM121700	GSE5364	Basal	Basal	IM	BL1	0.708989	-0.246175	0.289299	-0.6035	-0.294917	-0.363815	NA	NA	NA	NA	NA	NA	NA	NA
GSM121764	GSE5364	Basal	Basal	IM	BL1	0.547335	-0.00331859	0.386675	-0.492294	-0.48902	-0.259276	NA	NA	NA	NA	NA	NA	NA	NA
GSM121800	GSE5364	Basal	Basal	IM	BL1	0.378964	-0.192334	0.199293	-0.333195	0.0813922	-0.131916	NA	NA	NA	NA	NA	NA	NA	NA
GSM136387	GSE5847	Basal	Basal	IM	BL1	0.658084	-0.501715	0.381196	-0.571128	-0.424111	-0.249919	NA	NA	NA	NA	NA	NA	NA	2
GSM194397	GSE7904	Basal	Basal	IM	BL1	0.32637	-0.157023	0.112422	-0.265853	-0.389134	-0.0585613	NA	NA	NA	NA	NA	NA	NA	3
GSM194399	GSE7904	Basal	Basal	IM	BL1	0.593391	-0.270172	0.357561	-0.673398	-0.158199	-0.0768772	NA	NA	NA	NA	NA	NA	NA	3
GSM194402	GSE7904	Basal	Basal	IM	BL1	0.478751	-0.301637	0.348126	-0.441137	-0.186843	-0.191529	NA	NA	NA	NA	NA	NA	NA	3
GSM194412	GSE7904	Basal	Basal	IM	BL1	0.615835	-0.0516967	-0.156498	-0.6027	0.110975	-0.044753	NA	NA	NA	NA	NA	NA	NA	3
GSM194414	GSE7904	Basal	Basal	IM	BL1	0.628004	-0.371633	0.132035	-0.661991	0.0438497	-0.159165	NA	NA	NA	NA	NA	NA	NA	3
GSM26871	GSE1561	Basal	Basal	IM	BL1	0.299487	0.0479612	0.224416	-0.138188	0.00730658	-0.532019	NA	NA	NA	NA	NA	NA	NA	3
GSM308273	GSE12276	Basal	Basal	IM	BL1	0.575555	-0.322609	0.472721	-0.470546	-0.168289	-0.251247	NA	NA	1	1.58333	NA	NA	NA	NA
GSM308283	GSE12276	Basal	Basal	IM	BL1	0.639513	-0.467731	0.425615	-0.558203	-0.00729636	-0.19181	NA	NA	1	1.08333	NA	NA	NA	NA
GSM308311	GSE12276	Basal	Basal	IM	BL1	0.237678	-0.414003	0.160998	-0.0840807	-0.165726	-0.219055	NA	NA	1	3	NA	NA	NA	NA
GSM308333	GSE12276	Basal	Basal	IM	BL1	0.727042	-0.295117	0.665463	-0.644912	-0.555801	-0.250605	NA	NA	1	1.5	NA	NA	NA	NA
GSM308391	GSE12276	Basal	Basal	IM	BL1	0.293259	-0.380555	0.223219	-0.298765	0.0960764	-0.131203	NA	NA	1	0.583333	NA	NA	NA	NA
GSM308398	GSE12276	Basal	Basal	IM	BL1	0.438282	-0.258232	0.051278	-0.26218	-0.024322	-0.10683	NA	NA	1	1	NA	NA	NA	NA
GSM308443	GSE12276	Basal	Basal	IM	BL1	0.821303	-0.0224083	0.348292	-0.700576	-0.445685	-0.13837	NA	NA	1	1.16667	NA	NA	NA	NA
GSM120663	GSE5327	Basal	Basal	IM	BL1	0.409754	0.24255	0.0245174	-0.330468	-0.237751	-0.195581	NA	NA	1	2.41257	NA	NA	NA	NA
GSM26882	GSE1561	Basal	Basal	IM	BL1	0.303638	0.244704	0.0824228	-0.23066	0.00293793	-0.527811	NA	NA	NA	NA	NA	NA	NA	3
GSM308392	GSE12276	Basal	Basal	IM	BL1	0.35234	0.256707	0.134931	-0.240784	-0.226844	-0.282772	NA	NA	1	0.5	NA	NA	NA	NA
GSM136377	GSE5847	Basal	Basal	UNC	BL1	0.144542	-0.0472828	0.111017	-0.0561032	-0.211646	0.0776991	NA	NA	NA	NA	NA	NA	NA	3
GSM194403	GSE7904	Basal	Basal	UNC	BL1	0.529248	-0.351385	0.485116	-0.565941	-0.260035	-0.201392	NA	NA	NA	NA	NA	NA	NA	3
GSM194413	GSE7904	Basal	Basal	UNC	BL1	0.261402	-0.248723	0.289626	-0.418482	0.0548671	0.0764386	NA	NA	NA	NA	NA	NA	NA	3
GSM26895	GSE1561	Basal	Basal	UNC	BL1	0.0680578	-0.124817	0.0630721	-0.0537026	-0.103043	-0.194573	NA	NA	NA	NA	NA	NA	NA	3
GSM26902	GSE1561	Basal	Basal	UNC	BL1	-0.432527	-0.206933	0.49856	0.515005	-0.202008	-0.417637	NA	NA	NA	NA	NA	NA	NA	3
GSM308348	GSE12276	Basal	Basal	UNC	BL1	0.0360909	0.21422	0.263431	-0.0550894	-0.19264	0.0485976	NA	NA	1	2.08333	NA	NA	NA	NA
GSM308376	GSE12276	Basal	Basal	UNC	BL1	-0.190986	-0.335461	0.187697	0.186637	-0.132216	0.00744178	NA	NA	1	0.5	NA	NA	NA	NA
GSM120666	GSE5327	Her2	Non-basal	IM	BL1	0.586349	-0.279051	0.131178	-0.616837	0.118444	0.11958	NA	NA	0	7.28962	NA	NA	NA	NA
GSM320228	GSE12763	Basal	Basal	IM	BL1	0.813146	-0.273965	0.212686	-0.761782	-0.351258	-0.0898381	NA	NA	NA	NA	NA	NA	NA	NA
GSM121685	GSE5364	Basal	Basal	BL2	BL2	-0.29924	-0.0787567	-0.334276	0.220061	0.657513	0.0751957	NA	NA	NA	NA	NA	NA	NA	NA
GSM121692	GSE5364	Basal	Basal	BL2	BL2	-0.317713	0.26973	-0.374527	0.171349	0.724594	-0.128757	NA	NA	NA	NA	NA	NA	NA	NA
GSM121693	GSE5364	Basal	Basal	BL2	BL2	-0.258804	-0.0544064	-0.23596	0.187067	0.733195	-0.00502495	NA	NA	NA	NA	NA	NA	NA	NA
GSM121807	GSE5364	Basal	Basal	BL2	BL2	-0.172858	0.0912991	-0.327433	0.126521	0.750724	0.00946399	NA	NA	NA	NA	NA	NA	NA	NA
GSM121851	GSE5364	Basal	Basal	BL2	BL2	-0.478568	0.390617	-0.651406	0.352915	0.656223	0.272029	NA	NA	NA	NA	NA	NA	NA	NA
GSM26880	GSE1561	Basal	Basal	BL2	BL2	-0.0935475	0.117969	-0.519558	-0.132815	0.793573	0.145827	NA	NA	NA	NA	NA	NA	NA	3
GSM26889	GSE1561	Basal	Basal	BL2	BL2	-0.0628834	-0.028284	0.103361	0.0430985	0.481373	-0.313714	NA	NA	NA	NA	NA	NA	NA	2
GSM308281	GSE12276	Basal	Basal	BL2	BL2	-0.0982819	0.0213091	-0.0719904	0.0631321	0.334626	-0.068985	NA	NA	1	0.416667	NA	NA	NA	NA
GSM308319	GSE12276	Basal	Basal	BL2	BL2	-0.325346	0.0607522	-0.216845	0.229195	0.47043	0.0017349	NA	NA	1	1.25	NA	NA	NA	NA
GSM308330	GSE12276	Basal	Basal	BL2	BL2	-0.174772	-0.344934	0.038264	0.142619	0.173634	-0.058859	NA	NA	1	0	NA	NA	NA	NA
GSM308341	GSE12276	Basal	Basal	BL2	BL2	0.410269	-0.125257	-0.181309	-0.383505	0.480206	-0.0861787	NA	NA	0	1.41667	NA	NA	NA	NA
GSM308346	GSE12276	Basal	Basal	BL2	BL2	-0.278346	0.28442	-0.493647	0.30472	0.575676	0.143451	NA	NA	1	1.08333	NA	NA	NA	NA
GSM308380	GSE12276	Basal	Basal	BL2	BL2	-0.329888	0.306708	-0.387141	0.192602	0.547318	0.156132	NA	NA	0	0.583333	NA	NA	NA	NA
GSM308408	GSE12276	Basal	Basal	BL2	BL2	-0.393257	0.0122707	-0.273096	0.353673	0.458098	0.039542	NA	NA	1	0.333333	NA	NA	NA	NA
GSM194411	GSE7904	Basal	Basal	IM	BL2	0.277609	-0.351352	0.0445543	-0.271068	0.163806	-0.116457	NA	NA	NA	NA	NA	NA	NA	3
GSM26906	GSE1561	Basal	Basal	IM	BL2	0.719686	0.148318	-0.0230668	-0.670113	0.170279	-0.346425	NA	NA	NA	NA	NA	NA	NA	3
GSM308314	GSE12276	Basal	Basal	IM	BL2	0.364515	-0.117416	0.0210449	-0.40262	0.259544	0.0377531	NA	NA	1	0.666667	NA	NA	NA	NA
GSM308336	GSE12276	Basal	Basal	IM	BL2	0.355653	-0.0843476	-0.0387289	-0.42349	0.115802	0.0368305	NA	NA	1	0.666667	NA	NA	NA	NA
GSM308352	GSE12276	Basal	Basal	IM	BL2	0.345913	0.275184	-0.298923	-0.472129	0.111614	-0.0635163	NA	NA	1	0	NA	NA	NA	NA
GSM136412	GSE5847	Basal	Basal	MSL	BL2	-0.155831	0.779118	-0.6404	0.130477	0.241884	0.152214	NA	NA	NA	NA	NA	NA	NA	2
GSM308280	GSE12276	Basal	Basal	MSL	BL2	0.133667	0.217772	-0.0212798	-0.0677345	0.161498	-0.202601	NA	NA	1	1.33333	NA	NA	NA	NA
GSM194398	GSE7904	Basal	Basal	UNC	BL2	0.385744	0.0487905	-0.276927	-0.395287	0.427058	0.00764646	NA	NA	NA	NA	NA	NA	NA	3
GSM26908	GSE1561	Basal	Basal	UNC	BL2	-0.0646543	0.0220467	-0.192846	0.152912	0.191045	-0.23395	NA	NA	NA	NA	NA	NA	NA	3
GSM308377	GSE12276	Basal	Basal	UNC	BL2	0.405372	-0.23991	-0.0574916	-0.443142	0.369472	-0.00234599	NA	NA	1	1.58333	NA	NA	NA	NA
GSM136415	GSE5847	Basal	Basal	UNC	BL2	0.0463366	0.467523	-0.405377	-0.00870116	0.437884	-0.0645918	NA	NA	NA	NA	NA	NA	NA	3
GSM120672	GSE5327	Her2	Non-basal	BL2	BL2	-0.253964	0.140431	-0.392501	0.0867015	0.759245	0.101862	NA	NA	0	10.6448	NA	NA	NA	NA
GSM121768	GSE5364	Her2	Non-basal	BL2	BL2	-0.00526697	0.105667	-0.37902	-0.111678	0.50616	0.146426	NA	NA	NA	NA	NA	NA	NA	NA
GSM308261	GSE12276	Her2	Non-basal	BL2	BL2	0.173285	-0.0523987	-0.278483	-0.415846	0.631424	0.213193	NA	NA	1	1.5	NA	NA	NA	NA
GSM121684	GSE5364	Her2	Non-basal	UNC	BL2	-0.337165	-0.196105	-0.0306498	0.159798	0.274096	0.256327	NA	NA	NA	NA	NA	NA	NA	NA
GSM120691	GSE5327	Her2	Non-basal	UNC	BL2	-0.0459434	0.253987	-0.236378	0.0769507	0.23965	0.0583977	NA	NA	0	8.56558	NA	NA	NA	NA
GSM136378	GSE5847	LumB	Non-basal	BL2	BL2	0.169082	0.420394	-0.51978	-0.197593	0.473809	0.179058	NA	NA	NA	NA	NA	NA	NA	3
GSM320216	GSE12763	LumA	Non-basal	BL2	BL2	-0.245638	0.304627	-0.321456	0.0657184	0.691911	0.0796679	NA	NA	NA	NA	NA	NA	NA	NA
GSM136389	GSE5847	Normal	Non-basal	MSL	BL2	-0.124909	0.711944	-0.645115	0.105909	0.284911	0.183536	NA	NA	NA	NA	NA	NA	NA	1
GSM308366	GSE12276	Basal	Basal	MSL	LAR	0.327712	0.726157	-0.552373	-0.296088	-0.0500373	0.0465472	NA	NA	1	4.83333	NA	NA	NA	NA
GSM121818	GSE5364	Her2	Non-basal	IM	LAR	0.35472	0.000279241	-0.171662	-0.414667	-0.0417353	0.131871	NA	NA	NA	NA	NA	NA	NA	NA
GSM121697	GSE5364	Her2	Non-basal	LAR	LAR	-0.215729	0.141831	-0.438821	-0.158624	-0.0537694	0.825095	NA	NA	NA	NA	NA	NA	NA	NA
GSM121765	GSE5364	Her2	Non-basal	LAR	LAR	-0.308802	0.244856	-0.595344	0.105334	0.41615	0.596525	NA	NA	NA	NA	NA	NA	NA	NA
GSM121777	GSE5364	Her2	Non-basal	LAR	LAR	-0.0272014	-0.106784	-0.298695	-0.23699	-0.00184223	0.583842	NA	NA	NA	NA	NA	NA	NA	NA
GSM121781	GSE5364	Her2	Non-basal	LAR	LAR	-0.152077	-0.162109	-0.216472	-0.206468	0.237301	0.47504	NA	NA	NA	NA	NA	NA	NA	NA
GSM136408	GSE5847	Her2	Non-basal	LAR	LAR	-0.12727	-0.279265	-0.274331	0.0161444	0.25259	0.489386	NA	NA	NA	NA	NA	NA	NA	2
GSM194429	GSE7904	Her2	Non-basal	LAR	LAR	-0.286801	0.250399	-0.601918	0.0381209	0.450901	0.551657	NA	NA	NA	NA	NA	NA	NA	NA
GSM26886	GSE1561	Her2	Non-basal	LAR	LAR	-0.322368	0.35185	-0.68871	-0.0601305	0.188185	0.820199	NA	NA	NA	NA	NA	NA	NA	2
GSM26903	GSE1561	Her2	Non-basal	LAR	LAR	0.0260164	0.116823	-0.487645	-0.255161	-0.00227369	0.810869	NA	NA	NA	NA	NA	NA	NA	NA
GSM26910	GSE1561	Her2	Non-basal	LAR	LAR	-0.437888	0.181061	-0.58902	0.290991	0.196999	0.693098	NA	NA	NA	NA	NA	NA	NA	3
GSM308259	GSE12276	Her2	Non-basal	LAR	LAR	-0.100497	0.361824	-0.696184	-0.200189	0.251002	0.775616	NA	NA	1	1.08333	NA	NA	NA	NA
GSM308282	GSE12276	Her2	Non-basal	LAR	LAR	0.0240852	0.208925	-0.535195	-0.270925	0.213005	0.564644	NA	NA	1	0.833333	NA	NA	NA	NA
GSM121721	GSE5364	Her2	Non-basal	UNC	LAR	0.023973	0.286774	-0.488289	-0.0988478	0.26543	0.331148	NA	NA	NA	NA	NA	NA	NA	NA
GSM136384	GSE5847	Her2	Non-basal	UNC	LAR	-0.0243381	0.271264	-0.428784	-0.156015	0.0219042	0.301413	NA	NA	NA	NA	NA	NA	NA	3
GSM120654	GSE5327	LumA	Non-basal	UNC	LAR	-0.443251	0.471051	-0.650389	0.298429	0.253345	0.509914	NA	NA	0	8.10929	NA	NA	NA	NA
GSM120707	GSE5327	LumB	Non-basal	LAR	LAR	-0.24774	-0.0923014	-0.287424	0.0587519	0.257561	0.451603	NA	NA	1	1.80055	NA	NA	NA	NA
GSM121703	GSE5364	LumB	Non-basal	LAR	LAR	-0.282413	0.251827	-0.388984	0.0832718	-0.182164	0.682881	NA	NA	NA	NA	NA	NA	NA	NA
GSM120669	GSE5327	LumB	Non-basal	MSL	LAR	-0.104043	0.526761	-0.655518	-0.130613	0.300945	0.399505	NA	NA	0	8.01913	NA	NA	NA	NA
GSM136386	GSE5847	LumB	Non-basal	MSL	LAR	0.199795	0.50691	-0.47759	-0.258758	0.203286	0.217602	NA	NA	NA	NA	NA	NA	NA	1
GSM136404	GSE5847	LumB	Non-basal	MSL	LAR	0.290175	0.58554	-0.543948	-0.332625	0.206162	0.23613	NA	NA	NA	NA	NA	NA	NA	1
GSM308364	GSE12276	Normal	Non-basal	UNC	LAR	0.554908	0.60477	-0.450298	-0.516979	-0.213086	0.171634	NA	NA	1	2.41667	NA	NA	NA	NA
GSM120686	GSE5327	Basal	Basal	M	M	-0.513414	0.0698527	0.103296	0.594873	-0.295577	-0.037858	NA	NA	0	6.73771	NA	NA	NA	NA
GSM121709	GSE5364	Basal	Basal	M	M	-0.269789	-0.150868	0.280186	0.342336	-0.0498084	-0.245543	NA	NA	NA	NA	NA	NA	NA	NA
GSM121824	GSE5364	Basal	Basal	M	M	-0.351193	-0.0539868	0.265065	0.540762	-0.169966	-0.280483	NA	NA	NA	NA	NA	NA	NA	NA
GSM121833	GSE5364	Basal	Basal	M	M	-0.351329	-0.0145836	0.24286	0.53276	-0.26167	-0.244695	NA	NA	NA	NA	NA	NA	NA	NA
GSM121848	GSE5364	Basal	Basal	M	M	-0.219183	-0.0214125	0.179377	0.418163	-0.0339885	-0.351031	NA	NA	NA	NA	NA	NA	NA	NA
GSM136416	GSE5847	Basal	Basal	M	M	-0.51191	-0.416574	0.461734	0.59666	0.00386123	-0.312173	NA	NA	NA	NA	NA	NA	NA	2
GSM136418	GSE5847	Basal	Basal	M	M	-0.680424	-0.0457758	0.128087	0.671885	0.0544906	-0.229217	NA	NA	NA	NA	NA	NA	NA	2
GSM194400	GSE7904	Basal	Basal	M	M	-0.550139	0.388458	-0.189615	0.551423	-0.0129102	0.0353658	NA	NA	NA	NA	NA	NA	NA	3
GSM194405	GSE7904	Basal	Basal	M	M	-0.527336	-0.163442	0.427361	0.534077	-0.146676	-0.101949	NA	NA	NA	NA	NA	NA	NA	3
GSM194407	GSE7904	Basal	Basal	M	M	-0.482458	0.207358	-0.0289993	0.637612	-0.0809987	-0.159425	NA	NA	NA	NA	NA	NA	NA	3
GSM194408	GSE7904	Basal	Basal	M	M	-0.218705	0.2881	-0.311935	0.338156	0.029799	0.140349	NA	NA	NA	NA	NA	NA	NA	3
GSM194409	GSE7904	Basal	Basal	M	M	-0.520357	-0.217958	0.396649	0.556464	0.050363	-0.00237015	NA	NA	NA	NA	NA	NA	NA	3
GSM26898	GSE1561	Basal	Basal	M	M	-0.533214	0.0456747	0.262437	0.707066	-0.402844	-0.233032	NA	NA	NA	NA	NA	NA	NA	3
GSM308271	GSE12276	Basal	Basal	M	M	-0.533209	0.131109	-0.220874	0.522172	0.237912	-0.0788448	NA	NA	0	2.41667	NA	NA	NA	NA
GSM308285	GSE12276	Basal	Basal	M	M	-0.465044	-0.0946502	0.193506	0.451078	-0.400748	0.197939	NA	NA	1	0.583333	NA	NA	NA	NA
GSM308301	GSE12276	Basal	Basal	M	M	-0.458997	-0.135896	0.086071	0.361992	-0.076558	0.0818305	NA	NA	0	1.25	NA	NA	NA	NA
GSM308313	GSE12276	Basal	Basal	M	M	-0.325298	0.223932	-0.0154126	0.345476	-0.322691	-0.137252	NA	NA	1	0.333333	NA	NA	NA	NA
GSM308316	GSE12276	Basal	Basal	M	M	-0.676527	0.430331	-0.164656	0.703097	-0.24097	0.0886209	NA	NA	1	0	NA	NA	NA	NA
GSM308328	GSE12276	Basal	Basal	M	M	-0.64537	-0.221198	0.316664	0.719402	-0.0911852	-0.156766	NA	NA	1	1.33333	NA	NA	NA	NA
GSM308338	GSE12276	Basal	Basal	M	M	-0.38963	-0.21218	0.252033	0.354809	-0.0236227	-0.109535	NA	NA	1	0.833333	NA	NA	NA	NA
GSM308339	GSE12276	Basal	Basal	M	M	-0.410444	-0.11274	-0.0660141	0.346397	0.0288991	0.169481	NA	NA	1	0.25	NA	NA	NA	NA
GSM308356	GSE12276	Basal	Basal	M	M	-0.54284	-0.00312295	0.165116	0.566262	-0.108862	-0.209554	NA	NA	1	1.5	NA	NA	NA	NA
GSM308393	GSE12276	Basal	Basal	M	M	-0.58262	0.356093	-0.308258	0.56644	0.0836425	0.0624798	NA	NA	1	2.75	NA	NA	NA	NA
GSM308400	GSE12276	Basal	Basal	M	M	-0.405022	-0.0538831	0.15861	0.317615	0.0588744	-0.103586	NA	NA	1	0.916667	NA	NA	NA	NA
GSM308404	GSE12276	Basal	Basal	M	M	-0.623233	-0.0446596	-0.0104955	0.607765	-0.330347	0.0313127	NA	NA	1	0.666667	NA	NA	NA	NA
GSM120649	GSE5327	Basal	Basal	MSL	M	-0.0789468	0.435742	-0.311515	0.143609	-0.154492	0.0632413	NA	NA	0	11.3388	NA	NA	NA	NA
GSM320234	GSE12763	Basal	Basal	M	M	-0.469258	0.0569164	-0.144946	0.452799	0.229258	0.132151	NA	NA	NA	NA	NA	NA	NA	NA
GSM320237	GSE12763	Normal	Non-basal	M	M	-0.549469	0.0347413	0.261576	0.611218	-0.527328	-0.0790671	NA	NA	NA	NA	NA	NA	NA	NA
GSM121724	GSE5364	Basal	Basal	IM	UNC	0.666608	0.164422	-0.00711064	-0.549254	-0.228012	-0.279024	NA	NA	NA	NA	NA	NA	NA	NA
GSM308274	GSE12276	Basal	Basal	IM	UNC	0.50148	0.29222	-0.0561117	-0.314001	-0.24723	-0.214561	NA	NA	0	2.41667	NA	NA	NA	NA
AB02260970	MDA133	Basal	Basal	IM	BL2	0.243606	-0.0813137	-0.0579734	-0.182335	0.123207	-0.210679	NA	NA	NA	NA	46	NA	NA	NA
GSM179841	GSE2109	Basal	Basal	BL1	BL1	0.0850752	-0.562449	0.767775	-0.0840641	-0.461915	-0.25807	NA	NA	NA	NA	35	NA	NA	NA
GSM231886	GSE2109	Basal	Basal	BL1	BL1	0.356431	-0.283454	0.414014	-0.290834	-0.191816	-0.219568	NA	NA	NA	NA	35	NA	NA	NA
GSM89003	GSE2109	Basal	Basal	BL1	BL1	0.130274	-0.162009	0.434822	-0.0523963	-0.502194	-0.383492	NA	NA	NA	NA	35	NA	NA	NA
GSM102506	GSE2109	Basal	Basal	IM	BL2	0.430268	-0.268919	0.125645	-0.310016	0.16955	-0.234333	NA	NA	NA	NA	35	NA	NA	NA
GSM301686	GSE2109	Basal	Basal	IM	UNC	0.726191	0.2227	-0.227616	-0.690408	-0.104814	-0.100564	NA	NA	NA	NA	35	NA	NA	NA
GSM102564	GSE2109	Basal	Basal	M	M	-0.669494	0.558523	-0.227118	0.724153	0.13546	-0.155914	NA	NA	NA	NA	38	NA	NA	NA
GSM117581	GSE2109	Basal	Basal	BL1	BL1	0.340514	-0.54014	0.698697	-0.342395	-0.303176	-0.190988	NA	NA	NA	NA	45	NA	NA	NA
GSM102439	GSE2109	Basal	Basal	IM	BL1	0.306369	-0.192839	0.193388	-0.330106	0.060515	-0.205031	NA	NA	NA	NA	45	NA	NA	NA
GSM117730	GSE2109	Basal	Basal	IM	BL1	0.679924	-0.193284	0.0904717	-0.508107	-0.186592	-0.294555	NA	NA	NA	NA	45	NA	NA	NA
GSM117758	GSE2109	Basal	Basal	IM	BL1	0.492523	-0.276652	0.151417	-0.362193	-0.239021	-0.188172	NA	NA	NA	NA	45	NA	NA	NA
GSM301653	GSE2109	Basal	Basal	IM	BL1	0.502216	-0.27162	0.00100617	-0.565374	0.218924	-0.189146	NA	NA	NA	NA	45	NA	NA	NA
GSM46968	GSE2109	Basal	Basal	IM	BL1	0.787332	-0.237421	0.365539	-0.678179	-0.321473	-0.338421	NA	NA	NA	NA	45	NA	NA	NA
GSM89008	GSE2109	Basal	Basal	IM	BL1	0.618248	-0.0827941	0.0225898	-0.606041	-0.136358	-0.0367864	NA	NA	NA	NA	45	NA	NA	NA
GSM46952	GSE2109	Basal	Basal	UNC	BL1	0.390404	0.426896	0.0964222	-0.318581	-0.188671	-0.263031	NA	NA	NA	NA	45	NA	NA	NA
GSM137984	GSE2109	Basal	Basal	BL2	BL2	-0.322209	0.339046	-0.510769	0.207969	0.671112	0.0422629	NA	NA	NA	NA	45	NA	NA	NA
GSM179854	GSE2109	Basal	Basal	BL2	BL2	0.175205	0.224426	-0.433563	-0.341564	0.456438	-0.0662071	NA	NA	NA	NA	45	NA	NA	NA
GSM46947	GSE2109	Basal	Basal	IM	BL2	0.657608	-0.0969013	-0.0860223	-0.582921	0.146248	-0.21404	NA	NA	NA	NA	45	NA	NA	NA
GSM179829	GSE2109	Her2	Non-basal	LAR	LAR	-0.435155	0.0768036	-0.532077	0.148624	0.422815	0.528351	NA	NA	NA	NA	45	NA	NA	NA
GSM89019	GSE2109	Her2	Non-basal	LAR	LAR	0.397244	-0.0203812	-0.273771	-0.526246	-0.0485822	0.494537	NA	NA	NA	NA	45	NA	NA	NA
GSM46874	GSE2109	LumB	Non-basal	IM	LAR	0.561789	-0.0353494	-0.260818	-0.611778	-0.0715752	0.269927	NA	NA	NA	NA	45	NA	NA	NA
GSM117661	GSE2109	Basal	Basal	M	M	-0.493415	0.163291	0.321054	0.589655	-0.299362	-0.102485	NA	NA	NA	NA	45	NA	NA	NA
GSM53032	GSE2109	Basal	Basal	MSL	M	-0.227588	0.551153	-0.128311	0.094693	0.0766768	-0.0354855	NA	NA	NA	NA	45	NA	NA	NA
GSM89077	GSE2109	Basal	Basal	MSL	M	0.00164431	0.319673	-0.0722056	0.137234	0.00706845	-0.130952	NA	NA	NA	NA	45	NA	NA	NA
GSM137936	GSE2109	Basal	Basal	BL1	BL1	-0.126509	-0.270751	0.650554	0.171579	-0.404655	-0.165301	NA	NA	NA	NA	55	NA	NA	NA
GSM137989	GSE2109	Basal	Basal	BL1	BL1	0.35037	-0.437059	0.62743	-0.361317	-0.192626	-0.297118	NA	NA	NA	NA	55	NA	NA	NA
GSM179837	GSE2109	Basal	Basal	BL1	BL1	-0.311282	-0.399017	0.623348	0.353521	-0.108701	-0.347685	NA	NA	NA	NA	55	NA	NA	NA
GSM89011	GSE2109	Basal	Basal	UNC	BL1	-0.124899	-0.178831	0.363247	0.378813	-0.164104	-0.420628	NA	NA	NA	NA	55	NA	NA	NA
GSM231887	GSE2109	Basal	Basal	BL2	BL2	0.12007	0.00625658	-0.154023	-0.140941	0.341296	-0.29524	NA	NA	NA	NA	55	NA	NA	NA
GSM102525	GSE2109	Basal	Basal	UNC	BL2	-0.340918	-0.0561995	-0.248453	0.293153	0.287234	-0.0629305	NA	NA	NA	NA	55	NA	NA	NA
GSM46934	GSE2109	Normal	Non-basal	MSL	BL2	0.0299654	0.651771	-0.728623	-0.0911817	0.390935	0.261979	NA	NA	NA	NA	55	NA	NA	NA
GSM102441	GSE2109	Her2	Non-basal	IM	LAR	0.524246	0.165763	-0.34493	-0.581412	0.0844757	0.292659	NA	NA	NA	NA	55	NA	NA	NA
GSM152711	GSE2109	Her2	Non-basal	LAR	LAR	-0.424405	0.318792	-0.69264	0.116571	0.216264	0.84623	NA	NA	NA	NA	55	NA	NA	NA
GSM231902	GSE2109	Her2	Non-basal	MSL	LAR	-0.284326	0.387906	-0.425669	0.099368	0.145348	0.329449	NA	NA	NA	NA	55	NA	NA	NA
GSM46974	GSE2109	Basal	Basal	M	M	-0.312533	-0.226506	0.234987	0.375281	-0.0317167	-0.26334	NA	NA	NA	NA	55	NA	NA	NA
GSM89016	GSE2109	Basal	Basal	M	M	-0.631045	-0.0108179	0.0831751	0.674568	-0.0891098	-0.271678	NA	NA	NA	NA	55	NA	NA	NA
GSM179885	GSE2109	Basal	Basal	MSL	M	-0.0354285	0.218582	0.00940794	0.110578	-0.0485797	-0.281733	NA	NA	NA	NA	55	NA	NA	NA
GSM46891	GSE2109	Basal	Basal	MSL	M	-0.169955	0.315833	0.101399	0.194921	0.137309	-0.254014	NA	NA	NA	NA	55	NA	NA	NA
GSM152627	GSE2109	Basal	Basal	IM	UNC	0.74303	0.00774437	-0.11306	-0.698827	-0.0649825	-0.0885276	NA	NA	NA	NA	55	NA	NA	NA
GSM117692	GSE2109	Basal	Basal	BL1	BL1	0.146305	-0.353532	0.414303	-0.0272757	0.118594	-0.233293	NA	NA	NA	NA	65	NA	NA	NA
GSM179902	GSE2109	Basal	Basal	BL1	BL1	0.0301006	-0.288073	0.546242	-0.0305406	-0.335781	-0.256964	NA	NA	NA	NA	65	NA	NA	NA
GSM53033	GSE2109	Basal	Basal	BL1	BL1	-0.0622563	-0.351753	0.608446	0.162238	-0.435476	-0.345148	NA	NA	NA	NA	65	NA	NA	NA
GSM179886	GSE2109	Basal	Basal	IM	BL1	0.625248	-0.420145	0.140751	-0.627823	0.117393	-0.00052544	NA	NA	NA	NA	65	NA	NA	NA
GSM46862	GSE2109	Basal	Basal	UNC	BL1	0.138946	0.30326	0.0601998	0.0179763	-0.304241	-0.269968	NA	NA	NA	NA	65	NA	NA	NA
GSM46933	GSE2109	Basal	Basal	BL2	BL2	-0.345667	0.211682	-0.253162	0.328917	0.410039	-0.0325495	NA	NA	NA	NA	65	NA	NA	NA
GSM301663	GSE2109	Basal	Basal	UNC	BL2	-0.187749	-0.38112	0.215246	0.233156	0.25322	-0.231759	NA	NA	NA	NA	65	NA	NA	NA
GSM353926	GSE2109	Her2	Non-basal	LAR	LAR	-0.555275	0.20648	-0.584581	0.261904	0.414	0.695861	NA	NA	NA	NA	65	NA	NA	NA
GSM117745	GSE2109	Basal	Basal	M	M	-0.567455	0.100689	0.250629	0.701522	-0.124293	-0.0490434	NA	NA	NA	NA	65	NA	NA	NA
GSM152753	GSE2109	Basal	Basal	M	M	-0.470427	-0.288147	0.382157	0.608061	-0.164573	-0.201678	NA	NA	NA	NA	65	NA	NA	NA
GSM38091	GSE2109	Basal	Basal	MSL	M	-0.165752	0.581269	-0.212859	0.195489	-0.336921	-0.0312446	NA	NA	NA	NA	65	NA	NA	NA
GSM203792	GSE2109	Basal	Basal	BL2	BL2	-0.233668	0.123148	-0.279167	0.138013	0.71732	0.0566235	NA	NA	NA	NA	75	NA	NA	NA
GSM88986	GSE2109	Her2	Non-basal	LAR	LAR	-0.434024	0.0508293	-0.524506	0.169075	0.133666	0.819553	NA	NA	NA	NA	75	NA	NA	NA
GSM117685	GSE2109	Her2	Non-basal	UNC	LAR	0.573183	0.0994801	-0.435474	-0.645214	-0.0204812	0.552874	NA	NA	NA	NA	75	NA	NA	NA
GSM179892	GSE2109	LumA	Non-basal	LAR	LAR	-0.358321	0.515211	-0.620828	0.062536	-0.0184944	0.792632	NA	NA	NA	NA	75	NA	NA	NA
GSM152564	GSE2109	Basal	Basal	M	M	-0.474225	-0.317301	0.128338	0.481035	0.185659	0.0609887	NA	NA	NA	NA	75	NA	NA	NA
GSM76556	GSE2109	Basal	Basal	BL1	BL1	0.108352	-0.480805	0.750737	0.0441302	-0.391707	-0.428185	NA	NA	NA	NA	85	NA	NA	NA
GSM325845	GSE2109	Basal	Basal	MSL	BL1	0.0163673	0.419858	0.0857444	0.00326631	-0.389063	-0.213159	NA	NA	NA	NA	85	NA	NA	NA
GSM138011	GSE2109	Basal	Basal	UNC	BL2	-0.0791946	-0.322165	-0.0133301	0.0648157	0.0974249	-0.179694	NA	NA	NA	NA	85	NA	NA	NA
GSM325787	GSE2109	Basal	Basal	M	M	-0.736914	-0.0890463	0.334177	0.812542	-0.132837	-0.190855	NA	NA	NA	NA	85	NA	NA	NA
GSM53099	GSE2109	Basal	Basal	M	M	-0.661953	0.245821	-0.433035	0.731701	0.504226	0.115998	NA	NA	NA	NA	85	NA	NA	NA
GSM505545	GSE20194	Basal	Basal	UNC	BL1	0.315825	-0.117429	0.300267	-0.337207	-0.364991	-0.0348081	NA	NA	NA	NA	32	1	NA	3
GSM505516	GSE20194	Basal	Basal	UNC	BL1	-0.38003	-0.258634	0.437037	0.440013	-0.127063	-0.269992	NA	NA	NA	NA	39	1	NA	3
GSM505552	GSE20194	Basal	Basal	IM	BL1	0.581898	-0.0300997	0.211293	-0.570792	-0.40594	-0.0548242	NA	NA	NA	NA	40	1	NA	3
GSM505513	GSE20194	Basal	Basal	IM	BL1	0.509866	-0.326698	0.342988	-0.44054	0.00657612	-0.247407	NA	NA	NA	NA	42	1	NA	3
GSM505570	GSE20194	Her2	Non-basal	LAR	LAR	-0.430896	0.187741	-0.569844	0.220152	0.303488	0.52306	NA	NA	NA	NA	43	1	NA	2
GSM505514	GSE20194	Basal	Basal	IM	BL2	0.670831	-0.102412	-0.00395176	-0.664285	0.149557	-0.0666493	NA	NA	NA	NA	44	1	NA	3
GSM505580	GSE20194	Basal	Basal	BL1	BL1	-0.362431	-0.124211	0.331822	0.247746	-0.310801	0.0526376	NA	NA	NA	NA	46	1	NA	2
GSM505553	GSE20194	Basal	Basal	MSL	LAR	0.010215	0.137808	-0.130569	-0.00323754	-0.0167846	0.0616201	NA	NA	NA	NA	50	1	NA	3
GSM505592	GSE20194	Basal	Basal	M	M	-0.449783	-0.166849	0.171811	0.381086	0.174628	-0.06484	NA	NA	NA	NA	50	1	NA	3
GSM505584	GSE20194	Basal	Basal	IM	BL1	0.124835	-0.107409	0.090892	-0.197703	-0.113913	-0.0498122	NA	NA	NA	NA	51	1	NA	3
AB02262619	MDA133	Basal	Basal	BL2	BL2	0.146613	-0.0320439	-0.230394	-0.290361	0.613018	-0.00510102	NA	NA	NA	NA	51	1	NA	NA
GSM505563	GSE20194	Basal	Basal	UNC	BL2	0.187742	0.256257	-0.276219	-0.0880001	0.123534	-0.0537785	NA	NA	NA	NA	51	1	NA	3
GSM505548	GSE20194	Basal	Basal	M	M	-0.611182	0.182402	0.0444178	0.660019	-0.00818071	0.0285148	NA	NA	NA	NA	51	1	NA	2
GSM505554	GSE20194	Basal	Basal	BL2	BL2	0.320665	0.0264912	-0.290134	-0.41183	0.496786	0.159966	NA	NA	NA	NA	52	1	NA	3
GSM505528	GSE20194	Basal	Basal	LAR	LAR	-0.0802795	0.0281588	0.0183889	0.0440903	0.0402456	0.156301	NA	NA	NA	NA	52	1	NA	3
GSM505583	GSE20194	Basal	Basal	BL1	BL1	-0.350513	-0.273241	0.413355	0.249938	-0.195066	-0.123085	NA	NA	NA	NA	53	1	NA	3
GSM505566	GSE20194	Basal	Basal	BL1	BL1	0.159734	-0.0765203	0.401068	-0.100982	-0.311608	-0.0319517	NA	NA	NA	NA	57	1	NA	3
GSM505540	GSE20194	Basal	Basal	BL2	BL2	0.147408	0.207918	-0.136532	-0.129773	0.265807	-0.0472133	NA	NA	NA	NA	57	1	NA	3
GSM505572	GSE20194	Normal	Non-basal	IM	LAR	0.311707	0.196384	-0.133288	-0.203724	-0.130844	0.0689748	NA	NA	NA	NA	58	1	NA	3
AB01712163	MDA133	Basal	Basal	BL1	BL1	-0.153347	-0.160987	0.477777	0.170239	-0.0280634	-0.255216	NA	NA	NA	NA	59	1	NA	NA
GSM505535	GSE20194	Basal	Basal	UNC	M	-0.17199	0.122541	-0.00519016	0.279177	-0.130671	-0.23527	NA	NA	NA	NA	59	1	NA	3
AB02263389	MDA133	Basal	Basal	BL1	BL1	-0.080929	-0.0376979	0.232707	0.209005	-0.120156	-0.195022	NA	NA	NA	NA	60	1	NA	NA
GSM505562	GSE20194	Basal	Basal	M	M	-0.266899	-0.190157	-0.00405801	0.218047	0.0199178	-0.0595268	NA	NA	NA	NA	61	1	NA	3
GSM505541	GSE20194	Basal	Basal	M	M	-0.701982	0.272264	-0.182055	0.70676	0.358707	-0.158567	NA	NA	NA	NA	62	1	NA	3
GSM505558	GSE20194	Basal	Basal	UNC	LAR	0.00721512	0.338919	-0.403507	0.0811317	0.0368485	0.309211	NA	NA	NA	NA	65	1	NA	3
AB01983478	MDA133	Her2	Non-basal	BL2	BL2	-0.144986	0.323715	-0.4511	0.139393	0.403958	0.287988	NA	NA	NA	NA	66	1	NA	NA
AB01988622	MDA133	Her2	Non-basal	LAR	LAR	-0.351126	0.0932567	-0.534875	0.00254482	0.0589869	0.808944	NA	NA	NA	NA	67	1	NA	NA
GSM505543	GSE20194	Basal	Basal	IM	BL2	0.670837	-0.0873668	-0.113667	-0.704998	-0.0366868	-0.0542054	NA	NA	NA	NA	68	1	NA	3
GSM505526	GSE20194	Her2	Non-basal	LAR	LAR	-0.269803	-0.260889	-0.216401	-0.0951591	0.376237	0.470516	NA	NA	NA	NA	68	1	NA	2
AB01723040	MDA133	Basal	Basal	BL1	BL1	0.131303	-0.423798	0.595899	-0.0929924	-0.20689	-0.322816	NA	NA	NA	NA	31	0	NA	NA
AB01724707	MDA133	Basal	Basal	IM	BL1	0.596842	-0.181347	0.449606	-0.521466	-0.437657	-0.439216	NA	NA	NA	NA	35	0	NA	NA
GSM505588	GSE20194	Basal	Basal	IM	BL1	0.219255	0.12236	0.0906924	-0.00347442	-0.148917	-0.170239	NA	NA	NA	NA	36	0	NA	3
AB01988722	MDA133	Basal	Basal	BL1	BL1	0.496563	-0.307624	0.548466	-0.39904	-0.41079	-0.505558	NA	NA	NA	NA	38	0	NA	NA
AB01833756	MDA133	Basal	Basal	IM	BL2	0.496245	-0.17859	0.145729	-0.373873	0.266849	-0.33488	NA	NA	NA	NA	38	0	NA	NA
AB01913684	MDA133	Basal	Basal	IM	BL2	0.428007	0.22265	-0.199662	-0.198658	0.00498712	-0.297912	NA	NA	NA	NA	38	0	NA	NA
AB01988712	MDA133	Her2	Non-basal	LAR	LAR	-0.445174	0.0363489	-0.460273	0.267387	0.139218	0.697775	NA	NA	NA	NA	44	0	NA	NA
AB01833716	MDA133	Basal	Basal	M	M	-0.197939	0.0127734	0.203204	0.417097	0.0381326	-0.386366	NA	NA	NA	NA	46	0	NA	NA
AB01988742	MDA133	Basal	Basal	BL1	BL1	0.0450711	-0.0747815	0.377655	-0.0284188	-0.133938	-0.187469	NA	NA	NA	NA	48	0	NA	NA
AB02263399	MDA133	Basal	Basal	M	M	-0.388651	-0.000651673	0.354475	0.503395	-0.167994	-0.171635	NA	NA	NA	NA	48	0	NA	NA
GSM505561	GSE20194	Basal	Basal	UNC	M	-0.435012	0.407092	-0.163851	0.44343	0.266366	-0.205623	NA	NA	NA	NA	48	0	NA	2
AB01988634	MDA133	Basal	Basal	UNC	BL1	0.44163	-0.172614	0.478298	-0.315797	-0.088614	-0.312944	NA	NA	NA	NA	50	0	NA	NA
AB01833522	MDA133	Basal	Basal	IM	BL2	0.328806	0.0203837	-0.0640102	-0.212695	0.0531856	-0.191037	NA	NA	NA	NA	50	0	NA	NA
AB01988743	MDA133	Basal	Basal	M	M	-0.256646	0.00341708	0.103523	0.322882	0.0617227	-0.370436	NA	NA	NA	NA	52	0	NA	NA
AB02261485	MDA133	Normal	Non-basal	MSL	BL2	0.038988	0.770343	-0.648873	-0.0834064	0.267543	0.171388	NA	NA	NA	NA	58	0	NA	NA
AB01913261	MDA133	Basal	Basal	UNC	BL1	-0.31581	-0.150147	0.373945	0.338069	-0.402212	-0.289774	NA	NA	NA	NA	61	0	NA	NA
GSM505534	GSE20194	Basal	Basal	M	M	-0.456713	-0.0486838	-0.0427292	0.409289	-0.1758	0.138434	NA	NA	NA	NA	66	0	NA	2
AB01779189	MDA133	LumB	Non-basal	LAR	LAR	-0.392255	-0.0202853	-0.494622	0.0357043	0.119733	0.806533	NA	NA	NA	NA	75	0	NA	NA
GSM411340	GSE16446	Basal	Basal	MSL	BL2	0.364402	0.464468	-0.26931	-0.455475	0.0823418	-0.185202	0	NA	NA	NA	NA	1	NA	3
GSM411327	GSE16446	Basal	Basal	BL2	BL2	-0.0970919	-0.193451	-0.0207298	0.0632458	0.362998	-0.166407	0	NA	NA	NA	NA	0	NA	3
GSM411297	GSE16446	Basal	Basal	M	M	-0.37903	-0.0277358	-0.0548797	0.365108	0.0549504	-0.000489516	0	NA	NA	NA	NA	0	NA	3
GSM411290	GSE16446	Her2	Non-basal	M	M	-0.542271	-0.233125	0.389265	0.558894	-0.184109	-0.247363	NA	NA	NA	NA	NA	0	NA	3
GSM50106	GSE2603	Basal	Basal	BL2	BL2	0.189509	0.136013	-0.374022	-0.401452	0.600566	0.116003	NA	NA	1	1.58333	60	NA	100	NA
GSM50125	GSE2603	LumB	Non-basal	LAR	LAR	0.471685	-0.0477109	-0.270019	-0.652504	-0.0495026	0.557913	NA	NA	NA	NA	59	NA	70	NA
GSM467536	GSE18864	Basal	Basal	M	M	-0.535454	0.371666	-0.0139498	0.527737	-0.0157615	-0.136723	NA	NA	NA	NA	45	1	70	NA
GSM50107	GSE2603	Basal	Basal	BL1	BL1	-0.31864	-0.240019	0.516794	0.398402	-0.248351	-0.188348	NA	NA	0	6.20833	52	NA	65	NA
GSM50064	GSE2603	Normal	Non-basal	BL2	BL2	0.0445126	0.0546834	-0.214129	-0.00737982	0.297328	-0.00323143	NA	NA	1	0.941667	70	NA	65	NA
GSM467535	GSE18864	Basal	Basal	IM	BL1	0.416324	0.0956281	0.329287	-0.351274	-0.245816	-0.126958	NA	NA	NA	NA	57	0	65	NA
GSM467546	GSE18864	Basal	Basal	M	M	-0.468241	-0.322	0.449554	0.52199	-0.0823651	-0.199468	NA	NA	NA	NA	44	0	63	NA
GSM50096	GSE2603	Basal	Basal	M	M	-0.510497	0.100434	-0.144172	0.643186	-0.0189073	0.050382	NA	NA	1	1.38333	32	NA	60	NA
ETABM1639357162	ETABM158	Her2	Non-basal	LAR	LAR	-0.127839	0.215206	-0.614949	-0.129484	0.172727	0.802218	NA	NA	0	9.94	50	0	60	3
GSM467527	GSE18864	Basal	Basal	MSL	M	-0.167692	0.571566	-0.247662	0.172883	0.260392	-0.127761	NA	NA	NA	NA	44	0	58	NA
GSM491271	GSE19615	Basal	Basal	UNC	BL1	-0.297283	-0.202049	0.413752	0.365568	0.0485919	-0.284304	NA	NA	0	4.25	68	1	55	3
GSM282464	GSE11121	Basal	Basal	M	M	-0.588633	-0.107652	0.078709	0.638224	0.0719297	0.0621618	NA	NA	0	16.5833	NA	NA	50	3
GSM50079	GSE2603	Basal	Basal	IM	BL2	0.214782	-0.197854	0.0609899	-0.305455	0.159049	-0.0467114	NA	NA	0	6.51667	40	NA	50	NA
GSM50052	GSE2603	Basal	Basal	UNC	BL2	0.280244	0.0142566	-0.00901026	-0.330566	0.232389	0.0905283	NA	NA	0	4.55833	47	NA	50	NA
GSM79147	GSE3494	Basal	Basal	BL2	BL2	0.0734801	0.119291	-0.131271	-0.199851	0.47544	-0.201764	NA	NA	NA	NA	34	1	50	3
GSM65843	GSE2990	Basal	Basal	IM	BL2	0.708645	-0.245667	0.0575949	-0.725088	0.212833	-0.194265	NA	NA	1	7.01918	39	0	50	3
GSM467539	GSE18864	Basal	Basal	BL1	BL1	-0.325034	-0.24067	0.313914	0.252543	-0.18692	0.258785	NA	NA	NA	NA	67	1	47	NA
GSM50060	GSE2603	Her2	Non-basal	LAR	LAR	-0.41222	0.0507658	-0.476195	0.16096	0.234104	0.726936	NA	NA	1	3.46667	52	NA	45	NA
GSM50123	GSE2603	Basal	Basal	IM	BL2	0.715111	-0.00353247	-0.116592	-0.743148	0.0748117	-0.115441	NA	NA	0	3.9	59	NA	45	NA
GSM467525	GSE18864	Basal	Basal	M	M	-0.291651	-0.184964	0.0659186	0.237912	0.027163	0.119673	NA	NA	NA	NA	39	1	45	NA
ETABM1639356484	ETABM158	Basal	Basal	M	M	-0.403764	-0.18529	-0.0223528	0.386407	0.00185489	0.106641	NA	NA	0	5.79	72	1	45	3
GSM467540	GSE18864	Basal	Basal	BL1	BL1	-0.314572	-0.260624	0.473029	0.347677	-0.39349	-0.167694	NA	NA	NA	NA	29	0	45	NA
GSM65839	GSE2990	Her2	Non-basal	LAR	LAR	-0.107946	-0.353502	-0.146564	-0.0844797	0.105358	0.534492	NA	NA	1	0.690411	73	0	45	3
GSM467530	GSE18864	Basal	Basal	BL1	BL1	0.273145	-0.604533	0.438813	-0.294711	-0.315933	-0.198347	NA	NA	NA	NA	51	0	42	NA
GSM282435	GSE11121	Basal	Basal	BL1	BL1	0.150199	-0.410599	0.390633	-0.243315	-0.1565	0.0730083	NA	NA	0	9.58333	NA	NA	40	3
GSM282474	GSE11121	Basal	Basal	IM	BL1	0.557231	-0.254985	0.000846959	-0.383261	-0.122373	-0.265101	NA	NA	0	11.9167	NA	NA	40	3
GSM50057	GSE2603	Basal	Basal	BL1	BL1	-0.0773701	-0.229345	0.472287	0.113526	0.0314659	-0.146274	NA	NA	NA	NA	46	NA	40	NA
GSM50102	GSE2603	Basal	Basal	UNC	M	-0.0870782	0.0158922	-0.0605374	0.131907	-0.100532	-0.0292492	NA	NA	0	0.666667	48	NA	40	NA
GSM50073	GSE2603	Basal	Basal	IM	BL2	0.697691	-0.082278	0.0562161	-0.698544	0.0708462	-0.185106	NA	NA	0	7.25	50	NA	40	NA
GSM50058	GSE2603	Her2	Non-basal	UNC	BL2	-0.192784	0.607481	-0.691711	0.172174	0.589759	0.155312	NA	NA	NA	NA	51	NA	40	NA
GSM50119	GSE2603	Basal	Basal	BL2	BL2	0.150195	0.00742563	-0.0646011	-0.340559	0.254137	-0.0885786	NA	NA	0	4.18333	54	NA	40	NA
GSM467532	GSE18864	Basal	Basal	BL2	BL2	-0.217784	0.415543	-0.661597	0.0588816	0.55198	0.223003	NA	NA	NA	NA	41	1	40	NA
GSM467524	GSE18864	Basal	Basal	IM	BL2	0.495664	0.157091	-0.282677	-0.472559	0.0410842	-0.0455674	NA	NA	NA	NA	49	1	40	NA
ETABM1639356908	ETABM158	Basal	Basal	BL2	BL2	-0.0749362	-0.00626502	-0.126685	-0.0368031	0.360351	-0.000221799	NA	NA	0	5.57	53	1	40	3
GSM50035	GSE2603	Basal	Basal	BL2	BL2	-0.0343679	-0.197075	-0.084719	-0.0287361	0.368627	-0.0546521	NA	NA	1	1.84167	61	NA	38	NA
ETABM1639356716	ETABM158	Basal	Basal	IM	BL1	0.485631	-0.398544	0.297817	-0.386543	-0.214923	-0.0505357	NA	NA	0	9.98	44	0	38	3
GSM79191	GSE3494	Her2	Non-basal	IM	LAR	0.560929	-0.162362	-0.110356	-0.681028	-0.162222	0.430147	NA	NA	NA	NA	58	0	38	2
GSM467529	GSE18864	Basal	Basal	UNC	BL1	-0.359726	-0.293401	0.386756	0.4175	-0.362273	-0.00778327	NA	NA	NA	NA	39	1	37	NA
GSM467545	GSE18864	Basal	Basal	IM	UNC	0.576416	0.312001	-0.112475	-0.538154	-0.0757058	-0.00693575	NA	NA	NA	NA	60	1	37	NA
ETABM1639355773	ETABM158	Basal	Basal	M	M	-0.427032	-0.22391	0.366805	0.436083	-0.225704	-0.155942	NA	NA	1	3.07	60	0	37	3
GSM282569	GSE11121	Basal	Basal	UNC	BL1	-0.188329	-0.286572	0.357264	0.310684	-0.0105474	-0.332482	NA	NA	1	0.833333	NA	NA	36	3
GSM50055	GSE2603	Basal	Basal	IM	BL1	0.636463	-0.0690467	0.0716084	-0.658573	-0.197996	-0.242641	NA	NA	NA	NA	33	NA	35	NA
GSM50041	GSE2603	Basal	Basal	M	M	-0.158416	0.235916	-0.0400598	0.29042	-0.163036	-0.19575	NA	NA	NA	NA	73	NA	35	NA
ETABM1639358188	ETABM158	Basal	Basal	MSL	BL2	-0.0929817	0.476098	-0.368146	-0.0660418	0.110818	0.0736804	NA	NA	0	4.39	43	1	35	3
ETABM1639358396	ETABM158	Basal	Basal	UNC	BL2	-0.328404	-0.204077	-0.00544927	0.341629	0.292412	0.0824151	NA	NA	0	8.6	50	1	35	3
GSM125003	GSE5460	Basal	Basal	UNC	BL2	0.162975	0.135079	-0.417717	-0.088371	0.160525	0.0938055	NA	NA	NA	NA	NA	1	33	3
GSM467544	GSE18864	Basal	Basal	BL1	BL1	-0.289498	-0.338571	0.621843	0.267471	-0.269043	-0.0528007	NA	NA	NA	NA	63	1	33	NA
GSM467541	GSE18864	Basal	Basal	IM	BL1	0.606469	-0.253551	0.233972	-0.477257	-0.234388	-0.165854	NA	NA	NA	NA	50	0	33	NA
GSM50063	GSE2603	Basal	Basal	M	M	-0.303016	0.208049	-0.245246	0.51019	-0.0110266	-0.00442153	NA	NA	1	3.10833	49	NA	32	NA
GSM50069	GSE2603	Basal	Basal	M	M	-0.196065	0.214421	0.0362588	0.349051	-0.274944	0.117417	NA	NA	1	3.83333	73	NA	32	NA
GSM467543	GSE18864	Basal	Basal	IM	BL2	0.447542	0.0454774	-0.214552	-0.385625	0.227167	-0.114727	NA	NA	NA	NA	39	0	32	NA
ETABM1639357912	ETABM158	Basal	Basal	UNC	BL1	0.188861	-0.419993	0.237002	-0.115802	-0.258226	-0.232514	NA	NA	0	7.86	51	0	32	3
GSM282497	GSE11121	Basal	Basal	BL1	BL1	0.299527	-0.399409	0.549971	-0.273486	-0.0439798	-0.19912	NA	NA	0	7.75	NA	NA	30	3
GSM282565	GSE11121	Basal	Basal	BL1	BL1	-0.0437369	-0.343002	0.587259	0.0925338	-0.136596	-0.278927	NA	NA	1	6.5	NA	NA	30	3
GSM50054	GSE2603	Basal	Basal	IM	BL2	0.117111	0.046505	-0.0702156	0.0510228	0.0532464	-0.17398	NA	NA	0	4.05	73	NA	30	NA
GSM50067	GSE2603	Basal	Basal	BL1	BL1	0.198798	-0.381041	0.410441	-0.144422	-0.161908	-0.284668	NA	NA	1	0.766667	78	NA	30	NA
ETABM1639356632	ETABM158	Basal	Basal	IM	BL1	0.761247	-0.096242	0.203021	-0.666784	-0.0837136	-0.234375	NA	NA	1	0.25	NA	NA	30	NA
GSM125005	GSE5460	Basal	Basal	BL1	BL1	-0.162975	-0.135079	0.417717	0.088371	-0.160525	-0.0938055	NA	NA	NA	NA	NA	1	30	3
ETABM1639358124	ETABM158	Basal	Basal	BL1	BL1	-0.00095596	-0.498717	0.583697	0.077102	-0.388359	-0.258265	NA	NA	0	9.71	40	1	30	3
GSM491231	GSE19615	Basal	Basal	IM	BL1	0.576846	-0.172455	0.240752	-0.529959	-0.0195638	-0.204668	NA	NA	0	6.91667	45	1	30	3
ETABM1639356160	ETABM158	Basal	Basal	IM	BL1	0.795292	-0.119474	0.193334	-0.768927	-0.244616	-0.132123	NA	NA	0	11.32	49	1	30	3
GSM65845	GSE2990	Basal	Basal	M	M	-0.219942	-0.0823737	0.184452	0.360621	-0.405642	-0.0965234	NA	NA	0	12.5973	32	0	30	3
GSM65865	GSE2990	Normal	Non-basal	MSL	M	-0.3897	0.727485	-0.335617	0.38055	-0.0927577	0.0158199	NA	NA	0	12.0603	43	0	30	3
GSM467523	GSE18864	Basal	Basal	M	M	-0.214748	0.212994	-0.215561	0.29283	0.0589587	-0.117574	NA	NA	NA	NA	59	0	30	NA
GSM282482	GSE11121	Basal	Basal	MSL	UNC	0.412602	0.57088	-0.505036	-0.384103	-0.0128903	-0.00947988	NA	NA	1	9.66667	NA	NA	29	2
GSM50040	GSE2603	Basal	Basal	BL1	BL1	-0.0177242	-0.0831022	0.513748	0.00107821	-0.356466	-0.29214	NA	NA	0	7.56667	57	NA	28	NA
GSM50045	GSE2603	Basal	Basal	M	M	-0.576096	0.32793	-0.200441	0.768773	-0.0787201	-0.0661407	NA	NA	0	10.75	58	NA	28	NA
GSM491201	GSE19615	Basal	Basal	BL1	BL1	-0.202371	-0.374843	0.428862	0.201707	-0.267817	-0.182614	NA	NA	0	3	43	0	28	3
GSM491193	GSE19615	Basal	Basal	IM	BL2	0.505431	-0.018367	-0.289669	-0.515136	0.323474	-0.13227	NA	NA	0	4.16667	41	0	27	3
GSM467533	GSE18864	Basal	Basal	IM	BL2	0.409581	-0.334352	0.17886	-0.482442	0.256193	-0.0644988	NA	NA	NA	NA	53	0	27	NA
GSM491243	GSE19615	Her2	Non-basal	LAR	LAR	0.144737	-0.0231867	-0.270064	-0.308906	0.0373812	0.571033	NA	NA	0	4.83333	55	1	25	3
GSM467526	GSE18864	Her2	Non-basal	LAR	LAR	0.25549	0.159423	-0.630913	-0.444787	0.374276	0.638112	NA	NA	NA	NA	68	1	25	NA
GSM491183	GSE19615	Her2	Non-basal	LAR	LAR	-0.155321	0.103215	-0.344752	-0.135635	0.0942084	0.586893	NA	NA	1	2.25	85	1	25	2
GSM467531	GSE18864	Basal	Basal	IM	BL2	0.666876	0.141479	-0.258863	-0.660067	0.0211304	0.0139282	NA	NA	NA	NA	43	0	25	NA
ETABM1639358332	ETABM158	Basal	Basal	M	M	-0.39909	0.0779235	-0.155958	0.252409	0.135951	-0.0919835	NA	NA	0	13.75	44	0	25	3
GSM65852	GSE2990	Basal	Basal	BL1	BL1	-0.106196	-0.334623	0.618585	0.281968	-0.42154	-0.377567	NA	NA	1	3.47123	53	0	25	NA
GSM65350	GSE2990	Her2	Non-basal	IM	LAR	0.437944	-0.206293	-0.154029	-0.536664	0.103767	0.226513	NA	NA	0	3.73425	62	0	25	3
GSM491184	GSE19615	Basal	Basal	UNC	BL1	-0.344309	-0.176812	0.340573	0.299491	-0.386704	0.0129803	NA	NA	0	5.16667	66	0	25	3
GSM282508	GSE11121	Basal	Basal	M	M	-0.0841355	-0.0600046	0.134851	0.165858	0.143805	-0.319642	NA	NA	0	10.8333	NA	NA	24	2
ETABM1639355985	ETABM158	Her2	Non-basal	UNC	LAR	0.493135	0.297293	-0.562409	-0.601801	0.0956761	0.485321	NA	NA	1	1.32	54	1	24	3
GSM467542	GSE18864	Basal	Basal	UNC	BL2	-0.0822013	0.202261	-0.390542	0.142164	0.197036	0.0143944	NA	NA	NA	NA	40	0	24	NA
GSM467538	GSE18864	Basal	Basal	M	M	-0.413837	-0.251457	0.109431	0.364254	0.00202485	0.000633569	NA	NA	NA	NA	59	0	24	NA
GSM282493	GSE11121	Her2	Non-basal	LAR	LAR	0.055356	0.0479223	-0.563371	-0.391017	0.304549	0.711742	NA	NA	0	15.9167	NA	NA	23	2
ETABM1639357098	ETABM158	Basal	Basal	UNC	BL2	-0.375585	-0.166264	0.371209	0.411952	0.180872	-0.295857	NA	NA	0	6.02	NA	NA	23	NA
GSM65768	GSE2990	Her2	Non-basal	UNC	BL2	0.0223403	-0.0682431	-0.253048	-0.173508	0.365463	0.332872	NA	NA	0	9.8274	63	1	23	1
GSM467534	GSE18864	Basal	Basal	M	M	-0.283872	0.133334	-0.284541	0.254248	0.104193	-0.0699368	NA	NA	NA	NA	43	0	23	NA
ETABM1639357014	ETABM158	Basal	Basal	M	M	-0.479771	0.168148	-0.120709	0.588524	0.141099	-0.0555351	NA	NA	0	10.31	59	0	23	2
GSM282440	GSE11121	Basal	Basal	BL2	BL2	-0.460794	-0.0164796	-0.116475	0.347969	0.661034	-0.11506	NA	NA	0	8.83333	NA	NA	22	3
GSM282385	GSE11121	Basal	Basal	M	M	-0.295748	-0.217286	0.0503506	0.328551	-0.137355	-0.16458	NA	NA	0	7.41667	NA	NA	22	2
GSM79117	GSE3494	Basal	Basal	IM	BL1	0.549524	-0.269083	0.396146	-0.478612	-0.245542	-0.247141	NA	NA	NA	NA	52	1	22	3
GSM65842	GSE2990	Basal	Basal	IM	BL1	0.768309	-0.380266	0.521752	-0.67866	-0.281229	-0.454684	NA	NA	0	12.8301	47	0	22	3
ETABM1639357600	ETABM158	Basal	Basal	BL2	BL2	-0.240432	-0.0707938	-0.222967	0.21017	0.446769	-0.102222	NA	NA	0	8.38	47	0	21	3
GSM282427	GSE11121	Basal	Basal	IM	BL1	0.843913	-0.342089	0.402923	-0.784297	-0.284925	-0.180838	NA	NA	0	10	NA	NA	20	3
GSM50070	GSE2603	Her2	Non-basal	LAR	LAR	0.28602	0.170505	-0.522126	-0.415176	0.269895	0.536535	NA	NA	1	3.35833	58	NA	20	NA
GSM50093	GSE2603	Basal	Basal	BL1	BL1	0.187178	-0.129554	0.364582	-0.0740722	-0.39566	-0.143518	NA	NA	0	7.85833	64	NA	20	NA
ETABM1639357976	ETABM158	Basal	Basal	BL1	BL1	0.377529	-0.315921	0.504812	-0.311829	-0.190107	-0.164102	NA	NA	1	6.52	31	1	20	3
GSM467537	GSE18864	Basal	Basal	MSL	BL2	0.05344	0.22465	-0.137229	-0.0272099	0.190824	-0.160617	NA	NA	NA	NA	52	1	20	NA
ETABM1639356184	ETABM158	Basal	Basal	UNC	BL1	-0.160145	0.169102	0.245945	0.282692	-0.330496	-0.277469	NA	NA	0	8.67	72	1	20	3
GSM36937	GSE2034	Basal	Basal	M	M	-0.525289	-0.104172	0.10714	0.455264	0.217193	-0.0354365	NA	NA	1	0.916667	27	0	20	3
GSM36901	GSE2034	Basal	Basal	UNC	BL1	-0.123273	-0.396124	0.192867	0.160415	-0.148582	-0.106964	NA	NA	0	8.41667	29	0	20	3
GSM36902	GSE2034	Basal	Basal	MSL	LAR	0.272211	0.693945	-0.589128	-0.253921	-0.141338	0.0913508	NA	NA	1	2.33333	32	0	20	3
GSM36855	GSE2034	Basal	Basal	M	M	-0.548287	0.233411	-0.338908	0.664193	0.174741	-0.123672	NA	NA	0	10.6667	34	0	20	3
GSM36793	GSE2034	Basal	Basal	MSL	M	-0.350188	0.447068	-0.301779	0.350614	-0.423681	0.25685	NA	NA	0	8.41667	36	0	20	NA
GSM36788	GSE2034	Basal	Basal	IM	BL2	0.76067	-0.217529	0.0172436	-0.760464	0.0408831	0.00641319	NA	NA	0	6.58333	40	0	20	NA
GSM37017	GSE2034	Basal	Basal	BL1	BL1	0.0586917	-0.385639	0.541224	-0.162043	-0.28172	-0.14607	NA	NA	0	9	41	0	20	3
GSM36862	GSE2034	Basal	Basal	BL2	BL2	-0.382354	0.180446	-0.108087	0.358071	0.533313	-0.104177	NA	NA	1	2.08333	42	0	20	3
GSM36876	GSE2034	Basal	Basal	M	M	-0.077266	-0.18835	0.0670361	0.192116	-0.0810995	-0.014307	NA	NA	0	11.0833	42	0	20	2
GSM37051	GSE2034	Basal	Basal	MSL	BL2	0.0314541	0.641552	-0.427063	0.00558836	0.0217615	-0.0565916	NA	NA	1	1.5	43	0	20	3
GSM36847	GSE2034	Basal	Basal	BL1	BL1	-0.0632465	-0.439764	0.710317	0.0610495	-0.438369	-0.0541866	NA	NA	0	7.08333	44	0	20	3
GSM491241	GSE19615	Her2	Non-basal	UNC	LAR	-0.555769	0.133804	-0.530979	0.403105	0.573816	0.595459	NA	NA	0	4.75	44	0	20	3
GSM36923	GSE2034	Basal	Basal	M	M	-0.741355	0.194586	-0.333405	0.741544	0.395192	-0.00649649	NA	NA	1	1.91667	46	0	20	3
GSM37040	GSE2034	Basal	Basal	BL1	BL1	0.157042	0.126045	0.292005	-0.0203295	-0.199775	-0.319989	NA	NA	1	0.5	48	0	20	3
GSM36931	GSE2034	Basal	Basal	M	M	-0.357925	0.438353	-0.260646	0.491069	0.029764	-0.118719	NA	NA	1	3.08333	49	0	20	NA
GSM36927	GSE2034	Basal	Basal	IM	BL2	0.386419	-0.293503	-0.0791659	-0.347752	0.12	0.00358125	NA	NA	1	0.666667	50	0	20	3
GSM36828	GSE2034	Basal	Basal	BL1	BL1	0.192683	-0.117405	0.364417	-0.120285	-0.45279	-0.0133563	NA	NA	0	6.33333	51	0	20	3
GSM36949	GSE2034	Basal	Basal	BL1	BL1	0.339759	-0.346159	0.599015	-0.3217	-0.33581	-0.244538	NA	NA	1	0.5	53	0	20	3
GSM36912	GSE2034	Basal	Basal	UNC	BL1	0.126514	-0.207957	0.0529784	-0.158931	-0.00185781	-0.0256084	NA	NA	0	8.08333	53	0	20	3
GSM37002	GSE2034	Basal	Basal	M	M	-0.121669	-0.192906	-0.0068242	0.136475	0.0990572	-0.0660341	NA	NA	1	1.33333	53	0	20	3
ETABM1639357756	ETABM158	Basal	Basal	IM	BL1	0.725209	-0.347298	0.471163	-0.592981	-0.501724	-0.318745	NA	NA	0	10.98	57	0	20	3
GSM36941	GSE2034	Basal	Basal	BL1	BL1	0.232372	-0.33155	0.475558	-0.248847	-0.248031	-0.161623	NA	NA	1	0.75	58	0	20	3
GSM37021	GSE2034	Basal	Basal	BL1	BL1	0.41776	-0.485653	0.577916	-0.428539	-0.210217	-0.161981	NA	NA	0	9.08333	58	0	20	NA
GSM36865	GSE2034	Basal	Basal	BL2	BL2	-0.0329915	0.0243642	-0.195103	-0.0675959	0.41611	0.162467	NA	NA	0	8.58333	60	0	20	3
GSM36981	GSE2034	Basal	Basal	M	M	-0.268866	-0.216385	0.0950035	0.286205	0.0770922	-0.171476	NA	NA	0	7.25	60	0	20	3
GSM36875	GSE2034	Basal	Basal	UNC	BL1	-0.0879304	-0.139559	0.0906529	0.176551	-0.14344	-0.0679785	NA	NA	1	0.583333	62	0	20	3
GSM36835	GSE2034	Basal	Basal	BL2	BL2	-0.205779	0.117866	-0.451427	0.0772878	0.774384	0.313601	NA	NA	1	1.16667	68	0	20	3
GSM36966	GSE2034	Basal	Basal	BL1	BL1	-0.0297687	-0.177416	0.292511	-0.0329567	-0.256393	-0.214012	NA	NA	0	7.5	70	0	20	3
GSM36824	GSE2034	Basal	Basal	M	M	-0.250688	0.0179517	-0.0888553	0.370853	0.148113	-0.175211	NA	NA	0	7.16667	70	0	20	3
GSM36795	GSE2034	Basal	Basal	BL1	BL1	-0.0215873	-0.224022	0.48328	0.0487761	-0.464525	0.159649	NA	NA	0	7.33333	71	0	20	NA
GSM36977	GSE2034	Basal	Basal	BL2	BL2	0.126812	-0.104976	-0.0857956	-0.0836108	0.33309	-0.0984324	NA	NA	0	10.3333	72	0	20	3
GSM36822	GSE2034	Basal	Basal	BL1	BL1	0.155118	-0.350572	0.538203	-0.228587	-0.387431	0.0199785	NA	NA	0	4.16667	73	0	20	3
GSM37044	GSE2034	Her2	Non-basal	LAR	LAR	-0.215479	0.222293	-0.564036	-0.0467912	0.0738708	0.763059	NA	NA	0	9.33333	74	0	20	3
GSM36959	GSE2034	Basal	Basal	BL2	BL2	-0.0644115	0.0672738	-0.325836	0.0742228	0.30792	-0.149979	NA	NA	0	10	75	0	20	3
GSM36909	GSE2034	Normal	Non-basal	MSL	BL2	-0.15853	0.640442	-0.682789	0.0866396	0.580428	0.155919	NA	NA	0	7.91667	78	0	20	NA
ETABM1639355859	ETABM158	Basal	Basal	BL2	BL2	-0.0462363	0.334514	-0.322469	-0.0121426	0.456627	0.0445482	NA	NA	0	1.51	51	1	19	2
ETABM1639356548	ETABM158	Basal	Basal	BL1	BL1	0.171342	-0.377159	0.707004	-0.0214329	-0.462235	-0.392365	NA	NA	0	10.2	36	0	19	3
GSM65861	GSE2990	Basal	Basal	BL2	BL2	-0.492901	-0.108091	-0.438027	0.280478	0.740089	0.408587	NA	NA	1	2.64384	71	0	19	2
GSM282457	GSE11121	Her2	Non-basal	LAR	LAR	0.173752	0.10674	-0.647998	-0.455058	0.262012	0.677133	NA	NA	0	12.3333	NA	NA	18	3
GSM50046	GSE2603	Basal	Basal	BL1	BL1	0.332987	-0.340773	0.663555	-0.242363	-0.404969	-0.370216	NA	NA	0	8.04167	32	NA	18	NA
GSM491212	GSE19615	Basal	Basal	BL1	BL1	-0.367597	-0.152693	0.580131	0.428124	-0.259456	-0.426326	NA	NA	0	6.25	49	0	18	3
GSM491185	GSE19615	Basal	Basal	M	M	-0.306635	0.284031	0.134949	0.390714	-0.339786	-0.230108	NA	NA	0	4.33333	58	0	18	2
GSM282528	GSE11121	Basal	Basal	UNC	BL1	0.373894	-0.0118789	0.338307	-0.360933	-0.109579	-0.171716	NA	NA	0	11.0833	NA	NA	17	2
GSM282413	GSE11121	Basal	Basal	M	M	-0.343863	0.134764	0.0342345	0.42369	-0.0254659	-0.181908	NA	NA	1	1.41667	NA	NA	17	3
GSM282446	GSE11121	Basal	Basal	M	M	-0.589592	0.183354	0.137235	0.693866	-0.37028	-0.0195469	NA	NA	0	9.5	NA	NA	17	2
GSM65764	GSE2990	LumA	Non-basal	MSL	BL2	-0.137152	0.5538	-0.595597	0.0943589	0.364935	0.231007	NA	NA	0	5.49589	67	1	17	3
GSM491198	GSE19615	Basal	Basal	UNC	BL2	-0.122351	-0.131849	0.011797	0.15519	0.0527935	-0.1679	NA	NA	1	2.91667	43	0	17	3
GSM491244	GSE19615	Basal	Basal	BL2	BL2	-0.591435	0.39237	-0.496592	0.480612	0.595544	0.0975757	NA	NA	1	1.75	64	0	17	3
GSM282535	GSE11121	Normal	Non-basal	MSL	LAR	0.0558264	0.852246	-0.623483	-0.13426	0.0476803	0.218003	NA	NA	1	3.08333	NA	NA	15	3
GSM282551	GSE11121	Basal	Basal	M	M	-0.68025	0.226881	-0.0359199	0.73809	0.0663475	-0.0746447	NA	NA	1	0.666667	NA	NA	15	2
GSM50048	GSE2603	Basal	Basal	M	M	-0.626345	0.121349	0.0396139	0.732896	0.000359875	-0.123683	NA	NA	0	6.06667	49	NA	15	NA
ETABM1639357580	ETABM158	Normal	Non-basal	UNC	LAR	0.363946	0.486562	-0.270764	-0.352009	-0.347747	0.103749	NA	NA	0	5.64	39	1	15	3
ETABM1639355837	ETABM158	Basal	Basal	BL2	BL2	0.117463	0.298137	-0.553602	-0.0945733	0.693081	0.019129	NA	NA	1	0.86	45	0	15	3
ETABM1639357380	ETABM158	Basal	Basal	M	M	-0.697484	0.114855	0.047914	0.761191	0.130721	-0.11309	NA	NA	1	3.62	50	0	15	3
ETABM1639356696	ETABM158	Basal	Basal	UNC	M	-0.731808	0.736758	-0.493904	0.711648	0.359364	0.0582588	NA	NA	0	6.76	55	0	15	2
GSM491197	GSE19615	Basal	Basal	UNC	BL1	-0.299076	-0.192152	0.19861	0.148225	0.147405	0.0213366	NA	NA	0	4.16667	55	0	14	3
GSM50094	GSE2603	Basal	Basal	M	M	-0.383581	0.00644704	0.28714	0.474089	0.0999761	-0.205218	NA	NA	1	3.21667	57	NA	13	NA
GSM491284	GSE19615	Basal	Basal	IM	BL1	0.72214	-0.102314	0.0519851	-0.694105	-0.0636521	-0.0255803	NA	NA	0	6.16667	45	1	12	2
GSM491181	GSE19615	Basal	Basal	IM	LAR	0.542055	0.305165	0.0127491	-0.430968	-0.508942	0.0484808	NA	NA	0	5.33333	49	1	12	3
GSM50050	GSE2603	Basal	Basal	BL1	BL1	0.22237	-0.281237	0.626558	-0.155506	-0.610572	-0.118888	NA	NA	NA	NA	63	NA	11	NA
GSM491229	GSE19615	Basal	Basal	M	M	-0.415334	-0.0894239	0.318492	0.452221	-0.0906754	-0.243812	NA	NA	0	4.66667	54	0	11	3
GSM491228	GSE19615	Basal	Basal	UNC	BL2	0.27808	0.367327	-0.122558	-0.150669	0.00127393	-0.144457	NA	NA	0	6.08333	68	0	11	3
GSM282454	GSE11121	Basal	Basal	BL2	BL2	0.158472	-0.356165	0.0697851	-0.209538	0.368712	-0.0945616	NA	NA	1	0.666667	NA	NA	10	3
GSM36846	GSE2034	Basal	Basal	BL2	BL2	0.167258	-0.106231	0.0480988	-0.105846	0.301462	-0.0410072	NA	NA	0	8.58333	36	0	10	3
GSM36969	GSE2034	Basal	Basal	BL1	BL1	0.204134	-0.472658	0.511978	-0.291668	-0.00482642	-0.324136	NA	NA	1	2.66667	41	0	10	3
GSM36798	GSE2034	Basal	Basal	IM	BL2	0.500572	0.129868	-0.313111	-0.428335	0.175387	-0.0128312	NA	NA	0	8.83333	41	0	10	3
GSM37045	GSE2034	Basal	Basal	IM	BL1	0.757592	-0.472455	0.564149	-0.732742	-0.253679	-0.159142	NA	NA	0	10.25	43	0	10	3
GSM37048	GSE2034	Basal	Basal	M	M	-0.477072	0.235651	-0.211484	0.524265	-0.0526835	0.1024	NA	NA	0	7.25	43	0	10	2
GSM37047	GSE2034	Basal	Basal	BL1	BL1	-0.0245235	-0.158916	0.418817	0.180647	-0.117745	-0.220024	NA	NA	0	9	44	0	10	3
GSM36797	GSE2034	Basal	Basal	M	M	-0.417999	0.0237723	0.169962	0.545323	-0.118216	-0.106925	NA	NA	1	0.75	44	0	10	3
GSM36952	GSE2034	Basal	Basal	M	M	-0.521895	0.332504	-0.202757	0.622388	0.0741148	-0.106399	NA	NA	1	1.08333	46	0	10	3
GSM36940	GSE2034	Basal	Basal	BL1	BL1	0.119203	-0.177435	0.310319	-0.182664	-0.136827	-0.134599	NA	NA	0	11.1667	47	0	10	3
GSM36906	GSE2034	Her2	Non-basal	IM	LAR	0.757977	-0.0803727	-0.27433	-0.778946	0.063545	0.326221	NA	NA	0	8.41667	47	0	10	3
GSM491188	GSE19615	Basal	Basal	IM	BL1	0.715047	-0.0848383	0.124343	-0.603102	-0.338498	-0.22652	NA	NA	0	4.5	48	0	10	3
GSM36960	GSE2034	Basal	Basal	M	M	-0.594329	0.107548	-0.046129	0.702973	0.0316359	0.0597561	NA	NA	1	4.25	48	0	10	NA
GSM36935	GSE2034	Basal	Basal	IM	BL2	0.645625	0.0377302	0.0364967	-0.708661	0.158807	-0.0532144	NA	NA	0	9.5	50	0	10	3
GSM36827	GSE2034	Basal	Basal	IM	BL1	0.719803	-0.23677	0.180181	-0.697403	-0.201116	-0.175381	NA	NA	0	13	52	0	10	3
GSM37053	GSE2034	Basal	Basal	M	M	-0.627866	0.0877039	0.0179027	0.698544	0.0844801	0.0489061	NA	NA	1	2.75	57	0	10	3
GSM37022	GSE2034	Basal	Basal	IM	BL1	0.501491	-0.0863964	0.236922	-0.475531	-0.27279	-0.170612	NA	NA	1	2.5	58	0	10	NA
GSM491191	GSE19615	Her2	Non-basal	BL2	BL2	0.182188	0.349939	-0.584416	-0.321478	0.484969	0.19058	NA	NA	0	4.33333	58	0	10	3
GSM37043	GSE2034	Basal	Basal	M	M	-0.402692	0.182155	-0.0616494	0.492608	0.108384	-0.233168	NA	NA	0	13.4167	60	0	10	3
GSM36891	GSE2034	Basal	Basal	M	M	-0.351808	-0.000649746	0.0522403	0.431788	0.071806	-0.0735123	NA	NA	0	7.25	65	0	10	3
GSM36991	GSE2034	Basal	Basal	BL1	BL1	-0.0969927	-0.226139	0.303632	0.109044	-0.191613	-0.0896605	NA	NA	0	9.5	66	0	10	3
GSM37050	GSE2034	Basal	Basal	MSL	LAR	0.248452	0.809414	-0.658437	-0.2438	0.141352	0.175233	NA	NA	1	1.5	69	0	10	NA
GSM36955	GSE2034	Her2	Non-basal	LAR	LAR	0.275205	0.31698	-0.674376	-0.481151	0.272245	0.710566	NA	NA	1	2.08333	69	0	10	3
GSM65879	GSE2990	Basal	Basal	M	M	-0.482706	0.22736	0.266847	0.637602	-0.227647	-0.374586	NA	NA	0	3.53425	47	0	9	NA
GSM491189	GSE19615	Basal	Basal	UNC	BL2	0.204027	-0.0136959	0.0100239	-0.101504	0.17223	-0.130989	NA	NA	0	4.25	50	0	9	3
GSM491176	GSE19615	Basal	Basal	M	M	-0.314186	-0.0277014	0.100538	0.411755	-0.12144	-0.34229	NA	NA	0	3.16667	60	0	9	3
GSM467528	GSE18864	Basal	Basal	BL2	BL2	-0.148997	0.421639	-0.464001	0.104761	0.502786	0.0193162	NA	NA	NA	NA	62	1	0	NA

## Sheet: TCGA
Table S3. Clinical annotations for TCGA RNA-seq BCRA samples
TCGA_SAMPLE	BARCODE	TNBC	PAM50	PAM50lite	TNBCtype	TNBCtype_4	IM_centroid	MSL_centroid	BL1_centroid	M_centroid	BL2_centroid	LAR_centroid	gender	primarysiteofdisease	neoplasm.diseasestage	pathology.T.stage	pathology.N.stage	pathology.M.stage	number.of.lymph.nodes	vitalstatus_TNBC	yearstodeath_TNBC	histologicaltype	histological_type	special hsit	ESR1_mRNA	ESR1_RPPA	ESR_RPPA_CALL	ESR_mRNA_CALL	ER_CALL	ER_PATH	PGR_mRNA	PGR_RPPA	PGR_RPPA_CALL	PGR_mRNA_CALL	PGR_CALL	PR_PATH	ERBB2_CN	ERBB2_mRNA	ERBB2_RPPA	HER2_CALL	HER2_PATH_CALL	HER2_PATH_IHC	HER2_PATH_FISH	HER2_PATH_CALL
TCGA-A1-A0SP-01	TCGA-A1-A0SP	YES	Basal	Basal	UNC	BL1	-0.0673777	-0.204239	0.0901874	0.0657098	-0.0359516	-0.156846	female	breast	stage iia	t2	n0 (i-)	m0	0	0	1.6	infiltrating ductal carcinoma	infiltrating ductal carcinoma	NA	129.88	NA	NA	0	0	0	32.4699	NA	NA	0	0	0	-0.393	3113.46	NA	0	0	negative	NA	negative
TCGA-A2-A04T-01	TCGA-A2-A04T	YES	Basal	Basal	BL1	BL1	0.089009	-0.409871	0.6771	0.112722	-0.508341	-0.278476	female	breast	stage iia	t2	n0 (i-)	m0	0	0	6.15342	infiltrating ductal carcinoma	infiltrating ductal carcinoma	NA	28.5143	-1.44253	0	0	0	0	16.3436	-0.860648	NA	0	0	0	-0.381	4984.09	-0.499427	0	0	equivocal	negative	negative
TCGA-A2-A0CM-01	TCGA-A2-A0CM	YES	Basal	Basal	IM	BL1	0.576657	-0.304243	0.388955	-0.461295	0.0684866	-0.344596	female	breast	stage iia	t2	n0 (i-)	m0	0	1	2.06575	infiltrating ductal carcinoma	infiltrating ductal carcinoma	NA	144.456	-1.39487	0	0	0	0	16.6147	-0.975542	NA	0	0	0	-0.271	2268.37	-0.501337	0	0	negative	NA	negative
TCGA-A2-A0D0-01	TCGA-A2-A0D0	YES	Basal	Basal	UNC	BL1	0.0583994	-0.299545	0.157713	-0.0466796	1.05e-05	-0.134233	female	breast	stage iia	t2	n0 (i-)	m0	0	0	1.76164	infiltrating ductal carcinoma	infiltrating ductal carcinoma	NA	6.1779	-1.70411	0	0	0	0	3.2949	-0.999815	0	0	0	0	-0.303	2520.18	-1.23999	0	0	negative	negative	negative
TCGA-A2-A0D2-01	TCGA-A2-A0D2	YES	Basal	Basal	BL1	BL1	-0.0368799	-0.184534	0.262761	0.162746	-0.0901139	-0.235921	female	breast	stage iia	t2	n0 (i+)	m0	0	0	2.8137	infiltrating ductal carcinoma	infiltrating ductal carcinoma	NA	39.5491	-1.51602	0	0	0	0	61.3565	-1.01541	0	NA	0	0	-0.078	3414.16	-0.756243	0	0	negative	negative	negative
TCGA-A2-A0YM-01	TCGA-A2-A0YM	YES	Basal	Basal	BL1	BL1	0.116439	-0.415762	0.589186	-0.0390357	-0.108821	-0.393521	female	breast	stage iia	t2	n0 (i-)	m0	0	0	2.64384	infiltrating ductal carcinoma	infiltrating ductal carcinoma	NA	39.7572	-1.55795	0	0	0	0	11.4854	-1.06221	0	0	0	0	0.367	4102.94	-0.410717	0	0	NA	negative	negative
TCGA-A2-A3XS-01	TCGA-A2-A3XS	YES	Basal	Basal	BL1	BL1	-0.282811	-0.0163408	0.45802	0.384303	-0.306799	-0.0770905	female	breast	stage iiia	t1	n2a	m0	9	1	2.8274	infiltrating ductal carcinoma	infiltrating ductal carcinoma	NA	24.9508	NA	NA	0	0	0	22.6527	NA	NA	0	0	0	-0.005	6533.81	NA	0	0	NA	negative	negative
TCGA-A2-A3XT-01	TCGA-A2-A3XT	YES	Basal	Basal	BL1	BL1	0.357244	-0.209214	0.444741	-0.340447	-0.262722	-0.0898158	female	breast	stage iib	t2	n1a	m0	1	0	6.91781	infiltrating ductal carcinoma	infiltrating ductal carcinoma	NA	1005.11	NA	NA	NA	0	0	17.5969	NA	NA	0	0	0	-0.452	1346.02	NA	0	0	negative	negative	negative
TCGA-A2-A3XX-01	TCGA-A2-A3XX	YES	Basal	Basal	BL1	BL1	-0.273185	-0.280935	0.629038	0.369446	-0.438763	-0.112134	female	breast	stage iia	t2	n0	m0	0	1	3.94247	infiltrating ductal carcinoma	infiltrating ductal carcinoma	NA	40.7849	NA	NA	0	0	0	35.6439	NA	NA	0	0	0	0.106	7411.53	NA	0	0	negative	negative	negative
TCGA-A8-A07C-01	TCGA-A8-A07C	YES	Basal	Basal	BL1	BL1	0.0485949	-0.160966	0.268005	0.0695608	-0.492555	-0.170068	female	breast	stage iia	t2	n0	m0	NA	0	2.83288	infiltrating ductal carcinoma	infiltrating ductal carcinoma	NA	29.2553	NA	NA	0	0	0	13.8298	NA	NA	0	0	0	NA	3539.63	NA	0	0	negative	negative	negative
TCGA-A8-A07O-01	TCGA-A8-A07O	YES	Basal	Basal	BL1	BL1	-0.0997259	-0.368596	0.52705	0.102321	-0.144118	-0.16116	female	breast	stage iia	t2	n0	m0	NA	0	0.832877	infiltrating ductal carcinoma	infiltrating ductal carcinoma	NA	438.696	-1.33084	0	NA	0	0	48.1459	-0.950627	NA	0	0	0	0.626	2879.49	-0.812153	0	0	negative	negative	negative
TCGA-A8-A07R-01	TCGA-A8-A07R	YES	Basal	Basal	BL1	BL1	-0.299386	-0.358996	0.565551	0.248278	-0.22591	-0.214402	female	breast	stage iiic	t2	n3a	m0	NA	0	0.747945	infiltrating ductal carcinoma	infiltrating ductal carcinoma	NA	13.8055	-1.58536	0	0	0	0	4.8019	-1.00505	0	0	0	0	0.447	5884.15	-0.237331	0	1	positive	NA	positive
TCGA-A8-A08R-01	TCGA-A8-A08R	YES	Basal	Basal	BL1	BL1	0.176953	-0.267625	0.653403	-0.0410375	-0.319161	-0.316311	female	breast	stage iib	t2	n1a	m0	NA	0	0.0821918	infiltrating ductal carcinoma	infiltrating ductal carcinoma	NA	46.5116	NA	NA	0	0	0	35.4957	NA	NA	0	0	0	1.113	10288.2	NA	0	0	negative	negative	negative
TCGA-AC-A6IW-01	TCGA-AC-A6IW	YES	Basal	Basal	IM	BL1	0.652941	-0.285558	0.443316	-0.540509	-0.291113	-0.2293	female	breast	stage iia	t2	n0 (i-)	mx	0	0	1.13151	infiltrating ductal carcinoma	infiltrating ductal carcinoma	NA	116.468	NA	NA	0	0	0	21.1759	NA	NA	0	0	0	0.004	2337.69	NA	0	0	negative	NA	negative
TCGA-AC-A8OQ-01	TCGA-AC-A8OQ	YES	Basal	Basal	MSL	BL1	0.120682	0.285666	0.0313379	0.0251188	-0.147875	-0.169938	female	breast	stage iib	t2	n1a	mx	1	0	0.0931507	infiltrating ductal carcinoma	infiltrating ductal carcinoma	NA	106.363	NA	NA	0	0	0	35.9836	NA	NA	0	0	0	0.115	5553.12	NA	0	indeterminate	indeterminate	NA	indeterminate
TCGA-AN-A04D-01	TCGA-AN-A04D	YES	Basal	Basal	UNC	BL1	-0.494944	-0.231256	0.443028	0.466837	-0.444341	0.0164234	female	breast	stage iib	t2	n1	m0	2	0	0.142466	infiltrating ductal carcinoma	infiltrating ductal carcinoma	NA	18.4279	-1.59187	0	0	0	0	6.9105	-0.926902	NA	0	0	0	0.051	4251.08	-0.297061	0	0	negative	NA	negative
TCGA-AN-A0AT-01	TCGA-AN-A0AT	YES	Basal	Basal	BL1	BL1	-0.120456	-0.348109	0.325658	0.271162	-0.190389	-0.16427	female	breast	stage iia	t2	n0	m0	0	0	0.0273973	infiltrating ductal carcinoma	infiltrating ductal carcinoma	NA	20.467	-1.71482	0	0	0	0	4.0357	-1.13502	0	0	0	0	-0.433	1860.77	-0.909065	0	0	negative	NA	negative
TCGA-AO-A0J4-01	TCGA-AO-A0J4	YES	Basal	Basal	BL1	BL1	0.074994	-0.281343	0.657554	0.242663	-0.387007	-0.422858	female	breast	stage ia	t1c	n0 (i-)	m0	0	0	4.34795	infiltrating ductal carcinoma	infiltrating ductal carcinoma	NA	32.6302	NA	NA	0	0	0	25.4923	NA	NA	0	0	0	-0.394	3944.94	NA	0	0	negative	NA	negative
TCGA-AO-A0J6-01	TCGA-AO-A0J6	YES	Basal	Basal	IM	BL1	0.379017	-0.431524	0.254107	-0.359286	0.129708	-0.144487	female	breast	stage iia	t2	n0 (i-)	m0	0	0	3.12329	infiltrating ductal carcinoma	infiltrating ductal carcinoma	NA	181.017	-1.23173	0	0	0	0	1.5319	-0.666168	NA	0	0	0	0.008	4073.28	-0.625859	0	0	negative	NA	negative
TCGA-AO-A124-01	TCGA-AO-A124	YES	Basal	Basal	BL1	BL1	-0.286361	-0.394381	0.580223	0.306151	-0.327734	-0.232998	female	breast	stage iia	t2	n0 (i-)	m0	0	0	8.54795	other specify	mixed histology (please specify)	mucinous & nos	7.1577	-1.6396	0	0	0	0	4.2946	-0.982393	NA	0	0	0	0.955	7844.25	-0.108448	0	0	negative	NA	negative
TCGA-AO-A128-01	TCGA-AO-A128	YES	Basal	Basal	IM	BL1	0.820341	-0.170483	0.0532418	-0.763622	0.0019808	-0.0306793	female	breast	stage iia	t2	n0 (i-)	m0	0	0	8.89863	infiltrating ductal carcinoma	infiltrating ductal carcinoma	NA	582.904	-1.03139	NA	NA	0	0	11.1262	-0.79574	NA	0	0	0	-0.015	5298.24	-1.50762	0	0	negative	negative	negative
TCGA-AO-A129-01	TCGA-AO-A129	YES	Basal	Basal	BL1	BL1	0.316826	-0.303671	0.430353	-0.166641	-0.126184	-0.238792	female	breast	stage iib	t2	n1a	m0	2	0	8.00822	infiltrating ductal carcinoma	infiltrating ductal carcinoma	NA	188.417	-1.45971	0	NA	0	0	64.4788	-1.02828	0	NA	0	0	-0.277	2977.22	-0.227353	0	0	negative	negative	negative
TCGA-AQ-A04J-01	TCGA-AQ-A04J	YES	Basal	Basal	MSL	BL1	0.172691	0.254544	0.0852753	0.0239192	-0.295581	-0.190869	female	breast	stage iia	t2	n0 (i+)	m0	0	0	2.24384	infiltrating ductal carcinoma	infiltrating ductal carcinoma	NA	198.032	NA	NA	NA	0	0	91.0822	NA	NA	NA	0	0	-0.398	3525.86	NA	0	0	negative	NA	negative
TCGA-AR-A0TS-01	TCGA-AR-A0TS	YES	Basal	Basal	BL1	BL1	0.300479	0.0745042	0.519417	-0.046424	-0.405733	-0.268638	female	breast	stage iib	t2	n1	m0	2	0	6.23288	infiltrating ductal carcinoma	infiltrating ductal carcinoma	NA	58.2842	-1.50361	0	0	0	0	43.1893	-1.04948	0	0	0	0	0.027	8713.49	-0.130502	0	0	negative	NA	negative
TCGA-AR-A0TU-01	TCGA-AR-A0TU	YES	Basal	Basal	BL1	BL1	0.370589	-0.442157	0.478111	-0.333241	-0.32213	-0.215608	female	breast	stage iia	t2	n0	m0	0	0	1.14247	infiltrating ductal carcinoma	infiltrating ductal carcinoma	NA	316.481	-1.39139	0	NA	0	0	4.3825	-0.921088	NA	0	0	0	NA	1537.33	-0.663041	0	0	negative	NA	negative
TCGA-AR-A0U0-01	TCGA-AR-A0U0	YES	Basal	Basal	IM	BL1	0.641873	-0.39882	0.220102	-0.636167	0.165632	-0.0264637	female	breast	stage iib	t2	n1	m0	0	0	5.44658	infiltrating ductal carcinoma	infiltrating ductal carcinoma	NA	50.4892	-1.33106	0	0	0	0	26.2231	-0.959424	NA	0	0	0	-0.022	4499.02	-0.610488	0	NA	NA	NA	NA
TCGA-AR-A0U4-01	TCGA-AR-A0U4	YES	Basal	Basal	IM	BL1	0.453966	-0.219629	0.280319	-0.405375	-0.133083	-0.207404	female	breast	stage iia	t2	n0	m0	0	0	7.16438	infiltrating ductal carcinoma	infiltrating ductal carcinoma	NA	159.052	-1.33889	0	0	0	0	16.1457	-0.793853	NA	0	0	0	-0.385	1530.75	-1.36721	0	0	negative	NA	negative
TCGA-AR-A1AI-01	TCGA-AR-A1AI	YES	Basal	Basal	IM	BL1	0.613507	-0.469013	0.459344	-0.508156	-0.180538	-0.284255	female	breast	stage iia	t2	n0	m0	0	0	5.15342	medullary carcinoma	medullary carcinoma	NA	577.604	-1.16862	0	NA	0	0	5.4459	-0.967546	NA	0	0	0	-0.162	4433.63	-0.597766	0	0	equivocal	negative	negative
TCGA-AR-A1AQ-01	TCGA-AR-A1AQ	YES	Basal	Basal	IM	BL1	0.662143	-0.280664	0.201608	-0.605905	0.0774455	-0.252155	female	breast	stage iia	t2	n0	m0	0	0	3.58904	infiltrating ductal carcinoma	infiltrating ductal carcinoma	NA	136.364	-1.38386	0	0	0	0	8.2645	-1.06049	0	0	0	0	-0.359	4384.3	-0.626964	0	0	equivocal	negative	negative
TCGA-AR-A256-01	TCGA-AR-A256	YES	Basal	Basal	UNC	BL1	-0.207225	-0.294101	0.292908	0.248843	-0.0813152	-0.270421	female	breast	stage iia	t2	n0	m0	0	1	7.81918	infiltrating ductal carcinoma	infiltrating ductal carcinoma	NA	33.4344	NA	NA	0	0	0	11.2434	NA	NA	0	0	0	-0.429	1894.81	NA	0	0	negative	NA	negative
TCGA-B6-A0I2-01	TCGA-B6-A0I2	YES	Basal	Basal	IM	BL1	0.56162	-0.247627	0.0468173	-0.519658	-0.0112967	-0.0345292	female	breast	stage ia	t1c	n0 (i-)	m0	0	0	11.9479	infiltrating ductal carcinoma	infiltrating ductal carcinoma	NA	1518.38	-1.0216	NA	0	0	NA	16.2345	-0.568519	NA	0	0	NA	-0.026	4480.72	-0.85529	0	NA	NA	NA	NA
TCGA-B6-A0RT-01	TCGA-B6-A0RT	YES	Basal	Basal	IM	BL1	0.824383	0.103352	0.0730922	-0.738433	-0.0411406	-0.172154	female	breast	stage iiia	t3	n1	m0	1	0	7.45479	infiltrating ductal carcinoma	infiltrating ductal carcinoma	NA	126.212	-1.22325	0	0	0	0	196.948	-0.754594	NA	NA	0	0	-0.002	3156.57	-1.17758	0	NA	NA	NA	NA
TCGA-B6-A402-01	TCGA-B6-A402	YES	Basal	Basal	BL1	BL1	-0.518881	-0.297645	0.655373	0.569992	-0.355655	-0.192611	female	breast	stage i	t1c	n0 (i-)	m0	0	0	4.52329	infiltrating ductal carcinoma	infiltrating ductal carcinoma	NA	46.0473	NA	NA	0	0	0	8.5575	NA	NA	0	0	0	0.182	4779.54	NA	0	0	negative	NA	negative
TCGA-BH-A0B9-01	TCGA-BH-A0B9	YES	Basal	Basal	IM	BL1	0.503894	-0.327481	0.131801	-0.389136	-0.276557	-0.149508	female	breast	stage ia	t1c	n0 (i-)	m0	0	0	4.30685	infiltrating ductal carcinoma	infiltrating ductal carcinoma	NA	28.4371	-1.37288	0	0	0	0	5.5979	-0.922386	NA	0	0	0	-0.506	1557.99	-0.923645	0	0	negative	NA	negative
TCGA-BH-A0BG-01	TCGA-BH-A0BG	YES	Basal	Basal	BL1	BL1	0.427652	-0.247957	0.518511	-0.203759	-0.436735	-0.343089	female	breast	stage i	t1	n0	m0	0	0	2.07123	infiltrating ductal carcinoma	infiltrating ductal carcinoma	NA	52.7978	NA	NA	0	0	0	16.0279	NA	NA	0	0	0	0.07	4273.79	NA	0	0	negative	NA	negative
TCGA-BH-A18T-01	TCGA-BH-A18T	YES	Basal	Basal	BL1	BL1	-0.127253	-0.3784	0.323942	0.149668	-0.134412	-0.168074	female	breast	stage iia	t2	n0	m0	NA	1	0.613699	infiltrating ductal carcinoma	infiltrating ductal carcinoma	NA	154.134	-1.27125	0	0	0	0	12.2708	-0.89791	NA	0	0	0	-0.037	5837.33	-0.184492	0	0	positive	negative	negative
TCGA-C8-A12K-01	TCGA-C8-A12K	YES	Basal	Basal	IM	BL1	0.764555	-0.320692	0.367992	-0.699679	-0.290966	-0.273802	female	breast	stage iib	t2	n1	m0	1	0	0	infiltrating ductal carcinoma	infiltrating ductal carcinoma	NA	772.98	-1.02791	NA	0	0	NA	15.4226	-0.838909	NA	0	0	NA	-0.478	1805.98	-0.885846	0	NA	NA	NA	NA
TCGA-C8-A12V-01	TCGA-C8-A12V	YES	Basal	Basal	IM	BL1	0.84301	-0.0253868	-0.0216878	-0.739627	-0.260534	-0.113817	female	breast	stage iia	t2	n0	m0	0	0	1.05479	infiltrating ductal carcinoma	infiltrating ductal carcinoma	NA	160.584	-1.40937	0	0	0	0	32.0357	-0.892066	NA	0	0	0	-0.046	1557.58	-1.07629	0	0	negative	NA	negative
TCGA-C8-A134-01	TCGA-C8-A134	YES	Basal	Basal	BL1	BL1	0.217294	-0.236719	0.549855	-0.0588748	-0.273634	-0.231644	female	breast	stage iia	t2	n0	m0	NA	0	0.0931507	infiltrating ductal carcinoma	infiltrating ductal carcinoma	NA	66.2855	-1.35461	0	0	0	0	30.2838	-1.00587	0	0	0	0	-0.509	2836.72	-0.76547	0	equivocal	equivocal	NA	equivocal
TCGA-C8-A27B-01	TCGA-C8-A27B	YES	Basal	Basal	BL1	BL1	0.486388	-0.476843	0.600024	-0.468604	-0.255552	-0.262424	female	breast	stage iib	t3	n0	m0	NA	0	0.0821918	infiltrating ductal carcinoma	infiltrating ductal carcinoma	NA	197.338	NA	NA	NA	0	0	8.3529	NA	NA	0	0	0	-0.391	1036.28	NA	0	0	negative	NA	negative
TCGA-D8-A147-01	TCGA-D8-A147	YES	Basal	Basal	BL1	BL1	0.0909407	-0.355583	0.54133	0.0516229	-0.278275	-0.386712	female	breast	NA	t2	n0	m0	0	0	1.6	infiltrating ductal carcinoma	infiltrating ductal carcinoma	NA	26.4988	-1.6487	0	0	0	0	20.7965	-0.93899	NA	0	0	0	0.437	4187.81	-0.681508	0	0	negative	NA	negative
TCGA-D8-A1XK-01	TCGA-D8-A1XK	YES	Basal	Basal	BL1	BL1	0.202328	-0.402693	0.249586	-0.142275	0.063845	-0.251202	female	breast	stage iib	t2	n1a	mx	3	0	1.20822	infiltrating ductal carcinoma	infiltrating ductal carcinoma	NA	17.3783	NA	NA	0	0	0	3.53	NA	NA	0	0	0	-0.367	2466.09	NA	0	0	negative	NA	negative
TCGA-D8-A1XQ-01	TCGA-D8-A1XQ	YES	Basal	Basal	BL1	BL1	0.174269	-0.214941	0.313934	-0.12374	-0.145283	-0.116946	female	breast	stage iia	t2	n0	m0	0	0	1.36712	infiltrating ductal carcinoma	infiltrating ductal carcinoma	NA	39.4991	NA	NA	0	0	0	21.7531	NA	NA	0	0	0	-0.173	3399.21	NA	0	0	negative	NA	negative
TCGA-E2-A14N-01	TCGA-E2-A14N	YES	Basal	Basal	BL1	BL1	0.101664	-0.456508	0.422133	-0.120841	-0.245041	-0.224464	female	breast	stage iib	t2	n1	m0	1	0	3.92877	infiltrating ductal carcinoma	infiltrating ductal carcinoma	NA	28.5905	NA	NA	0	0	0	51.8204	NA	NA	NA	0	0	-0.04	1179.36	NA	0	0	negative	NA	negative
TCGA-E2-A14R-01	TCGA-E2-A14R	YES	Basal	Basal	BL1	BL1	0.348203	-0.345213	0.616492	-0.307175	-0.377057	-0.150347	female	breast	stage iia	t2	n0	m0	0	0	3.21644	infiltrating ductal carcinoma	infiltrating ductal carcinoma	NA	24.7621	NA	NA	0	0	0	3.2099	NA	NA	0	0	0	-0.485	4595.21	NA	0	0	negative	NA	negative
TCGA-E2-A1B6-01	TCGA-E2-A1B6	YES	Basal	Basal	IM	BL1	0.695669	-0.0632312	0.159649	-0.532693	-0.42567	-0.121005	female	breast	stage iia	t2	n0	m0	0	0	2.37534	infiltrating ductal carcinoma	infiltrating ductal carcinoma	NA	93.7082	-1.3356	0	0	0	0	175.23	-0.705674	NA	NA	0	0	-0.03	2948.01	-0.802872	0	0	equivocal	negative	negative
TCGA-E2-A1LI-01	TCGA-E2-A1LI	YES	Basal	Basal	BL1	BL1	0.0837549	-0.428189	0.764013	-0.00810191	-0.482014	-0.329576	female	breast	stage iib	t2	n1	m0	0	0	8.55068	infiltrating ductal carcinoma	infiltrating ductal carcinoma	NA	87.4399	NA	NA	0	0	0	10.5168	NA	NA	0	0	0	-0.063	5524.64	NA	0	0	equivocal	negative	negative
TCGA-E2-A1LK-01	TCGA-E2-A1LK	YES	Basal	Basal	BL1	BL1	-0.352908	-0.302926	0.511541	0.378074	-0.0187076	-0.124202	female	breast	stage iiic	t4b	n3a	m0	11	1	0.728767	infiltrating ductal carcinoma	infiltrating ductal carcinoma	NA	110.926	NA	NA	0	0	0	1.7607	NA	NA	0	0	0	0.181	7758.38	NA	0	0	equivocal	negative	negative
TCGA-E2-A573-01	TCGA-E2-A573	YES	Basal	Basal	IM	BL1	0.538348	-0.34478	0.41735	-0.441916	-0.0907427	-0.222643	female	breast	stage ia	t1c	n0	m0	0	0	2.90959	infiltrating ductal carcinoma	infiltrating ductal carcinoma	NA	33.1624	NA	NA	0	0	0	18.216	NA	NA	0	0	0	-0.14	2909.89	NA	0	0	equivocal	negative	negative
TCGA-E9-A22G-01	TCGA-E9-A22G	YES	Basal	Basal	BL1	BL1	-0.196927	-0.340072	0.475799	0.204524	-0.42661	-0.254309	female	breast	stage iia	t2	n0	m0	0	0	1.9589	infiltrating ductal carcinoma	infiltrating ductal carcinoma	NA	118.479	NA	NA	0	0	0	5.5975	NA	NA	0	0	0	-0.78	3117.47	NA	0	1	positive	NA	positive
TCGA-EW-A1PH-01	TCGA-EW-A1PH	YES	Basal	Basal	BL1	BL1	-0.246198	-0.295094	0.314293	0.200084	-0.012325	-0.211591	female	breast	stage iia	t1c	n1a	m0	1	0	1.66301	infiltrating ductal carcinoma	infiltrating ductal carcinoma	mammary/triple negative	20.1729	NA	NA	0	0	0	27.7269	NA	NA	0	0	0	0.653	6272.33	NA	0	0	negative	NA	negative
TCGA-GM-A2DF-01	TCGA-GM-A2DF	YES	Basal	Basal	BL1	BL1	0.0837064	0.0484337	0.266675	0.00680436	-0.17737	-0.0553532	female	breast	stage iia	t1c	n1a	m0	1	0	5.90411	infiltrating ductal carcinoma	infiltrating ductal carcinoma	NA	44.1767	NA	NA	0	0	0	11.0442	NA	NA	0	0	0	0.031	2805.72	NA	0	0	negative	negative	negative
TCGA-GM-A3XL-01	TCGA-GM-A3XL	YES	Basal	Basal	IM	BL1	0.494537	-0.435113	0.245661	-0.515882	0.0982319	-0.0242347	female	breast	stage iia	t2	n0 (i-)	m0	0	0	5.77534	infiltrating ductal carcinoma	infiltrating ductal carcinoma	NA	167.532	NA	NA	0	0	0	9.6919	NA	NA	0	0	0	-0.486	2364.14	NA	0	0	NA	negative	negative
TCGA-HN-A2NL-01	TCGA-HN-A2NL	YES	Basal	Basal	BL1	BL1	0.0356487	-0.126669	0.153813	0.0755409	-0.457344	-0.0895915	female	breast	stage iia	t2	n0	m0	0	0	0.216438	other specify	infiltrating lobular carcinoma	NA	70.1695	NA	NA	0	0	0	4.4282	NA	NA	0	0	0	-0.618	643.447	NA	0	0	negative	NA	negative
TCGA-OL-A5D7-01	TCGA-OL-A5D7	YES	Basal	Basal	IM	BL1	0.574342	-0.367654	0.457074	-0.498701	-0.373851	-0.173936	female	breast	stage iia	t2	n0	mx	NA	0	4.87671	infiltrating ductal carcinoma	infiltrating ductal carcinoma	NA	110.381	NA	NA	0	0	0	9.079	NA	NA	0	0	0	-0.261	2021.26	NA	0	0	NA	negative	negative
TCGA-OL-A5RW-01	TCGA-OL-A5RW	YES	Basal	Basal	BL1	BL1	-0.134038	-0.165945	0.161673	0.0717637	0.136916	-0.0932019	female	breast	stage iia	t1c	n1	mx	1	0	3.03014	infiltrating ductal carcinoma	infiltrating ductal carcinoma	NA	25.6153	NA	NA	0	0	0	4.5203	NA	NA	0	0	0	0.011	4651.43	NA	0	0	NA	negative	negative
TCGA-OL-A66I-01	TCGA-OL-A66I	YES	Basal	Basal	IM	BL1	0.630147	-0.076115	0.0747324	-0.453484	-0.0347932	-0.282945	female	breast	stage iia	t1c	n1mi	mx	0	0	1.95616	infiltrating ductal carcinoma	infiltrating ductal carcinoma	NA	94.7314	NA	NA	0	0	0	58.0073	NA	NA	NA	0	0	-0.228	3930.73	NA	0	0	NA	negative	negative
TCGA-OL-A6VO-01	TCGA-OL-A6VO	YES	Basal	Basal	BL1	BL1	0.0349517	-0.359474	0.60505	-0.0773985	-0.352225	-0.216125	female	breast	stage ia	t1c	n0	mx	0	0	2.35068	infiltrating ductal carcinoma	infiltrating ductal carcinoma	NA	198.119	NA	NA	NA	0	0	3.358	NA	NA	0	0	0	0.252	4478.84	NA	0	0	negative	negative	negative
TCGA-S3-AA10-01	TCGA-S3-AA10	YES	Basal	Basal	IM	BL1	0.664665	-0.270989	0.422942	-0.491044	-0.139222	-0.38292	female	breast	stage iia	t2	n0	m0	0	0	1.28219	infiltrating ductal carcinoma	infiltrating ductal carcinoma	NA	67.2054	NA	NA	0	0	0	17.8647	NA	NA	0	0	0	0.334	4121.65	NA	0	0	negative	NA	negative
TCGA-A2-A0SX-01	TCGA-A2-A0SX	YES	Basal	Basal	IM	BL2	0.407109	0.093398	-0.0181316	-0.318329	0.242319	-0.288772	female	breast	stage ia	t1c	n0 (i-)	m0	0	0	4.20274	infiltrating ductal carcinoma	infiltrating ductal carcinoma	NA	230.893	-1.31931	0	NA	0	0	55.8767	-0.646746	NA	NA	0	0	-0.119	4211.95	-0.739376	0	0	negative	NA	negative
TCGA-A7-A26F-01	TCGA-A7-A26F	YES	Basal	Basal	BL2	BL2	-0.010826	-0.0249515	-0.385865	-0.189255	0.667779	0.157565	female	breast	stage ia	t1	n0	m0	0	0	2.02192	other specify	metaplastic carcinoma	NA	112.105	NA	NA	0	0	0	27.4299	NA	NA	0	0	0	-0.262	3919.38	NA	0	0	equivocal	negative	negative
TCGA-A7-A26G-01	TCGA-A7-A26G	YES	Basal	Basal	MSL	BL2	-0.0611458	0.383839	-0.4727	0.0230577	0.147242	0.0921287	female	breast	stage iia	t2	n0 (i+)	m0	0	0	1.97808	other specify	other specify	invasive ductal carcinoma with metaplastic features	96.102	NA	NA	0	0	0	183.99	NA	NA	NA	0	0	-0.175	1024.54	NA	0	0	negative	NA	negative
TCGA-A7-A26I-01	TCGA-A7-A26I	YES	Basal	Basal	BL2	BL2	-0.364853	0.036367	-0.230963	0.310358	0.557088	-0.131795	female	breast	stage iia	t2	n0	m0	0	0	1.81096	infiltrating ductal carcinoma	infiltrating ductal carcinoma	NA	113.416	NA	NA	0	0	0	43.1535	NA	NA	0	0	0	-0.352	5323.1	NA	0	0	equivocal	negative	negative
TCGA-A7-A4SD-01	TCGA-A7-A4SD	YES	Basal	Basal	BL2	BL2	0.331106	-0.20853	-0.150603	-0.243333	0.462698	-0.17646	female	breast	stage iia	t2	n0	m0	0	0	1.20822	infiltrating ductal carcinoma	infiltrating ductal carcinoma	NA	58.7065	NA	NA	0	0	0	9.9502	NA	NA	0	0	0	-0.165	5130.85	NA	0	0	equivocal	negative	negative
TCGA-A7-A4SE-01	TCGA-A7-A4SE	YES	Basal	Basal	UNC	BL2	-0.484774	0.110636	-0.155754	0.457632	0.468568	-0.205711	female	breast	stage iia	t2	n0	m0	0	0	1.76438	infiltrating ductal carcinoma	infiltrating ductal carcinoma	NA	92.0916	NA	NA	0	0	0	59.8302	NA	NA	NA	0	0	-0.25	3374.54	NA	0	0	negative	NA	negative
TCGA-A7-A6VW-01	TCGA-A7-A6VW	YES	Basal	Basal	BL2	BL2	-0.0281504	-0.225187	-0.0491357	-0.144681	0.406732	-0.00456472	female	breast	stage iia	t2	n0	m0	0	0	0.780822	infiltrating ductal carcinoma	infiltrating ductal carcinoma	NA	277.049	NA	NA	NA	0	0	6.9262	NA	NA	0	0	0	-0.531	3644.12	NA	0	0	negative	NA	negative
TCGA-A7-A6VY-01	TCGA-A7-A6VY	YES	Basal	Basal	BL2	BL2	0.187836	-0.300928	-0.00403235	-0.169899	0.570268	-0.136899	female	breast	stage iib	t2	n1	m0	2	0	0.728767	infiltrating ductal carcinoma	infiltrating ductal carcinoma	NA	54.6524	NA	NA	0	0	0	12.4524	NA	NA	0	0	0	-0.511	1621.93	NA	0	0	negative	NA	negative
TCGA-AC-A2QJ-01	TCGA-AC-A2QJ	YES	Basal	Basal	UNC	BL2	-0.00968942	0.336745	-0.378234	-0.00900723	0.29938	0.122311	female	breast	stage iiib	t4b	n0	m0	0	0	0.189041	other specify	metaplastic carcinoma	NA	35.8191	NA	NA	0	0	0	0.01	NA	NA	0	0	0	0.164	2321.79	NA	0	0	negative	NA	negative
TCGA-AN-A0AL-01	TCGA-AN-A0AL	YES	Basal	Basal	MSL	BL2	-0.106144	0.210586	-0.266425	0.0447484	0.153464	0.0827514	female	breast	stage iiib	t4	n0	m0	0	0	0.542466	infiltrating ductal carcinoma	infiltrating ductal carcinoma	NA	68.0354	-1.63041	0	0	0	0	60.789	-0.988064	0	NA	0	0	-0.718	2673.51	-0.256206	0	0	negative	NA	negative
TCGA-AN-A0XU-01	TCGA-AN-A0XU	YES	Basal	Basal	BL2	BL2	-0.0286361	-0.32731	0.0902167	0.124837	0.195167	-0.156605	female	breast	stage iia	t2	n0	m0	0	0	0.0273973	infiltrating ductal carcinoma	infiltrating ductal carcinoma	NA	671.606	-0.65449	NA	NA	0	0	5.5134	-1.01487	0	0	0	0	0.203	5528.6	-0.377125	0	0	negative	NA	negative
TCGA-AO-A03U-01	TCGA-AO-A03U	YES	Normal	Non-basal	BL2	BL2	0.167714	0.324213	-0.490542	-0.177743	0.367831	0.232892	female	breast	stage i	t1c	n0 (i-)	m0	0	1	4.91233	other specify	other specify	secretory	137.016	-1.70841	0	0	0	0	41.8065	-0.95436	NA	0	0	0	0.008	4052.79	-0.0835955	0	0	negative	negative	negative
TCGA-AR-A1AJ-01	TCGA-AR-A1AJ	YES	Basal	Basal	IM	BL2	0.775359	0.0363534	0.0341297	-0.748274	0.136555	-0.214964	female	breast	stage i	t1	n0	m0	0	0	4.39726	infiltrating ductal carcinoma	infiltrating ductal carcinoma	NA	187.194	-1.24838	0	NA	0	1	19.725	-0.899039	NA	0	0	0	-0.145	1824.37	-1.28466	0	0	negative	NA	negative
TCGA-AR-A1AO-01	TCGA-AR-A1AO	YES	Normal	Non-basal	IM	BL2	0.478297	0.475031	-0.656059	-0.562993	0.401377	0.365707	female	breast	stage iia	t1	n1	m0	2	0	3.63014	infiltrating ductal carcinoma	infiltrating ductal carcinoma	NA	360.739	-1.45436	0	NA	0	1	368.953	-0.918969	NA	NA	0	0	-0.037	2977.91	-0.684741	0	0	negative	NA	negative
TCGA-AR-A1AR-01	TCGA-AR-A1AR	YES	Basal	Basal	IM	BL2	0.393023	0.112476	-0.162067	-0.417832	0.320516	-0.111402	female	breast	stage iiia	t1	n2	m0	5	1	1.43562	infiltrating ductal carcinoma	infiltrating ductal carcinoma	NA	410.776	NA	NA	NA	0	0	20.0198	NA	NA	0	0	0	-0.413	1543.5	NA	0	0	negative	NA	negative
TCGA-AR-A5QQ-01	TCGA-AR-A5QQ	YES	Basal	Basal	BL2	BL2	0.317904	-0.00883385	-0.374771	-0.412591	0.731145	0.120415	female	breast	stage iiia	t3	n1	m0	1	1	0.882192	other specify	other specify	squamous carcinoma (metaplastic carcinoma)	168.405	NA	NA	0	0	0	115.251	NA	NA	NA	0	0	-0.01	1919.52	NA	0	0	negative	NA	negative
TCGA-BH-A0BL-01	TCGA-BH-A0BL	YES	Basal	Basal	BL2	BL2	0.0954029	0.32442	-0.402152	-0.000622072	0.518605	-0.194321	female	breast	stage i	t1c	n0	m0	0	0	3.67123	infiltrating ductal carcinoma	infiltrating ductal carcinoma	NA	117.327	NA	NA	0	0	0	125.793	NA	NA	NA	0	0	-0.056	3518.91	NA	0	0	negative	NA	negative
TCGA-C8-A131-01	TCGA-C8-A131	YES	Basal	Basal	BL2	BL2	-0.444907	0.0506783	-0.393341	0.224389	0.511458	0.436638	female	breast	stage iiia	t2	n2	m0	4	0	0.186301	infiltrating ductal carcinoma	infiltrating ductal carcinoma	NA	62.5602	-1.49857	0	0	0	0	34.1675	-0.935004	NA	0	0	0	-0.214	4156.88	-1.57829	0	0	negative	NA	negative
TCGA-D8-A13Z-01	TCGA-D8-A13Z	YES	Her2	Non-basal	BL2	BL2	-0.0299555	-0.0289441	-0.319785	-0.157942	0.476013	0.308489	female	breast	NA	t2	n2a	m0	9	0	1.73973	infiltrating ductal carcinoma	infiltrating ductal carcinoma	NA	47.5034	-1.48496	0	0	0	0	55.0607	-0.977061	NA	NA	0	0	-0.158	3791.36	-0.626248	0	0	negative	NA	negative
TCGA-D8-A1JL-01	TCGA-D8-A1JL	YES	Basal	Basal	IM	BL2	0.449158	-0.0503579	0.0572239	-0.347904	0.0728643	-0.238013	female	breast	stage iia	t2	n0	m0	0	0	1.67397	infiltrating ductal carcinoma	infiltrating ductal carcinoma	NA	73.5806	NA	NA	0	0	0	40.3349	NA	NA	0	0	0	-0.016	2352.87	NA	0	0	negative	NA	negative
TCGA-D8-A27M-01	TCGA-D8-A27M	YES	Basal	Basal	IM	BL2	0.389897	0.0760741	0.0917941	-0.259668	0.149345	-0.227177	female	breast	stage ia	t1c	n0	m0	NA	0	1.12329	infiltrating ductal carcinoma	infiltrating ductal carcinoma	NA	201.97	NA	NA	NA	0	0	53.5714	NA	NA	NA	0	0	-0.291	2330.97	NA	0	0	negative	NA	negative
TCGA-E2-A150-01	TCGA-E2-A150	YES	Basal	Basal	BL2	BL2	0.0147133	-0.132522	0.127642	-0.0220968	0.257031	-0.141275	female	breast	stage iia	t2	n0	m0	0	0	2.11781	infiltrating ductal carcinoma	infiltrating ductal carcinoma	NA	51.8009	-1.43778	0	0	0	0	25.0911	-0.959519	NA	0	0	0	-0.357	3515.99	-0.464014	0	0	negative	NA	negative
TCGA-E2-A159-01	TCGA-E2-A159	YES	Her2	Non-basal	BL2	BL2	0.366134	-0.212691	-0.196582	-0.457738	0.576831	0.273085	female	breast	stage iia	t2	n0	m0	0	0	2.08767	infiltrating ductal carcinoma	infiltrating ductal carcinoma	NA	217.162	-1.44367	0	NA	0	0	26.4309	-1.01266	0	0	0	0	-0.171	3745.33	-0.485824	0	0	NA	negative	negative
TCGA-E2-A1AZ-01	TCGA-E2-A1AZ	YES	Basal	Basal	UNC	BL2	0.338484	0.0960665	-0.255475	-0.300044	0.31883	-0.130293	female	breast	stage iib	t2	n1a	m0	1	1	5.04384	infiltrating ductal carcinoma	infiltrating ductal carcinoma	NA	133.533	-1.52628	0	0	0	0	118.53	-0.875417	NA	NA	0	0	-0.184	4438.11	0.0838861	0	0	indeterminate	negative	negative
TCGA-E2-A1LG-01	TCGA-E2-A1LG	YES	Basal	Basal	UNC	BL2	-0.0922021	-0.199973	-0.00576149	-0.0303851	0.0719365	0.0298669	female	breast	stage iia	t2	n0	m0	0	0	1.5726	infiltrating lobular carcinoma	infiltrating lobular carcinoma	NA	6.7568	NA	NA	0	0	0	1.5356	NA	NA	0	0	0	-0.001	9723.28	NA	0	0	equivocal	negative	negative
TCGA-E2-A1LL-01	TCGA-E2-A1LL	YES	Basal	Basal	BL2	BL2	-0.421141	0.0096599	-0.388539	0.292492	0.555811	0.227041	female	breast	stage iiia	t3	n2a	mx	5	0	3.5863	infiltrating ductal carcinoma	infiltrating ductal carcinoma	NA	408.81	NA	NA	NA	0	0	157.19	NA	NA	NA	0	0	-0.318	2583.56	NA	0	0	negative	NA	negative
TCGA-E9-A5FL-01	TCGA-E9-A5FL	YES	Basal	Basal	BL2	BL2	-0.253124	0.255241	-0.46272	0.0618362	0.494352	0.228502	female	breast	stage iib	t3	n0	m0	0	0	0.0657534	metaplastic carcinoma	metaplastic carcinoma	NA	602.713	NA	NA	NA	0	0	2.584	NA	NA	0	0	0	0.234	3640.83	NA	0	0	negative	NA	negative
TCGA-EW-A1P4-01	TCGA-EW-A1P4	YES	Basal	Basal	BL2	BL2	0.245243	-0.147518	-0.153205	-0.183917	0.483016	-0.154008	female	breast	stage iia	t2	n0 (i-)	m0	0	0	2.48493	medullary carcinoma	medullary carcinoma	triple negative	52.3918	NA	NA	0	0	0	11.0099	NA	NA	0	0	0	-0.322	2999.62	NA	0	0	negative	NA	negative
TCGA-EW-A1P7-01	TCGA-EW-A1P7	YES	Normal	Non-basal	IM	BL2	0.473018	0.443464	-0.328029	-0.252603	0.0415173	-0.103414	female	breast	stage iia	t2	n0 (i-)	m0	0	0	2.50685	infiltrating ductal carcinoma	infiltrating ductal carcinoma	triple negative	543.46	NA	NA	NA	0	0	441.225	NA	NA	NA	0	0	-0.045	9480.13	NA	0	0	equivocal	negative	negative
TCGA-EW-A1P8-01	TCGA-EW-A1P8	YES	Basal	Basal	UNC	BL2	0.189196	-0.266176	0.119895	-0.14107	0.16129	-0.134877	female	breast	stage iiic	t2	n3b	m0	14	1	0.654795	infiltrating ductal carcinoma	infiltrating ductal carcinoma	triple negative	266.667	NA	NA	NA	0	0	61.2903	NA	NA	NA	0	0	-0.354	3336.92	NA	0	0	negative	NA	negative
TCGA-EW-A1PB-01	TCGA-EW-A1PB	YES	Basal	Basal	IM	BL2	0.673633	-0.277671	0.0205965	-0.683731	0.292325	0.00843504	female	breast	stage iiia	t3	n1a	mx	2	0	1.66575	infiltrating ductal carcinoma	infiltrating ductal carcinoma	triple negative	70.353	NA	NA	0	0	0	1.6136	NA	NA	0	0	0	-0.029	3181.05	NA	0	0	negative	NA	negative
TCGA-PL-A8LV-01	TCGA-PL-A8LV	YES	Basal	Basal	BL2	BL2	-0.109971	-0.00414981	0.0712763	0.0878215	0.15086	0.0211773	female	breast	stage iiib	t4	n0	m0	NA	0	0	medullary carcinoma	medullary carcinoma	NA	82.7618	NA	NA	0	0	NA	37.4943	NA	NA	0	0	NA	0.039	3831.73	NA	0	NA	NA	NA	NA
TCGA-PL-A8LZ-01	TCGA-PL-A8LZ	YES	Basal	Basal	IM	BL2	0.594849	0.135636	-0.0336704	-0.528601	0.0127639	-0.160163	female	breast	stage iiib	t4b	n2	m0	NA	0	0.827397	infiltrating ductal carcinoma	infiltrating ductal carcinoma	NA	31.6003	NA	NA	0	0	NA	41.849	NA	NA	0	0	NA	-0.068	1568.91	NA	0	NA	NA	NA	NA
TCGA-S3-AA15-01	TCGA-S3-AA15	YES	Basal	Basal	MSL	BL2	0.367084	0.506167	-0.5705	-0.271597	0.173124	0.0272463	female	breast	stage iib	t2	n1a	cm0 (i+)	2	0	1.15342	infiltrating ductal carcinoma	infiltrating ductal carcinoma	NA	216.889	NA	NA	NA	0	0	65.6136	NA	NA	NA	0	0	-0.017	1808.02	NA	0	0	negative	NA	negative
TCGA-A2-A04P-01	TCGA-A2-A04P	YES	Basal	Basal	UNC	LAR	-0.037373	0.10179	-0.138763	-0.000591731	-0.0450659	0.129748	female	breast	stage iiic	t2	n3c	m0	18	1	1.50137	infiltrating ductal carcinoma	infiltrating ductal carcinoma	NA	971.992	-0.600207	NA	NA	0	0	21.7842	-0.49001	NA	0	0	0	-0.493	2968.88	-0.388189	0	0	NA	negative	negative
TCGA-A2-A0EQ-01	TCGA-A2-A0EQ	YES	Her2	Non-basal	IM	LAR	0.604391	0.0400021	-0.293816	-0.64912	-0.0731695	0.384058	female	breast	stage iia	t2	n0 (i-)	m0	0	0	6.64658	infiltrating ductal carcinoma	infiltrating ductal carcinoma	NA	584.87	-0.790484	NA	NA	0	0	12.8497	-0.998402	0	0	0	0	-0.003	6236.27	-0.424658	0	0	positive	negative	negative
TCGA-A2-A1G6-01	TCGA-A2-A1G6	YES	LumA	Non-basal	MSL	LAR	-0.353574	0.539413	-0.551138	0.204763	0.00636964	0.364914	female	breast	stage iiia	t2	n2a	m0	4	0	1.3726	infiltrating ductal carcinoma	infiltrating ductal carcinoma	NA	5915.28	NA	NA	1	0	0	6081.05	NA	NA	1	0	0	-0.001	5642.09	NA	0	0	negative	NA	negative
TCGA-A7-A0CE-01	TCGA-A7-A0CE	YES	LumA	Non-basal	MSL	LAR	-0.302523	0.622754	-0.61137	0.155741	0.0393454	0.480039	female	breast	stage iia	t2	n0 (i-)	m0	0	0	2.94247	infiltrating ductal carcinoma	infiltrating ductal carcinoma	NA	814.306	-1.12418	NA	NA	0	0	133.571	-0.722617	NA	NA	0	0	0	7516.23	0.105399	0	0	equivocal	negative	negative
TCGA-AO-A0J2-01	TCGA-AO-A0J2	YES	Her2	Non-basal	LAR	LAR	0.0633771	-0.27805	-0.250763	-0.393072	0.217087	0.544715	female	breast	stage ia	t1c	n0 (i-)	m0	0	0	2.73151	infiltrating ductal carcinoma	infiltrating ductal carcinoma	NA	109.987	-1.59641	0	0	0	0	9.1181	-0.91522	NA	0	0	0	-0.012	8841.72	-0.101126	0	0	equivocal	negative	negative
TCGA-AO-A1KR-01	TCGA-AO-A1KR	YES	Basal	Basal	UNC	LAR	-0.0658342	-0.162447	-0.0351505	0.0201059	-0.0467933	0.0785175	female	breast	stage iia	t2	n0	m0	0	0	5.86575	infiltrating ductal carcinoma	infiltrating ductal carcinoma	NA	72.9097	NA	NA	0	0	0	30.7692	NA	NA	0	0	0	-0.023	7880.94	NA	0	0	negative	negative	negative
TCGA-AR-A2LH-01	TCGA-AR-A2LH	YES	LumA	Non-basal	LAR	LAR	0.399963	0.314344	-0.436001	-0.532317	0.218209	0.478084	female	breast	stage iii	t3	n3	m0	29	1	1.68767	infiltrating lobular carcinoma	infiltrating lobular carcinoma	NA	1246.58	NA	NA	1	0	0	311.251	NA	NA	NA	0	0	-0.092	6705.05	NA	0	0	equivocal	negative	negative
TCGA-B6-A0IE-01	TCGA-B6-A0IE	YES	LumA	Non-basal	LAR	LAR	-0.400253	0.177368	-0.396792	0.199562	0.0608328	0.487843	female	breast	stage tis	tx	n1b	m0	6	1	5.47671	mixed histology (please specify)	mixed histology (please specify)	lobular/ductal	3531.97	NA	NA	1	0	0	8651.3	NA	NA	1	0	0	-0.074	4091.52	NA	0	NA	NA	NA	NA
TCGA-B6-A0RS-01	TCGA-B6-A0RS	YES	Her2	Non-basal	LAR	LAR	-0.0879891	-0.0233597	-0.347054	-0.110084	0.279011	0.484343	female	breast	stage iia	t2	n0 (i-)	m0	0	1	8.39178	infiltrating ductal carcinoma	infiltrating ductal carcinoma	NA	25.2525	NA	NA	0	0	0	39.1414	NA	NA	0	0	0	0.142	18112.4	NA	0	NA	NA	NA	NA
TCGA-BH-A0B3-01	TCGA-BH-A0B3	YES	LumA	Non-basal	UNC	LAR	-0.116253	0.625248	-0.533058	-0.0278723	-0.0635484	0.318207	female	breast	stage iib	t2	n1a	m0	2	0	3.29589	infiltrating ductal carcinoma	infiltrating ductal carcinoma	NA	139.361	-1.31557	0	0	0	0	341.223	-0.912507	NA	NA	0	0	-0.034	4373.16	-0.625729	0	0	negative	NA	negative
TCGA-BH-A0E0-01	TCGA-BH-A0E0	YES	LumA	Non-basal	LAR	LAR	-0.483252	0.417129	-0.540731	0.300541	-0.0437564	0.561094	female	breast	stage iiic	t3	n3a	m0	10	0	0.367123	infiltrating ductal carcinoma	infiltrating ductal carcinoma	NA	373.553	-1.24874	0	NA	0	0	24.9848	-0.96777	NA	0	0	0	-0.398	4283.97	-0.23055	0	0	negative	NA	negative
TCGA-BH-A18Q-01	TCGA-BH-A18Q	YES	LumA	Non-basal	MSL	LAR	-0.397534	0.623702	-0.551496	0.299916	-0.0581399	0.334136	female	breast	stage iib	t2	n1b	m0	2	1	4.63562	infiltrating ductal carcinoma	infiltrating ductal carcinoma	NA	721.804	-0.992729	NA	NA	0	0	332.098	-0.855348	NA	NA	0	0	-0.543	4015.67	-0.337817	0	0	positive	negative	negative
TCGA-BH-A18V-01	TCGA-BH-A18V	YES	LumA	Non-basal	MSL	LAR	-0.392911	0.60648	-0.498992	0.253074	-0.0761811	0.385852	female	breast	stage iib	t2	n1b	m0	0	1	4.26301	infiltrating ductal carcinoma	infiltrating ductal carcinoma	NA	154.114	-1.62829	0	0	0	0	27.1771	-1.08857	0	0	0	0	-0.023	5209.05	-0.185482	0	0	negative	NA	negative
TCGA-BH-A1EW-01	TCGA-BH-A1EW	YES	LumA	Non-basal	MSL	LAR	-0.277018	0.516768	-0.519507	0.0964326	-0.0407504	0.352049	female	breast	stage iia	t2	n1b	m0	1	1	4.6411	infiltrating ductal carcinoma	infiltrating ductal carcinoma	NA	7339.68	NA	NA	1	0	0	5315.96	NA	NA	1	0	0	0.493	7971.96	NA	0	0	negative	NA	negative
TCGA-BH-A1F6-01	TCGA-BH-A1F6	YES	LumA	Non-basal	MSL	LAR	-0.358659	0.75365	-0.634161	0.209436	0.158615	0.226474	female	breast	NA	t4d	n2a	mx	6	1	8.12329	infiltrating ductal carcinoma	infiltrating ductal carcinoma	NA	121.169	NA	NA	0	0	0	23.1023	NA	NA	0	0	0	-0.364	3433.29	NA	0	0	negative	NA	negative
TCGA-BH-A1FC-01	TCGA-BH-A1FC	YES	LumA	Non-basal	MSL	LAR	-0.220145	0.745402	-0.646344	-0.00460466	0.128916	0.447628	female	breast	stage iia	t1c	n1b	m0	1	1	9.51233	medullary carcinoma	medullary carcinoma	NA	67.9662	NA	NA	0	0	0	14.7113	NA	NA	0	0	0	0.145	1806.55	NA	0	0	negative	NA	negative
TCGA-BH-A42U-01	TCGA-BH-A42U	YES	LumA	Non-basal	MSL	LAR	-0.155091	0.529998	-0.562227	0.0581934	0.13125	0.422692	female	breast	stage ia	t1a	n0	mx	NA	0	9.10685	infiltrating ductal carcinoma	infiltrating lobular carcinoma	NA	2842.28	NA	NA	1	0	0	640.257	NA	NA	NA	0	0	-0.007	8106.64	NA	0	0	negative	NA	negative
TCGA-C8-A26X-01	TCGA-C8-A26X	YES	Her2	Non-basal	LAR	LAR	0.304319	0.121319	-0.551504	-0.511714	0.310074	0.658137	female	breast	stage iia	t1	n1	m0	NA	0	0.030137	infiltrating ductal carcinoma	infiltrating ductal carcinoma	NA	120.349	NA	NA	0	0	0	43.1787	NA	NA	0	0	0	1.03	13472.2	NA	0	0	negative	NA	negative
TCGA-C8-A26Y-01	TCGA-C8-A26Y	YES	Her2	Non-basal	LAR	LAR	-0.0716603	-0.146723	-0.229879	-0.213048	0.301205	0.561067	female	breast	stage iia	t2	n0	m0	NA	0	0.0356164	infiltrating ductal carcinoma	infiltrating ductal carcinoma	NA	23.8642	NA	NA	0	0	0	16.5213	NA	NA	0	0	0	0.03	4636.99	NA	0	0	negative	NA	negative
TCGA-C8-A3M7-01	TCGA-C8-A3M7	YES	LumA	Non-basal	LAR	LAR	-0.326425	0.527442	-0.629429	0.10641	0.0954201	0.580284	female	breast	stage iiib	t4b	n0	m0	0	0	0.00273973	infiltrating lobular carcinoma	infiltrating lobular carcinoma	NA	1061.68	NA	NA	NA	0	0	216.207	NA	NA	NA	0	0	-0.349	4824.48	NA	0	0	negative	NA	negative
TCGA-D8-A143-01	TCGA-D8-A143	YES	Basal	Basal	LAR	LAR	-0.158069	-0.208374	0.0172331	0.056194	0.0615707	0.21725	female	breast	stage iia	t2	n0	m0	0	0	1.18082	infiltrating ductal carcinoma	infiltrating ductal carcinoma	NA	13.2402	-1.83537	0	0	0	0	11.3488	-1.15602	0	0	0	0	0.538	3505.63	-0.635719	0	0	negative	NA	negative
TCGA-D8-A1JF-01	TCGA-D8-A1JF	YES	LumB	Non-basal	LAR	LAR	-0.276793	0.0884211	-0.544811	-0.0361628	0.140619	0.717388	female	breast	stage iiia	t1c	n2a	m0	8	0	1.00274	infiltrating ductal carcinoma	infiltrating ductal carcinoma	NA	338.575	NA	NA	NA	0	0	34.7851	NA	NA	0	0	0	0.15	7019.93	NA	0	0	negative	NA	negative
TCGA-D8-A1JG-01	TCGA-D8-A1JG	YES	Her2	Non-basal	LAR	LAR	0.32134	-0.100884	-0.409453	-0.533484	0.246407	0.647774	female	breast	stage iia	t2	n0	m0	0	0	1.00274	infiltrating ductal carcinoma	infiltrating ductal carcinoma	NA	62.8679	NA	NA	0	0	0	687.635	NA	NA	NA	0	0	0.734	20037.3	NA	0	0	equivocal	negative	negative
TCGA-E2-A1L7-01	TCGA-E2-A1L7	YES	Normal	Non-basal	MSL	LAR	-0.162384	0.600577	-0.516188	0.0505151	-0.022414	0.349368	female	breast	stage iiia	t2	n2	m0	7	0	2.28493	infiltrating ductal carcinoma	infiltrating ductal carcinoma	NA	7370.62	NA	NA	1	0	0	6779.04	NA	NA	1	0	0	-0.73	1928.42	NA	0	0	negative	NA	negative
TCGA-E2-A1LH-01	TCGA-E2-A1LH	YES	LumA	Non-basal	LAR	LAR	-0.301945	0.34083	-0.408194	0.178333	-0.205576	0.497304	female	breast	stage i	t1c	n0	m0	0	0	8.89589	infiltrating ductal carcinoma	infiltrating ductal carcinoma	NA	91.0669	NA	NA	0	0	0	16.9786	NA	NA	0	0	0	0	4964.69	NA	0	0	negative	NA	negative
TCGA-E9-A1ND-01	TCGA-E9-A1ND	YES	Normal	Non-basal	MSL	LAR	-0.0413306	0.760368	-0.613439	-0.0732245	0.108416	0.295785	female	breast	stage iib	t2	n1	m0	1	0	1.04932	infiltrating ductal carcinoma	infiltrating ductal carcinoma	NA	315.341	NA	NA	NA	0	0	15.4922	NA	NA	0	0	0	-0.266	2640.67	NA	0	1	positive	NA	positive
TCGA-E9-A1RH-01	TCGA-E9-A1RH	YES	LumA	Non-basal	MSL	LAR	-0.324056	0.78155	-0.635669	0.19455	0.0489985	0.273399	female	breast	stage iia	t2	n0	m0	0	0	2.88219	infiltrating ductal carcinoma	infiltrating ductal carcinoma	NA	100.23	NA	NA	0	0	NA	42.8198	NA	NA	0	0	NA	0.18	3666.01	NA	0	NA	NA	NA	NA
TCGA-EW-A1OV-01	TCGA-EW-A1OV	YES	Her2	Non-basal	IM	LAR	0.650436	0.264734	-0.429375	-0.647032	0.00199621	0.372625	female	breast	stage iib	t2	n1mi	mx	0	0	2.16164	infiltrating ductal carcinoma	infiltrating ductal carcinoma	mammary/basal/triple negative	50.6329	NA	NA	0	0	0	8.4388	NA	NA	0	0	0	-0.007	5706.75	NA	0	0	negative	negative	negative
TCGA-EW-A1P1-01	TCGA-EW-A1P1	YES	Normal	Non-basal	MSL	LAR	-0.241252	0.706261	-0.745627	0.061785	0.468409	0.440598	female	breast	stage iiic	t2	n3b	mx	11	0	3.31507	infiltrating ductal carcinoma	infiltrating ductal carcinoma	NA	803.753	NA	NA	NA	0	0	804.087	NA	NA	NA	0	0	0.008	4841.28	NA	0	0	equivocal	negative	negative
TCGA-GM-A2DB-01	TCGA-GM-A2DB	YES	Her2	Non-basal	LAR	LAR	-0.0309535	-0.0570281	-0.389971	-0.220114	0.120966	0.608252	female	breast	stage iia	t2	n0 (i-)	m0	0	0	6.59178	infiltrating ductal carcinoma	infiltrating ductal carcinoma	NA	66.3684	NA	NA	0	0	0	14.1685	NA	NA	0	0	0	-0.137	4329.6	NA	0	0	negative	negative	negative
TCGA-GM-A2DD-01	TCGA-GM-A2DD	YES	Her2	Non-basal	LAR	LAR	0.289524	0.16747	-0.615904	-0.454825	0.257809	0.683543	female	breast	stage i	t1c	n0 (i-)	m0	0	0	3.5863	infiltrating ductal carcinoma	infiltrating ductal carcinoma	NA	76.7433	NA	NA	0	0	0	31.4844	NA	NA	0	0	0	-0.168	8027.55	NA	0	0	equivocal	negative	negative
TCGA-GM-A2DH-01	TCGA-GM-A2DH	YES	LumB	Non-basal	IM	LAR	0.489748	-0.161089	-0.130405	-0.556014	0.0717503	0.279995	female	breast	stage i	t1c	n0 (i+)	m0	0	0	6.00822	infiltrating ductal carcinoma	infiltrating ductal carcinoma	NA	779.4	NA	NA	NA	0	0	17.4707	NA	NA	0	0	0	0.091	5888.4	NA	0	0	negative	negative	negative
TCGA-GM-A2DI-01	TCGA-GM-A2DI	YES	LumA	Non-basal	IM	LAR	0.481166	0.415052	-0.622143	-0.475893	0.219739	0.365192	female	breast	stage i	t1c	n0 (i+)	m0	0	0	7.09589	infiltrating ductal carcinoma	infiltrating ductal carcinoma	NA	5859.97	NA	NA	1	0	0	3506.96	NA	NA	1	0	0	-0.155	3861.55	NA	0	0	NA	negative	negative
TCGA-LL-A5YO-01	TCGA-LL-A5YO	YES	Her2	Non-basal	IM	LAR	0.701072	0.0128187	-0.245497	-0.700225	0.0542363	0.450424	female	breast	stage ia	t1b	n0	mx	0	0	1.20548	infiltrating ductal carcinoma	infiltrating ductal carcinoma	NA	58.3781	NA	NA	0	0	0	20.3773	NA	NA	0	0	0	-0.103	5686.91	NA	0	0	negative	NA	negative
TCGA-LL-A740-01	TCGA-LL-A740	YES	LumA	Non-basal	LAR	LAR	-0.423126	0.208375	-0.673497	0.0994797	0.353787	0.7892	female	breast	stage ia	t1c	n0 (i-)	mx	0	0	1.20822	infiltrating ductal carcinoma	infiltrating ductal carcinoma	NA	77.1094	NA	NA	0	0	0	34.7194	NA	NA	0	0	0	0.026	14338.7	NA	0	0	equivocal	negative	negative
TCGA-OL-A5D6-01	TCGA-OL-A5D6	YES	LumA	Non-basal	LAR	LAR	-0.484816	0.243422	-0.652671	0.143249	0.2563	0.824914	female	breast	stage iia	t2	n0	mx	NA	1	3.02466	infiltrating ductal carcinoma	infiltrating ductal carcinoma	NA	100.461	NA	NA	0	0	0	72.7832	NA	NA	NA	0	0	0.02	17144.5	NA	0	0	NA	negative	negative
TCGA-OL-A66P-01	TCGA-OL-A66P	YES	Her2	Non-basal	LAR	LAR	0.356918	0.151311	-0.499094	-0.483819	0.0864741	0.557395	female	breast	stage iia	t2	n0	mx	NA	0	1.1726	infiltrating ductal carcinoma	infiltrating ductal carcinoma	NA	141.727	NA	NA	0	0	0	33.0935	NA	NA	0	0	0	-0.073	16851.8	NA	0	0	NA	negative	negative
TCGA-OL-A97C-01	TCGA-OL-A97C	YES	LumA	Non-basal	MSL	LAR	-0.311965	0.403027	-0.645284	0.27165	0.219539	0.389514	female	breast	stage iib	t3	n0	m0	0	0	0.742466	other specify	other specify	maligNAt phyllodes	4702.9	NA	NA	1	0	0	2797.19	NA	NA	1	0	0	-0.014	5310.6	NA	0	0	NA	negative	negative
TCGA-A1-A0SK-01	TCGA-A1-A0SK	YES	Basal	Basal	M	M	-0.468742	-0.163091	0.157134	0.413398	-0.266666	0.00821202	female	breast	stage iia	t2	n0 (i-)	m0	0	1	2.64932	other specify	other specify	neuroendocrine carcinoma	7.2487	-1.63199	0	0	0	0	6.9335	-0.875839	NA	0	0	0	-0.274	303.498	-1.29331	0	0	negative	NA	negative
TCGA-A1-A0SO-01	TCGA-A1-A0SO	YES	Basal	Basal	M	M	-0.364432	-0.207132	0.215266	0.316965	-0.436476	0.0494572	female	breast	stage iib	t2	n1	m0	1	0	2.33425	infiltrating ductal carcinoma	infiltrating ductal carcinoma	NA	14.5991	-1.76651	0	0	0	0	11.6252	-1.06453	0	0	0	0	0.169	9483.46	-0.0642937	0	0	equivocal	negative	negative
TCGA-A2-A04U-01	TCGA-A2-A04U	YES	Basal	Basal	M	M	-0.492996	-0.0694597	0.0764042	0.504454	-0.198662	-0.10231	female	breast	stage iia	t2	n0 (i+)	m0	0	0	1.83836	infiltrating ductal carcinoma	infiltrating ductal carcinoma	NA	6.7541	-1.27559	0	0	0	0	7.7932	-0.836484	NA	0	0	0	-0.181	2076.63	-0.720175	0	1	negative	positive	positive
TCGA-A2-A0T0-01	TCGA-A2-A0T0	YES	Basal	Basal	M	M	-0.433783	-0.192179	0.271604	0.387444	0.098849	0.0184175	female	breast	stage iib	t2	n1	m0	2	0	1.46027	infiltrating ductal carcinoma	infiltrating ductal carcinoma	NA	85.8437	-1.42274	0	0	0	0	20.3141	-1.14733	0	0	0	0	0.002	3418.35	-0.423389	0	0	negative	NA	negative
TCGA-A2-A0T2-01	TCGA-A2-A0T2	YES	Basal	Basal	M	M	-0.372624	-0.0190197	-0.00218186	0.309398	0.257276	0.154887	female	breast	stage iv	t3	n3	m1	10	1	0.69863	infiltrating ductal carcinoma	infiltrating ductal carcinoma	NA	45.9206	-1.59076	0	0	0	0	14.7124	-1.07938	0	0	0	0	-0.042	3830.14	-0.481959	0	0	negative	NA	negative
TCGA-A2-A0YE-01	TCGA-A2-A0YE	YES	Basal	Basal	M	M	-0.460082	-0.0310252	-0.150307	0.44509	0.0796828	-0.0433026	female	breast	stage iib	t2	n1a	m0	1	0	1.51781	infiltrating ductal carcinoma	infiltrating ductal carcinoma	NA	12.3574	-1.66131	0	0	0	0	20.2788	-1.11508	0	0	0	0	0.74	5692.65	-0.441772	0	0	negative	NA	negative
TCGA-A2-A3XU-01	TCGA-A2-A3XU	YES	Basal	Basal	M	M	-0.328124	-0.173867	0.0656971	0.275916	0.00552257	0.0527145	female	breast	stage iib	t2	n1mi	m0	3	1	2.49863	infiltrating ductal carcinoma	infiltrating ductal carcinoma	NA	181.319	NA	NA	0	0	0	10.7125	NA	NA	0	0	0	0.128	3224.06	NA	0	0	NA	negative	negative
TCGA-A2-A3XY-01	TCGA-A2-A3XY	YES	Basal	Basal	MSL	M	-0.0847332	0.226495	0.113125	0.201665	0.0403016	-0.22648	female	breast	stage iib	t2	n1a	m0	3	0	2.91507	infiltrating ductal carcinoma	infiltrating ductal carcinoma	NA	56.6035	NA	NA	0	0	0	88.9491	NA	NA	NA	0	0	-0.165	4162.33	NA	0	0	negative	negative	negative
TCGA-A7-A0DA-01	TCGA-A7-A0DA	YES	Basal	Basal	M	M	-0.645698	-0.0491785	0.31765	0.678853	0.0892933	-0.217546	female	breast	stage iia	t2	n0 (i-)	m0	0	0	2.9726	infiltrating ductal carcinoma	infiltrating ductal carcinoma	NA	35.4752	-1.49323	0	0	0	0	37.8179	-1.05933	0	0	0	0	-0.292	5035.81	-0.458417	0	0	negative	NA	negative
TCGA-A7-A5ZV-01	TCGA-A7-A5ZV	YES	Basal	Basal	M	M	-0.315695	-0.0576152	0.052349	0.330267	-0.0461879	0.0331364	female	breast	stage iia	t2	n0	m0	0	0	1.00822	infiltrating carcinoma nos	infiltrating carcinoma nos	NA	19.0114	NA	NA	0	0	0	7.6046	NA	NA	0	0	0	-0.049	8659.7	NA	0	0	equivocal	negative	negative
TCGA-A7-A6VV-01	TCGA-A7-A6VV	YES	Basal	Basal	M	M	-0.4053	0.0854193	-0.00562518	0.493902	0.221084	-0.132229	female	breast	stage iia	t2	n0	m0	0	0	0.857534	infiltrating ductal carcinoma	infiltrating ductal carcinoma	NA	39.9589	NA	NA	0	0	0	43.361	NA	NA	0	0	0	-0.336	5113.25	NA	0	0	negative	NA	negative
TCGA-AC-A2BK-01	TCGA-AC-A2BK	YES	Basal	Basal	M	M	-0.464638	-0.199771	0.0982491	0.465321	-0.284139	-0.118876	female	breast	stage iiia	t2	n2a	mx	6	0	3.21096	infiltrating ductal carcinoma	infiltrating ductal carcinoma	NA	7.3553	NA	NA	0	0	0	4.4771	NA	NA	0	0	0	-0.406	1574.03	NA	0	0	negative	NA	negative
TCGA-AC-A2QH-01	TCGA-AC-A2QH	YES	Basal	Basal	M	M	-0.459224	0.329228	-0.399684	0.456967	0.192054	0.0452704	female	breast	stage iib	t3	n0	mx	0	0	2.75342	other specify	metaplastic carcinoma	NA	16.488	NA	NA	0	0	0	4.122	NA	NA	0	0	0	-0.69	1189.61	NA	0	0	negative	NA	negative
TCGA-AN-A0AR-01	TCGA-AN-A0AR	YES	Basal	Basal	M	M	-0.414975	-0.157745	0.0510407	0.37622	-0.267713	0.0643296	female	breast	stage iia	t2	n0	m0	0	0	0.0273973	infiltrating ductal carcinoma	infiltrating ductal carcinoma	NA	76.0977	-1.64802	0	0	0	0	3.6065	-1.16176	0	0	0	0	-0.805	2299.88	-0.790566	0	0	negative	NA	negative
TCGA-AN-A0FJ-01	TCGA-AN-A0FJ	YES	Basal	Basal	M	M	-0.401927	-0.0970189	-0.0176393	0.489849	-0.0665717	-0.169967	female	breast	stage iv	t2	n2	m1	8	0	0.663014	infiltrating ductal carcinoma	infiltrating ductal carcinoma	NA	16.2065	-1.63873	0	0	0	1	11.4046	-0.890471	NA	0	0	0	-0.694	2756.3	-0.490241	0	1	positive	NA	positive
TCGA-AN-A0FL-01	TCGA-AN-A0FL	YES	Basal	Basal	M	M	-0.351206	-0.0416412	0.0381412	0.252948	-0.34924	0.24041	female	breast	stage iia	t2	n0	m0	0	0	0.632877	infiltrating ductal carcinoma	infiltrating ductal carcinoma	NA	23.9521	-1.48655	0	0	0	0	372.179	-0.50784	NA	NA	0	0	-0.847	3380.93	-0.136837	0	1	positive	NA	positive
TCGA-AN-A0FX-01	TCGA-AN-A0FX	YES	Normal	Non-basal	M	M	-0.694803	0.142272	0.181739	0.772304	-0.0764985	-0.217254	female	breast	stage iia	t2	n0	m0	0	0	0.0273973	infiltrating ductal carcinoma	infiltrating ductal carcinoma	NA	307.815	-1.23921	0	NA	0	0	202.871	-0.958164	NA	NA	0	0	-0.361	4865.39	-0.541153	0	1	positive	NA	positive
TCGA-AN-A0G0-01	TCGA-AN-A0G0	YES	Basal	Basal	M	M	-0.424157	-0.205973	0.0914889	0.367245	-0.243317	0.0863666	female	breast	stage iia	t2	n0	m0	0	0	0.0438356	infiltrating ductal carcinoma	infiltrating ductal carcinoma	NA	5.8621	-1.69846	0	0	0	0	9.3794	-1.07126	0	0	0	0	NA	6025.06	-0.0885762	0	0	negative	NA	negative
TCGA-AO-A12F-01	TCGA-AO-A12F	YES	Basal	Basal	M	M	-0.599977	0.161306	0.0253749	0.630338	-0.231242	-0.099618	female	breast	stage iia	t2	n0 (i-)	m0	0	0	4.03014	infiltrating ductal carcinoma	infiltrating ductal carcinoma	NA	25.1808	-1.74303	0	0	0	0	46.8703	-1.03757	0	0	0	0	0.083	5659.55	0.331224	0	0	negative	NA	negative
TCGA-AQ-A54N-01	TCGA-AQ-A54N	YES	Basal	Basal	M	M	-0.24318	-0.141654	0.145592	0.285718	-0.189962	-0.00794726	female	breast	stage iia	t2	n0	m0	0	0	0.213699	infiltrating ductal carcinoma	infiltrating ductal carcinoma	NA	2.7343	NA	NA	0	0	0	0.6836	NA	NA	0	0	0	-0.569	2929.15	NA	0	0	equivocal	negative	negative
TCGA-AR-A0TP-01	TCGA-AR-A0TP	YES	Basal	Basal	M	M	-0.649939	-0.138122	0.413757	0.709764	-0.453866	-0.163993	female	breast	stage iia	t2	n0	m0	0	0	9.27671	infiltrating ductal carcinoma	infiltrating ductal carcinoma	NA	6.155	-1.46659	0	0	0	1	8.6894	-0.868755	NA	0	0	0	-0.917	2896.81	-0.573089	0	0	negative	NA	negative
TCGA-AR-A1AH-01	TCGA-AR-A1AH	YES	Basal	Basal	M	M	-0.479013	-0.134213	-0.0737757	0.428236	0.089699	0.000518318	female	breast	stage iib	t2	n1	m0	1	0	6.29589	infiltrating ductal carcinoma	infiltrating ductal carcinoma	NA	6.0368	-1.58195	0	0	0	1	8.7198	-0.909744	NA	0	0	0	-0.746	6597.87	-0.142745	0	0	negative	NA	negative
TCGA-AR-A1AY-01	TCGA-AR-A1AY	YES	Basal	Basal	M	M	-0.448487	-0.299031	0.329876	0.52388	-0.0728717	-0.280875	female	breast	stage i	t1	n0	m0	0	0	2.81096	infiltrating ductal carcinoma	infiltrating ductal carcinoma	NA	197.299	-1.44351	0	NA	0	0	72.0125	-0.918231	NA	NA	0	0	-0.668	3262.24	-0.447136	0	0	negative	NA	negative
TCGA-AR-A2LR-01	TCGA-AR-A2LR	YES	Basal	Basal	M	M	-0.582976	0.237031	-0.0096561	0.666773	-0.211575	-0.217438	female	breast	stage i	t1	n0	m0	0	0	1.69863	other specify	metaplastic carcinoma	NA	57.7764	NA	NA	0	0	0	53.5573	NA	NA	NA	0	0	-0.075	4314.78	NA	0	0	negative	NA	negative
TCGA-B6-A0I6-01	TCGA-B6-A0I6	YES	Basal	Basal	M	M	-0.637392	-0.0407121	0.252759	0.688732	-0.00271628	-0.229199	female	breast	stage iia	t1c	n1	m0	6	1	2.73151	infiltrating ductal carcinoma	infiltrating ductal carcinoma	NA	17.0213	-1.64033	0	0	0	0	30.3623	-0.983328	NA	0	0	0	NA	3786.08	-0.910306	0	NA	NA	NA	NA
TCGA-B6-A0IQ-01	TCGA-B6-A0IQ	YES	Basal	Basal	M	M	-0.166032	-0.234785	0.0827292	0.239653	-0.188973	-0.110131	female	breast	stage iiia	t3	n1b	m0	1	0	11.7397	infiltrating ductal carcinoma	infiltrating ductal carcinoma	NA	17.9967	-1.80685	0	0	0	0	5.0991	-1.09381	0	0	0	0	-0.333	3005.75	-0.548537	0	NA	NA	NA	NA
TCGA-B6-A0RE-01	TCGA-B6-A0RE	YES	Basal	Basal	M	M	-0.491535	-0.363325	0.196189	0.438787	0.303809	-0.184368	female	breast	stage x	tx	n0 (i-)	m0	0	0	17.6301	infiltrating ductal carcinoma	infiltrating ductal carcinoma	NA	226.102	NA	NA	NA	0	0	21.2212	NA	NA	0	0	0	-0.406	3129.93	NA	0	NA	NA	NA	NA
TCGA-B6-A0RU-01	TCGA-B6-A0RU	YES	Basal	Basal	M	M	-0.654121	0.226916	0.193369	0.649387	-0.331126	-0.0361696	female	breast	stage ia	t1c	n0 (i-)	m0	0	0	10.9342	other specify	other specify	ductal/metaplastic	361.565	-1.64664	0	NA	0	0	382.365	-1.10736	0	NA	0	0	-0.341	3457.76	-0.501098	0	NA	NA	NA	NA
TCGA-B6-A0WX-01	TCGA-B6-A0WX	YES	Normal	Non-basal	M	M	-0.377191	0.307662	-0.245894	0.408624	0.158547	-0.0512918	female	breast	stage iiia	t3	n1b	m0	9	1	1.78904	other specify	other specify	invasive pleomorphic lobular carcinoma	45.5076	-1.48378	0	0	0	0	100.117	-0.84334	NA	NA	0	0	0.024	4192.77	-0.684191	0	NA	NA	NA	NA
TCGA-BH-A0AV-01	TCGA-BH-A0AV	YES	Basal	Basal	M	M	-0.557489	0.197075	0.0443268	0.580127	0.259856	-0.240055	female	breast	stage i	t1c	n0	m0	0	0	3.23288	infiltrating ductal carcinoma	infiltrating ductal carcinoma	NA	31.229	-1.48664	0	0	0	0	34.2512	-0.97888	NA	0	0	0	-0.443	3526.53	-0.600707	0	0	NA	negative	negative
TCGA-BH-A0E6-01	TCGA-BH-A0E6	YES	Basal	Basal	M	M	-0.260815	0.020567	0.0852418	0.301529	-0.0809127	0.0118729	female	breast	stage ia	t1c	n0 (i-)	m0	0	0	0.80274	infiltrating ductal carcinoma	infiltrating ductal carcinoma	NA	413.084	-1.10798	NA	NA	0	0	59.8131	-0.561617	NA	NA	0	0	-0.126	5515.42	-0.745839	0	0	equivocal	negative	negative
TCGA-BH-A0WA-01	TCGA-BH-A0WA	YES	Basal	Basal	M	M	-0.471795	-0.237841	0.505881	0.617552	-0.279084	-0.353592	female	breast	stage i	t1c	n0 (i-)	m0	0	0	1.92055	NA	metaplastic carcinoma	NA	36.6026	NA	NA	0	0	0	29.4189	NA	NA	0	0	0	-0.349	3714.3	NA	0	0	negative	NA	negative
TCGA-BH-A18G-01	TCGA-BH-A18G	YES	Basal	Basal	M	M	-0.361136	0.0368528	-0.107836	0.270921	0.0480423	0.117686	female	breast	stage ia	t1c	n0	m0	0	0	0.167123	infiltrating ductal carcinoma	infiltrating ductal carcinoma	NA	39.375	-1.53581	0	0	0	0	12.5	-0.921768	NA	0	0	0	-0.652	1911.25	-0.878141	0	0	negative	NA	negative
TCGA-C8-A1HJ-01	TCGA-C8-A1HJ	YES	Basal	Basal	M	M	-0.316113	-0.160054	0.227272	0.335601	-0.187948	-0.17763	female	breast	stage iia	t2	n0	m0	NA	0	0.0136986	infiltrating ductal carcinoma	infiltrating ductal carcinoma	NA	44.4678	NA	NA	0	0	0	23.1092	NA	NA	0	0	0	-0.73	518.557	NA	0	0	negative	NA	negative
TCGA-D8-A142-01	TCGA-D8-A142	YES	Basal	Basal	M	M	-0.474216	0.214032	-0.129779	0.473057	0.121982	0.09194	female	breast	stage iib	t3	n0	m0	0	0	1.16438	infiltrating ductal carcinoma	infiltrating ductal carcinoma	NA	70.9163	-1.35691	0	0	0	0	95.8831	-1.03863	0	NA	0	0	0.042	5961.49	-0.100684	0	0	equivocal	negative	negative
TCGA-D8-A27F-01	TCGA-D8-A27F	YES	Basal	Basal	M	M	-0.540089	-0.158175	0.405206	0.612852	-0.0692775	-0.255284	female	breast	stage iia	t2	n0	m0	0	0	1.33699	infiltrating ductal carcinoma	infiltrating ductal carcinoma	NA	31.4074	NA	NA	0	0	0	31.6781	NA	NA	0	0	0	-0.638	3837.66	NA	0	0	negative	NA	negative
TCGA-D8-A27H-01	TCGA-D8-A27H	YES	Basal	Basal	M	M	-0.603636	0.215104	0.118514	0.662997	0.00885165	-0.170137	female	breast	stage iia	t2	n0	m0	NA	0	1.08767	infiltrating ductal carcinoma	infiltrating ductal carcinoma	NA	35.6073	NA	NA	0	0	0	39.3734	NA	NA	0	0	0	-0.612	4352.65	NA	0	0	negative	NA	negative
TCGA-E2-A158-01	TCGA-E2-A158	YES	Normal	Non-basal	MSL	M	-0.38224	0.797054	-0.609811	0.310106	0.0500644	0.240861	female	breast	stage iia	t1c	n1mi	m0	1	0	1.23288	infiltrating ductal carcinoma	infiltrating ductal carcinoma	NA	4.4555	-1.56698	0	0	0	0	3.4273	-0.833374	NA	0	0	0	-0.903	4818.78	-0.292809	0	0	negative	NA	negative
TCGA-E2-A1LS-01	TCGA-E2-A1LS	YES	Normal	Non-basal	MSL	M	-0.384882	0.701332	-0.544948	0.265332	-0.0216279	0.247219	female	breast	stage ia	t1c	n0	m0	0	0	1.28767	infiltrating ductal carcinoma	infiltrating ductal carcinoma	NA	59.5596	NA	NA	0	0	0	54.0541	NA	NA	NA	0	0	NA	1539.04	NA	0	0	negative	NA	negative
TCGA-E2-A574-01	TCGA-E2-A574	YES	Basal	Basal	M	M	-0.337963	-0.13783	0.0103796	0.292102	-0.0200386	0.0525319	female	breast	stage iia	t2	n0	m0	0	0	2.2137	infiltrating ductal carcinoma	infiltrating ductal carcinoma	NA	7.8563	NA	NA	0	0	0	4.4893	NA	NA	0	0	0	0.334	4014.03	NA	0	0	equivocal	negative	negative
TCGA-E9-A1N8-01	TCGA-E9-A1N8	YES	Basal	Basal	M	M	-0.478538	-0.217555	0.173837	0.530295	-0.340718	-0.176592	female	breast	stage iia	t2	n0	m0	0	0	1	infiltrating ductal carcinoma	infiltrating ductal carcinoma	NA	7.0456	NA	NA	0	0	0	7.0456	NA	NA	0	0	NA	-0.811	2511.04	NA	0	0	negative	NA	negative
TCGA-E9-A244-01	TCGA-E9-A244	YES	Basal	Basal	M	M	-0.566472	-0.152444	0.375726	0.626919	-0.196813	-0.248802	female	breast	stage iia	t2	n0 (i-)	m0	0	0	0.0575342	infiltrating ductal carcinoma	infiltrating ductal carcinoma	NA	75.1388	NA	NA	0	0	NA	27.442	NA	NA	0	0	NA	-0.139	5426.66	NA	0	NA	NA	NA	NA
TCGA-EW-A1OW-01	TCGA-EW-A1OW	YES	Basal	Basal	M	M	-0.495569	-0.0909083	0.372577	0.602671	-0.205243	-0.43406	female	breast	stage iia	t2	n0	mx	0	0	1.90137	infiltrating ductal carcinoma	infiltrating ductal carcinoma	mammary/basal/triple negative	16.7966	NA	NA	0	0	0	49.4301	NA	NA	0	0	0	0.096	4095.02	NA	0	0	negative	NA	negative
TCGA-GI-A2C9-01	TCGA-GI-A2C9	YES	Normal	Non-basal	MSL	M	-0.384361	0.755937	-0.591913	0.276855	0.115663	0.191884	female	breast	stage iib	t3	n0	mx	0	0	9.15616	infiltrating ductal carcinoma	infiltrating ductal carcinoma	NA	84.1543	NA	NA	0	0	0	20.3707	NA	NA	0	0	0	-0.314	3454.33	NA	0	0	negative	NA	negative
TCGA-LL-A73Y-01	TCGA-LL-A73Y	YES	Normal	Non-basal	M	M	-0.349025	0.405629	-0.108726	0.534355	-0.208174	-0.0873748	female	breast	stage ia	t1c	n0	mx	0	0	1.30685	infiltrating ductal carcinoma	infiltrating ductal carcinoma	NA	47.6234	NA	NA	0	0	0	57.8024	NA	NA	NA	0	0	-0.005	3893.12	NA	0	0	negative	NA	negative
TCGA-A2-A0ST-01	TCGA-A2-A0ST	YES	Normal	Non-basal	IM	UNC	0.846695	0.123424	-0.181042	-0.776447	-0.122918	-0.0578369	female	breast	stage iia	t1c	n1a	m0	3	0	8.26575	infiltrating ductal carcinoma	infiltrating ductal carcinoma	NA	1239.65	-1.44582	0	1	0	0	166.399	-0.842086	NA	NA	0	0	-0.008	4374.72	-1.33299	0	0	NA	negative	negative
TCGA-BH-A0BW-01	TCGA-BH-A0BW	YES	Normal	Non-basal	UNC	UNC	0.482262	0.492583	-0.425582	-0.394691	-0.110972	0.0321995	female	breast	stage i	t1c	n0	m0	0	0	0.972603	infiltrating ductal carcinoma	infiltrating ductal carcinoma	NA	292.557	-1.32718	0	NA	0	0	10.3169	-0.986677	NA	0	0	0	0.484	6166.18	-0.443861	0	0	NA	negative	negative
TCGA-EW-A3U0-01	TCGA-EW-A3U0	YES	Basal	Basal	IM	UNC	0.56171	0.249065	-0.0512891	-0.36277	-0.297466	-0.217086	female	breast	stage iiia	t3	n1a	m0	1	0	1.45753	infiltrating ductal carcinoma	infiltrating ductal carcinoma	NA	45.6301	NA	NA	0	0	0	12.1142	NA	NA	0	0	0	0.002	3385.92	NA	0	0	negative	NA	negative
TCGA-LL-A441-01	TCGA-LL-A441	YES	Normal	Non-basal	IM	UNC	0.419106	0.268612	-0.263272	-0.226619	-0.368184	-0.0508801	female	breast	stage ia	t1c	n0	mx	0	0	0.953425	infiltrating ductal carcinoma	infiltrating ductal carcinoma	NA	438.007	NA	NA	NA	0	0	243.092	NA	NA	NA	0	0	-0.027	3497.44	NA	0	0	negative	NA	negative
TCGA-3C-AAAU-01	TCGA-3C-AAAU	NO	LumB	Non-basal	ER	ER	#N/A	#N/A	#N/A	#N/A	#N/A	#N/A	female	breast	stage x	tx	nx	mx	4	NA	NA	infiltrating lobular carcinoma	infiltrating lobular carcinoma	NA	3457.96	NA	NA	1	1	1	2273.27	NA	NA	1	1	1	0.078	7113.41	NA	0	0	negative	NA	negative
TCGA-4H-AAAK-01	TCGA-4H-AAAK	NO	LumA	Non-basal	ER	ER	#N/A	#N/A	#N/A	#N/A	#N/A	#N/A	female	breast	stage iiia	t2	n2a	m0	4	NA	NA	infiltrating lobular carcinoma	infiltrating lobular carcinoma	NA	5518.3	NA	NA	1	1	1	4425.19	NA	NA	1	1	1	0.289	12236.6	NA	0	equivocal	equivocal	NA	equivocal
TCGA-5T-A9QA-01	TCGA-5T-A9QA	NO	LumB	Non-basal	ER	ER	#N/A	#N/A	#N/A	#N/A	#N/A	#N/A	female	breast	stage iia	t2	nx	mx	NA	NA	NA	other specify	other specify	infiltrating ductal and mucinous	3557.01	NA	NA	1	1	1	108.787	NA	NA	NA	0	0	0.278	11993.2	NA	0	0	equivocal	negative	negative
TCGA-A1-A0SB-01	TCGA-A1-A0SB	NO	Normal	Non-basal	ER	ER	#N/A	#N/A	#N/A	#N/A	#N/A	#N/A	female	breast	stage i	t1c	n0	m0	0	NA	NA	other specify	other specify	adenoid cystic carcinoma	860.457	NA	NA	NA	1	1	9.4605	NA	NA	0	0	0	-0.002	6711.57	NA	0	0	negative	NA	negative
TCGA-A1-A0SD-01	TCGA-A1-A0SD	NO	LumA	Non-basal	ER	ER	#N/A	#N/A	#N/A	#N/A	#N/A	#N/A	female	breast	stage iia	t2	n0	m0	0	NA	NA	infiltrating ductal carcinoma	infiltrating ductal carcinoma	NA	9728.23	NA	NA	1	1	1	716.761	NA	NA	NA	1	1	0.026	12986.5	NA	0	0	negative	NA	negative
TCGA-A1-A0SE-01	TCGA-A1-A0SE	NO	LumA	Non-basal	ER	ER	#N/A	#N/A	#N/A	#N/A	#N/A	#N/A	female	breast	stage i	t1c	n0 (i-)	m0	0	NA	NA	mixed histology (please specify)	mixed histology (please specify)	ductal/lobular	4412.01	NA	NA	1	1	1	7168.08	NA	NA	1	1	1	-0.008	9311.07	NA	0	0	negative	negative	negative
TCGA-A1-A0SF-01	TCGA-A1-A0SF	NO	LumA	Non-basal	ER	ER	#N/A	#N/A	#N/A	#N/A	#N/A	#N/A	female	breast	stage iia	t2	n0	m0	0	NA	NA	infiltrating ductal carcinoma	infiltrating ductal carcinoma	NA	7895.91	NA	NA	1	1	1	7068.28	NA	NA	1	1	1	-0.018	7976.87	NA	0	0	negative	NA	negative
TCGA-A1-A0SG-01	TCGA-A1-A0SG	NO	LumA	Non-basal	ER	ER	#N/A	#N/A	#N/A	#N/A	#N/A	#N/A	female	breast	stage iib	t2	n1a	m0	1	NA	NA	other specify	other specify	invasive micropapillary	16508.7	NA	NA	1	1	1	15002.1	NA	NA	1	1	1	0.023	10661.1	NA	0	0	negative	NA	negative
TCGA-A1-A0SI-01	TCGA-A1-A0SI	NO	LumB	Non-basal	ER	ER	#N/A	#N/A	#N/A	#N/A	#N/A	#N/A	female	breast	stage iib	t2	n1a	m0	1	NA	NA	infiltrating ductal carcinoma	infiltrating ductal carcinoma	NA	4144.5	NA	NA	1	1	1	327.737	NA	NA	NA	1	1	-0.472	4482.93	NA	0	0	negative	NA	negative
TCGA-A1-A0SJ-01	TCGA-A1-A0SJ	NO	LumA	Non-basal	ER	ER	#N/A	#N/A	#N/A	#N/A	#N/A	#N/A	female	breast	stage iiia	t3	n1a	m0	3	NA	NA	infiltrating ductal carcinoma	infiltrating ductal carcinoma	NA	4684.77	0.0812082	1	1	1	1	3781.23	0.708905	1	1	1	1	0.308	9313.95	0.184234	0	0	equivocal	negative	negative
TCGA-A1-A0SQ-01	TCGA-A1-A0SQ	NO	LumA	Non-basal	ER	ER	#N/A	#N/A	#N/A	#N/A	#N/A	#N/A	female	breast	stage iib	t2	n1	mx	1	NA	NA	infiltrating ductal carcinoma	infiltrating ductal carcinoma	NA	12833.9	NA	NA	1	1	1	8382.37	NA	NA	1	1	1	-0.059	5585.07	NA	0	0	negative	NA	negative
TCGA-A2-A04N-01	TCGA-A2-A04N	NO	LumA	Non-basal	ER	ER	#N/A	#N/A	#N/A	#N/A	#N/A	#N/A	female	breast	stage ia	t1c	n0 (i-)	m0	0	NA	NA	infiltrating ductal carcinoma	infiltrating ductal carcinoma	NA	14974.6	-0.34092	1	1	1	1	17049.4	1.12021	1	1	1	1	0.097	6032.49	-0.616916	0	0	NA	negative	negative
TCGA-A2-A04R-01	TCGA-A2-A04R	NO	LumB	Non-basal	ER	ER	#N/A	#N/A	#N/A	#N/A	#N/A	#N/A	female	breast	stage ia	t1	n0 (i-)	m0	0	NA	NA	infiltrating ductal carcinoma	infiltrating ductal carcinoma	NA	9635.79	NA	NA	1	1	1	4813.17	NA	NA	1	1	1	-0.002	7150.96	NA	0	0	equivocal	negative	negative
TCGA-A2-A04V-01	TCGA-A2-A04V	NO	LumB	Non-basal	ER	ER	#N/A	#N/A	#N/A	#N/A	#N/A	#N/A	female	breast	stage iia	t2	n0 (i-)	m0	0	NA	NA	infiltrating ductal carcinoma	infiltrating ductal carcinoma	NA	13716.4	0.703853	1	1	1	1	132.002	-0.550812	NA	NA	1	1	0.04	10305.6	0.0654145	0	0	equivocal	negative	negative
TCGA-A2-A04Y-01	TCGA-A2-A04Y	NO	LumB	Non-basal	ER	ER	#N/A	#N/A	#N/A	#N/A	#N/A	#N/A	female	breast	stage iib	t2	n1mi	m0	1	NA	NA	infiltrating ductal carcinoma	infiltrating ductal carcinoma	NA	7052.86	0.437389	1	1	1	1	824.875	0.214357	1	NA	1	1	0.017	7435.93	0.354945	0	0	negative	negative	negative
TCGA-A2-A0CK-01	TCGA-A2-A0CK	NO	LumA	Non-basal	ER	ER	#N/A	#N/A	#N/A	#N/A	#N/A	#N/A	female	breast	stage iiia	t3	n2a	m0	4	NA	NA	infiltrating lobular carcinoma	infiltrating lobular carcinoma	NA	3404.44	NA	NA	1	1	1	2109.65	NA	NA	1	1	1	0.08	10546.7	NA	0	0	negative	negative	negative
TCGA-A2-A0CL-01	TCGA-A2-A0CL	NO	LumB	Non-basal	ER	ER	#N/A	#N/A	#N/A	#N/A	#N/A	#N/A	female	breast	stage iiia	t3	n2a	m0	9	NA	NA	infiltrating ductal carcinoma	infiltrating ductal carcinoma	NA	1006.3	-0.720356	NA	NA	1	1	186.064	-0.650667	NA	NA	1	1	-0.009	2953.67	-0.990313	0	0	negative	negative	negative
TCGA-A2-A0CO-01	TCGA-A2-A0CO	NO	LumA	Non-basal	ER	ER	#N/A	#N/A	#N/A	#N/A	#N/A	#N/A	female	breast	stage iib	t3	n0	m0	0	NA	NA	infiltrating lobular carcinoma	infiltrating lobular carcinoma	NA	6417.96	NA	NA	1	1	1	935.591	NA	NA	NA	1	1	0.066	10802.3	NA	0	0	negative	negative	negative
TCGA-A2-A0CP-01	TCGA-A2-A0CP	NO	LumA	Non-basal	ER	ER	#N/A	#N/A	#N/A	#N/A	#N/A	#N/A	female	breast	stage ia	t1c	n0 (i-)	m0	0	NA	NA	infiltrating ductal carcinoma	infiltrating ductal carcinoma	NA	4713.14	-0.614382	NA	1	1	1	9617.19	0.740173	1	1	1	1	0.022	6715.15	-0.894973	0	0	NA	negative	negative
TCGA-A2-A0CQ-01	TCGA-A2-A0CQ	NO	LumA	Non-basal	ER	ER	#N/A	#N/A	#N/A	#N/A	#N/A	#N/A	female	breast	stage ia	t1	n0 (i-)	m0	0	NA	NA	infiltrating ductal carcinoma	infiltrating ductal carcinoma	NA	15568.7	1.02991	1	1	1	1	3708.76	1.74651	1	1	1	1	-0.02	6706.92	0.136684	0	0	equivocal	negative	negative
TCGA-A2-A0CR-01	TCGA-A2-A0CR	NO	LumA	Non-basal	ER	ER	#N/A	#N/A	#N/A	#N/A	#N/A	#N/A	female	breast	stage iib	t3	n0	m0	0	NA	NA	infiltrating lobular carcinoma	infiltrating lobular carcinoma	NA	2435.4	NA	NA	1	1	1	2105.65	NA	NA	1	1	1	-0.211	4772.71	NA	0	0	negative	negative	negative
TCGA-A2-A0CS-01	TCGA-A2-A0CS	NO	LumA	Non-basal	ER	ER	#N/A	#N/A	#N/A	#N/A	#N/A	#N/A	female	breast	stage iv	t4b	n3a	m1	12	NA	NA	infiltrating ductal carcinoma	infiltrating ductal carcinoma	NA	17723.1	0.601835	1	1	1	1	3296.78	1.67329	1	1	1	1	-0.031	8891.09	-0.422554	0	0	equivocal	negative	negative
TCGA-A2-A0CT-01	TCGA-A2-A0CT	NO	LumB	Non-basal	ER	ER	#N/A	#N/A	#N/A	#N/A	#N/A	#N/A	female	breast	stage iia	t2	n0 (i-)	m0	0	NA	NA	infiltrating ductal carcinoma	infiltrating ductal carcinoma	NA	13703.2	1.36039	1	1	1	1	35.5351	-0.907247	NA	0	0	0	0.792	14644.6	0.683981	0	0	equivocal	negative	negative
TCGA-A2-A0CU-01	TCGA-A2-A0CU	NO	LumB	Non-basal	ER	ER	#N/A	#N/A	#N/A	#N/A	#N/A	#N/A	female	breast	stage iia	t2	n0 (i+)	m0	0	NA	NA	infiltrating ductal carcinoma	infiltrating ductal carcinoma	NA	30151.2	1.53529	1	1	1	1	332.57	-0.00935033	1	NA	1	1	0.656	13135.9	0.546053	0	0	equivocal	negative	negative
TCGA-A2-A0CV-01	TCGA-A2-A0CV	NO	LumA	Non-basal	ER	ER	#N/A	#N/A	#N/A	#N/A	#N/A	#N/A	female	breast	stage iib	t2	n1a	m0	4	NA	NA	infiltrating ductal carcinoma	infiltrating ductal carcinoma	NA	9631.33	1.06965	1	1	1	1	3291.82	1.77704	1	1	1	1	-0.377	5317.09	-0.387434	0	0	negative	negative	negative
TCGA-A2-A0CW-01	TCGA-A2-A0CW	NO	LumB	Non-basal	ER	ER	#N/A	#N/A	#N/A	#N/A	#N/A	#N/A	female	breast	stage iib	t2	n1a	m0	2	NA	NA	infiltrating ductal carcinoma	infiltrating ductal carcinoma	NA	19149.6	1.33667	1	1	1	1	2798.95	0.433557	1	1	1	1	-0.309	8441.73	-0.186561	0	0	equivocal	negative	negative
TCGA-A2-A0CY-01	TCGA-A2-A0CY	NO	LumB	Non-basal	ER	ER	#N/A	#N/A	#N/A	#N/A	#N/A	#N/A	female	breast	stage iib	t2	n1	m0	1	NA	NA	infiltrating ductal carcinoma	infiltrating ductal carcinoma	NA	18154.7	1.06673	1	1	1	1	131.369	-0.471737	1	NA	1	1	NA	4693.68	-0.190954	0	0	negative	negative	negative
TCGA-A2-A0CZ-01	TCGA-A2-A0CZ	NO	LumA	Non-basal	ER	ER	#N/A	#N/A	#N/A	#N/A	#N/A	#N/A	female	breast	stage iia	t2	n0 (i-)	m0	0	NA	NA	infiltrating ductal carcinoma	infiltrating ductal carcinoma	NA	1950	-0.287095	1	1	1	1	372.124	0.408497	1	NA	1	1	NA	6670.95	-0.567225	0	0	negative	negative	negative
TCGA-A2-A0D3-01	TCGA-A2-A0D3	NO	LumA	Non-basal	ER	ER	#N/A	#N/A	#N/A	#N/A	#N/A	#N/A	female	breast	stage ia	t1c	n0 (i-)	m0	0	NA	NA	infiltrating ductal carcinoma	infiltrating ductal carcinoma	NA	10742.5	0.473348	1	1	1	1	11629.4	1.99466	1	1	1	1	-0.004	10616.8	0.0790435	0	0	negative	negative	negative
TCGA-A2-A0D4-01	TCGA-A2-A0D4	NO	LumB	Non-basal	ER	ER	#N/A	#N/A	#N/A	#N/A	#N/A	#N/A	female	breast	stage iib	t2	n1a	m0	1	NA	NA	infiltrating ductal carcinoma	infiltrating ductal carcinoma	NA	9747.3	0.767353	1	1	1	1	243.35	-0.18483	1	NA	1	1	0.149	10026.1	0.0010192	0	0	negative	negative	negative
TCGA-A2-A0EM-01	TCGA-A2-A0EM	NO	LumA	Non-basal	ER	ER	#N/A	#N/A	#N/A	#N/A	#N/A	#N/A	female	breast	stage ia	t1	n0 (i-)	m0	0	NA	NA	infiltrating ductal carcinoma	infiltrating ductal carcinoma	NA	16337.4	NA	NA	1	1	1	19379.8	NA	NA	1	1	1	-0.017	7112.22	NA	0	0	NA	negative	negative
TCGA-A2-A0EN-01	TCGA-A2-A0EN	NO	LumA	Non-basal	ER	ER	#N/A	#N/A	#N/A	#N/A	#N/A	#N/A	female	breast	stage iia	t2	n0 (i+)	m0	0	NA	NA	infiltrating lobular carcinoma	infiltrating lobular carcinoma	NA	8104.49	NA	NA	1	1	1	76.6163	NA	NA	NA	1	1	0.061	6914.62	NA	0	0	equivocal	negative	negative
TCGA-A2-A0EO-01	TCGA-A2-A0EO	NO	LumA	Non-basal	ER	ER	#N/A	#N/A	#N/A	#N/A	#N/A	#N/A	female	breast	stage ia	t1	n0 (i-)	m0	0	NA	NA	infiltrating ductal carcinoma	infiltrating ductal carcinoma	NA	7415.35	0.222341	1	1	1	1	10928.3	1.17822	1	1	1	1	0.014	12533.7	0.0436341	0	0	negative	negative	negative
TCGA-A2-A0EP-01	TCGA-A2-A0EP	NO	LumA	Non-basal	ER	ER	#N/A	#N/A	#N/A	#N/A	#N/A	#N/A	female	breast	stage i	t1	n0 (i+)	m0	0	NA	NA	infiltrating lobular carcinoma	infiltrating lobular carcinoma	NA	2494.69	NA	NA	1	1	1	57.4751	NA	NA	NA	0	0	-0.079	2368.44	NA	0	0	negative	negative	negative
TCGA-A2-A0ER-01	TCGA-A2-A0ER	NO	LumB	Non-basal	ER	ER	#N/A	#N/A	#N/A	#N/A	#N/A	#N/A	female	breast	stage ib	t1c	n1mi	m0	1	NA	NA	infiltrating ductal carcinoma	infiltrating ductal carcinoma	NA	27313.8	-0.339422	1	1	1	1	1157.42	-0.517205	NA	1	1	1	-0.058	7030.66	-0.426681	0	0	equivocal	negative	negative
TCGA-A2-A0ES-01	TCGA-A2-A0ES	NO	LumA	Non-basal	ER	ER	#N/A	#N/A	#N/A	#N/A	#N/A	#N/A	female	breast	stage iia	t2	n0 (i-)	m0	0	NA	NA	infiltrating lobular carcinoma	infiltrating lobular carcinoma	NA	7116.56	-0.126816	1	1	1	1	8415.44	0.479498	1	1	1	1	-0.025	8215.84	-0.0628861	0	0	negative	negative	negative
TCGA-A2-A0ET-01	TCGA-A2-A0ET	NO	LumB	Non-basal	ER	ER	#N/A	#N/A	#N/A	#N/A	#N/A	#N/A	female	breast	stage iiia	t2	n2a	m0	5	NA	NA	infiltrating ductal carcinoma	infiltrating ductal carcinoma	NA	19300.4	NA	NA	1	1	1	2460.02	NA	NA	1	1	1	0.466	8241.6	NA	0	0	equivocal	negative	negative
TCGA-A2-A0EU-01	TCGA-A2-A0EU	NO	LumA	Non-basal	ER	ER	#N/A	#N/A	#N/A	#N/A	#N/A	#N/A	female	breast	stage ia	t1c	n0 (i-)	m0	0	NA	NA	infiltrating ductal carcinoma	infiltrating ductal carcinoma	NA	18472.4	0.530638	1	1	1	1	14831.5	0.781304	1	1	1	1	0.315	5845.15	-0.828081	0	0	negative	negative	negative
TCGA-A2-A0EV-01	TCGA-A2-A0EV	NO	LumA	Non-basal	ER	ER	#N/A	#N/A	#N/A	#N/A	#N/A	#N/A	female	breast	stage ia	t1c	n0 (i-)	m0	0	NA	NA	infiltrating ductal carcinoma	infiltrating ductal carcinoma	NA	13449.1	0.625038	1	1	1	1	9715.68	1.00635	1	1	1	1	0.858	13044.9	-0.131679	0	0	negative	negative	negative
TCGA-A2-A0EW-01	TCGA-A2-A0EW	NO	LumA	Non-basal	ER	ER	#N/A	#N/A	#N/A	#N/A	#N/A	#N/A	female	breast	stage iiic	t1b	n3a	m0	26	NA	NA	infiltrating lobular carcinoma	infiltrating lobular carcinoma	NA	8655.69	0.247794	1	1	1	1	2294.4	0.033134	1	1	1	1	0.006	7085.37	-0.727785	0	0	negative	negative	negative
TCGA-A2-A0EX-01	TCGA-A2-A0EX	NO	LumA	Non-basal	ER	ER	#N/A	#N/A	#N/A	#N/A	#N/A	#N/A	female	breast	stage iib	t3	n0 (i+)	m0	0	NA	NA	infiltrating lobular carcinoma	infiltrating lobular carcinoma	NA	4315.24	-0.345805	1	1	1	1	5247.93	1.02944	1	1	1	1	0.033	13935.2	-0.261175	0	0	negative	negative	negative
TCGA-A2-A0SU-01	TCGA-A2-A0SU	NO	LumA	Non-basal	ER	ER	#N/A	#N/A	#N/A	#N/A	#N/A	#N/A	female	breast	stage iia	t2	n0 (i+)	m0	0	NA	NA	infiltrating ductal carcinoma	infiltrating ductal carcinoma	NA	37726.2	1.19978	1	1	1	1	1377.18	0.435502	1	1	1	1	-0.002	9701.68	0.497059	0	0	negative	NA	negative
TCGA-A2-A0SV-01	TCGA-A2-A0SV	NO	LumB	Non-basal	ER	ER	#N/A	#N/A	#N/A	#N/A	#N/A	#N/A	female	breast	stage iv	t2	n2a	m1	8	NA	NA	infiltrating ductal carcinoma	infiltrating ductal carcinoma	NA	2209.12	0.234533	1	1	1	1	767.082	0.0563497	1	NA	1	1	0.089	6758.45	-0.205359	0	0	equivocal	negative	negative
TCGA-A2-A0SW-01	TCGA-A2-A0SW	NO	LumB	Non-basal	ER	ER	#N/A	#N/A	#N/A	#N/A	#N/A	#N/A	female	breast	stage iv	t2	n2	m1	4	NA	NA	infiltrating ductal carcinoma	infiltrating ductal carcinoma	NA	9649.8	0.29661	1	1	1	1	1109.75	0.103042	1	1	1	0	-0.562	1322.76	-0.241409	0	0	NA	negative	negative
TCGA-A2-A0T3-01	TCGA-A2-A0T3	NO	LumB	Non-basal	ER	ER	#N/A	#N/A	#N/A	#N/A	#N/A	#N/A	female	breast	stage ib	t1c	n1mi	m0	2	NA	NA	infiltrating ductal carcinoma	infiltrating ductal carcinoma	NA	12734.1	-0.617277	NA	1	1	1	9631.15	0.756015	1	1	1	1	0.46	6334.56	-0.751563	0	0	equivocal	negative	negative
TCGA-A2-A0T4-01	TCGA-A2-A0T4	NO	LumB	Non-basal	ER	ER	#N/A	#N/A	#N/A	#N/A	#N/A	#N/A	female	breast	stage iia	t2	n0 (i-)	m0	0	NA	NA	infiltrating lobular carcinoma	infiltrating lobular carcinoma	NA	18824.8	0.374884	1	1	1	1	5661.08	0.22128	1	1	1	1	0.012	8181.55	-0.0743626	0	0	equivocal	negative	negative
TCGA-A2-A0T5-01	TCGA-A2-A0T5	NO	LumA	Non-basal	ER	ER	#N/A	#N/A	#N/A	#N/A	#N/A	#N/A	female	breast	stage iia	t2	n0 (i-)	m0	0	NA	NA	infiltrating ductal carcinoma	infiltrating ductal carcinoma	NA	6638.83	0.393062	1	1	1	1	7960.93	1.90122	1	1	1	1	0.001	9865.23	0.321917	0	0	negative	negative	negative
TCGA-A2-A0T6-01	TCGA-A2-A0T6	NO	LumA	Non-basal	ER	ER	#N/A	#N/A	#N/A	#N/A	#N/A	#N/A	female	breast	stage iib	t3	n0 (i-)	m0	0	NA	NA	infiltrating lobular carcinoma	infiltrating lobular carcinoma	NA	2865.48	-0.19069	1	1	1	1	3945	0.962117	1	1	1	1	0.022	12221.9	-0.230829	0	0	negative	NA	negative
TCGA-A2-A0T7-01	TCGA-A2-A0T7	NO	LumA	Non-basal	ER	ER	#N/A	#N/A	#N/A	#N/A	#N/A	#N/A	female	breast	stage iia	t2	n0 (i+)	m0	0	NA	NA	infiltrating ductal carcinoma	infiltrating ductal carcinoma	NA	2607.35	-0.361561	1	1	1	1	607.337	-0.464909	1	NA	1	1	0.181	7367.08	-0.228163	0	0	negative	NA	negative
TCGA-A2-A0YC-01	TCGA-A2-A0YC	NO	LumB	Non-basal	ER	ER	#N/A	#N/A	#N/A	#N/A	#N/A	#N/A	female	breast	stage iib	t2	n1mi	m0	1	NA	NA	infiltrating ductal carcinoma	infiltrating ductal carcinoma	NA	18512.8	0.0559359	1	1	1	1	17274.5	0.49058	1	1	1	1	0.615	14571.2	-0.477919	0	0	NA	negative	negative
TCGA-A2-A0YD-01	TCGA-A2-A0YD	NO	LumA	Non-basal	ER	ER	#N/A	#N/A	#N/A	#N/A	#N/A	#N/A	female	breast	stage iib	t3	n0 (i+)	m0	0	NA	NA	infiltrating lobular carcinoma	infiltrating lobular carcinoma	NA	14064.6	0.974826	1	1	1	1	7391.52	1.76244	1	1	1	1	0	6255.9	-0.0821322	0	0	NA	negative	negative
TCGA-A2-A0YF-01	TCGA-A2-A0YF	NO	LumB	Non-basal	ER	ER	#N/A	#N/A	#N/A	#N/A	#N/A	#N/A	female	breast	stage ia	t1b	n0 (i+)	m0	0	NA	NA	infiltrating ductal carcinoma	infiltrating ductal carcinoma	NA	38186	-0.219762	1	1	1	1	1486.35	-0.326724	1	1	1	0	0.045	6705.63	-0.502256	0	0	negative	NA	negative
TCGA-A2-A0YH-01	TCGA-A2-A0YH	NO	LumB	Non-basal	ER	ER	#N/A	#N/A	#N/A	#N/A	#N/A	#N/A	female	breast	stage iiia	t2	n2a	m0	5	NA	NA	infiltrating ductal carcinoma	infiltrating ductal carcinoma	NA	11409.7	0.647006	1	1	1	1	518.177	0.224141	1	NA	1	1	0.093	7059.16	0.232485	0	0	negative	NA	negative
TCGA-A2-A0YI-01	TCGA-A2-A0YI	NO	LumA	Non-basal	ER	ER	#N/A	#N/A	#N/A	#N/A	#N/A	#N/A	female	breast	stage ia	t1c	n0 (i+)	m0	0	NA	NA	infiltrating ductal carcinoma	infiltrating ductal carcinoma	NA	21075.7	1.56384	1	1	1	1	3659.5	1.10807	1	1	1	1	-0.01	6090.64	-0.295535	0	0	negative	NA	negative
TCGA-A2-A0YK-01	TCGA-A2-A0YK	NO	LumA	Non-basal	ER	ER	#N/A	#N/A	#N/A	#N/A	#N/A	#N/A	female	breast	stage iia	t2	n0 (i-)	m0	0	NA	NA	infiltrating lobular carcinoma	infiltrating lobular carcinoma	NA	12827.8	0.522914	1	1	1	1	229.97	-0.618751	NA	NA	0	0	-0.299	4315.06	-0.639004	0	0	negative	NA	negative
TCGA-A2-A0YL-01	TCGA-A2-A0YL	NO	LumA	Non-basal	ER	ER	#N/A	#N/A	#N/A	#N/A	#N/A	#N/A	female	breast	stage iiia	t3	n2a	m0	4	NA	NA	infiltrating lobular carcinoma	infiltrating lobular carcinoma	NA	4636.18	-0.147779	1	1	1	1	9092.09	1.3042	1	1	1	1	-0.323	4467.05	-0.931849	0	0	negative	NA	negative
TCGA-A2-A0YT-01	TCGA-A2-A0YT	NO	LumB	Non-basal	ER	ER	#N/A	#N/A	#N/A	#N/A	#N/A	#N/A	female	breast	stage iiib	t4b	n2a	m0	5	NA	NA	infiltrating ductal carcinoma	infiltrating ductal carcinoma	NA	15412.6	0.623721	1	1	1	1	56.0987	-0.758024	NA	NA	0	0	-0.272	6193.51	-0.374372	0	0	NA	negative	negative
TCGA-A2-A1FV-01	TCGA-A2-A1FV	NO	LumA	Non-basal	ER	ER	#N/A	#N/A	#N/A	#N/A	#N/A	#N/A	female	breast	stage iib	t3	n0 (i+)	m0	0	NA	NA	infiltrating lobular carcinoma	infiltrating lobular carcinoma	NA	15927.9	NA	NA	1	1	1	164.65	NA	NA	NA	1	1	0.033	5601.46	NA	0	0	negative	negative	negative
TCGA-A2-A1FW-01	TCGA-A2-A1FW	NO	LumB	Non-basal	ER	ER	#N/A	#N/A	#N/A	#N/A	#N/A	#N/A	female	breast	stage iiia	t3	n2a	m0	5	NA	NA	infiltrating ductal carcinoma	infiltrating ductal carcinoma	NA	32049.3	NA	NA	1	1	1	76.2555	NA	NA	NA	0	0	-0.783	2968.62	NA	0	0	negative	NA	negative
TCGA-A2-A1FX-01	TCGA-A2-A1FX	NO	LumB	Non-basal	ER	ER	#N/A	#N/A	#N/A	#N/A	#N/A	#N/A	female	breast	stage iiia	t3	n2a	m0	6	NA	NA	infiltrating ductal carcinoma	infiltrating ductal carcinoma	NA	14058.4	NA	NA	1	1	1	3479.29	NA	NA	1	1	1	0.145	5051.25	NA	0	0	NA	negative	negative
TCGA-A2-A1FZ-01	TCGA-A2-A1FZ	NO	LumA	Non-basal	ER	ER	#N/A	#N/A	#N/A	#N/A	#N/A	#N/A	female	breast	stage iia	t2	n0 (i-)	m0	0	NA	NA	infiltrating ductal carcinoma	infiltrating ductal carcinoma	NA	19629.3	NA	NA	1	1	1	7258.37	NA	NA	1	1	1	0.004	8683.08	NA	0	0	negative	NA	negative
TCGA-A2-A1G0-01	TCGA-A2-A1G0	NO	LumA	Non-basal	ER	ER	#N/A	#N/A	#N/A	#N/A	#N/A	#N/A	female	breast	stage iib	t2	n1a	m0	2	NA	NA	infiltrating ductal carcinoma	infiltrating ductal carcinoma	NA	4233.73	NA	NA	1	1	1	6574.36	NA	NA	1	1	1	0.508	18863.6	NA	0	0	equivocal	negative	negative
TCGA-A2-A1G4-01	TCGA-A2-A1G4	NO	LumB	Non-basal	ER	ER	#N/A	#N/A	#N/A	#N/A	#N/A	#N/A	female	breast	stage iiia	t3	n1a	m0	2	NA	NA	infiltrating ductal carcinoma	infiltrating ductal carcinoma	NA	47054.7	NA	NA	1	1	1	3997.45	NA	NA	1	1	1	0.014	3692.77	NA	0	0	negative	NA	negative
TCGA-A2-A259-01	TCGA-A2-A259	NO	LumA	Non-basal	ER	ER	#N/A	#N/A	#N/A	#N/A	#N/A	#N/A	female	breast	stage ia	t1c	n0 (i-)	m0	0	NA	NA	infiltrating ductal carcinoma	infiltrating ductal carcinoma	NA	20583.5	NA	NA	1	1	1	7560.66	NA	NA	1	1	1	-0.295	3591.71	NA	0	0	negative	negative	negative
TCGA-A2-A25A-01	TCGA-A2-A25A	NO	LumA	Non-basal	ER	ER	#N/A	#N/A	#N/A	#N/A	#N/A	#N/A	female	breast	stage iia	t2	n0 (i-)	m0	0	NA	NA	infiltrating lobular carcinoma	infiltrating lobular carcinoma	NA	3290.99	NA	NA	1	1	1	7264.28	NA	NA	1	1	1	-0.292	2998.87	NA	0	0	equivocal	negative	negative
TCGA-A2-A25B-01	TCGA-A2-A25B	NO	LumB	Non-basal	ER	ER	#N/A	#N/A	#N/A	#N/A	#N/A	#N/A	female	breast	stage iib	t2	n1	m0	2	NA	NA	infiltrating ductal carcinoma	infiltrating ductal carcinoma	NA	3445.8	NA	NA	1	1	1	352.815	NA	NA	NA	1	1	-0.504	2917.96	NA	0	0	equivocal	negative	negative
TCGA-A2-A25C-01	TCGA-A2-A25C	NO	LumB	Non-basal	ER	ER	#N/A	#N/A	#N/A	#N/A	#N/A	#N/A	female	breast	stage iib	t2	n1a	m0	3	NA	NA	infiltrating ductal carcinoma	infiltrating ductal carcinoma	NA	3653.95	NA	NA	1	1	1	1222.37	NA	NA	1	1	1	-0.034	7609.62	NA	0	0	negative	NA	negative
TCGA-A2-A25D-01	TCGA-A2-A25D	NO	LumB	Non-basal	ER	ER	#N/A	#N/A	#N/A	#N/A	#N/A	#N/A	female	breast	stage iiic	t2	n3a	m0	22	NA	NA	infiltrating lobular carcinoma	infiltrating lobular carcinoma	NA	2331.3	NA	NA	1	1	1	23.2292	NA	NA	0	0	0	-0.003	9604.72	NA	0	0	negative	negative	negative
TCGA-A2-A3KC-01	TCGA-A2-A3KC	NO	LumA	Non-basal	ER	ER	#N/A	#N/A	#N/A	#N/A	#N/A	#N/A	female	breast	stage iib	t2	n1a	m0	2	NA	NA	infiltrating lobular carcinoma	infiltrating lobular carcinoma	NA	9598.79	NA	NA	1	1	1	2721.26	NA	NA	1	1	1	-0.007	14814.1	NA	0	0	equivocal	negative	negative
TCGA-A2-A3KD-01	TCGA-A2-A3KD	NO	LumA	Non-basal	ER	ER	#N/A	#N/A	#N/A	#N/A	#N/A	#N/A	female	breast	stage iiia	t3	n1mi	m0	1	NA	NA	mucinous carcinoma	mucinous carcinoma	NA	14320.4	NA	NA	1	1	1	2968.93	NA	NA	1	1	1	-0.016	8941.43	NA	0	0	negative	negative	negative
TCGA-A2-A3XW-01	TCGA-A2-A3XW	NO	LumA	Non-basal	ER	ER	#N/A	#N/A	#N/A	#N/A	#N/A	#N/A	female	breast	stage iib	t2	n1a	m0	3	NA	NA	infiltrating ductal carcinoma	infiltrating ductal carcinoma	NA	1610.91	NA	NA	1	1	1	241.673	NA	NA	NA	0	0	-0.005	9997.87	NA	0	0	negative	negative	negative
TCGA-A2-A3Y0-01	TCGA-A2-A3Y0	NO	Basal	Basal	ER	ER	#N/A	#N/A	#N/A	#N/A	#N/A	#N/A	female	breast	stage iib	t2	n1a	m0	1	NA	NA	infiltrating ductal carcinoma	infiltrating ductal carcinoma	NA	595.305	NA	NA	NA	1	1	7.2238	NA	NA	0	0	0	-0.24	2386.15	NA	0	0	negative	NA	negative
TCGA-A2-A4RW-01	TCGA-A2-A4RW	NO	LumA	Non-basal	ER	ER	#N/A	#N/A	#N/A	#N/A	#N/A	#N/A	female	breast	stage iiic	t2	n3a	m0	27	NA	NA	infiltrating lobular carcinoma	infiltrating lobular carcinoma	NA	4861.38	NA	NA	1	1	1	3242.13	NA	NA	1	1	1	-0.01	10614.4	NA	0	0	negative	NA	negative
TCGA-A2-A4RX-01	TCGA-A2-A4RX	NO	Basal	Basal	ER	ER	#N/A	#N/A	#N/A	#N/A	#N/A	#N/A	female	breast	stage iia	t2	n0	m0	0	NA	NA	other specify	metaplastic ductal carcinoma	NA	168.872	NA	NA	0	1	1	296.169	NA	NA	NA	1	1	-0.213	5597.35	NA	0	0	negative	NA	negative
TCGA-A2-A4RY-01	TCGA-A2-A4RY	NO	LumA	Non-basal	ER	ER	#N/A	#N/A	#N/A	#N/A	#N/A	#N/A	female	breast	stage iiic	t3	n3a	m0	18	NA	NA	infiltrating lobular carcinoma	infiltrating lobular carcinoma	NA	1712.6	NA	NA	1	1	1	3346.71	NA	NA	1	1	1	-0.035	10229.3	NA	0	0	negative	NA	negative
TCGA-A2-A4S0-01	TCGA-A2-A4S0	NO	LumA	Non-basal	ER	ER	#N/A	#N/A	#N/A	#N/A	#N/A	#N/A	female	breast	stage iia	t2	n0	m0	0	NA	NA	mucinous carcinoma	mucinous carcinoma	NA	28131	NA	NA	1	1	1	18547.8	NA	NA	1	1	1	-0.003	3798.1	NA	0	0	negative	NA	negative
TCGA-A2-A4S1-01	TCGA-A2-A4S1	NO	LumB	Non-basal	ER	ER	#N/A	#N/A	#N/A	#N/A	#N/A	#N/A	female	breast	stage iia	t2	n0	m0	0	NA	NA	other specify	metaplastic ductal carcinoma	NA	99.5491	NA	NA	0	1	1	4.2542	NA	NA	0	0	0	-0.385	154.854	NA	0	0	negative	NA	negative
TCGA-A2-A4S2-01	TCGA-A2-A4S2	NO	LumA	Non-basal	ER	ER	#N/A	#N/A	#N/A	#N/A	#N/A	#N/A	female	breast	stage iiia	t3	n2	m0	5	NA	NA	infiltrating lobular carcinoma	infiltrating lobular carcinoma	NA	5762.4	NA	NA	1	1	1	4900.65	NA	NA	1	1	1	-0.065	7560.26	NA	0	0	negative	NA	negative
TCGA-A2-A4S3-01	TCGA-A2-A4S3	NO	LumB	Non-basal	ER	ER	#N/A	#N/A	#N/A	#N/A	#N/A	#N/A	female	breast	stage iib	t2	n1a	m0	2	NA	NA	infiltrating ductal carcinoma	infiltrating ductal carcinoma	NA	12211.9	NA	NA	1	1	1	1774.99	NA	NA	1	1	1	-0.481	4935.99	NA	0	0	negative	NA	negative
TCGA-A7-A0CD-01	TCGA-A7-A0CD	NO	LumB	Non-basal	ER	ER	#N/A	#N/A	#N/A	#N/A	#N/A	#N/A	female	breast	stage i	t1	n0	m0	0	NA	NA	infiltrating ductal carcinoma	infiltrating ductal carcinoma	NA	22543.9	1.34105	1	1	1	1	11499.5	1.79788	1	1	1	1	1.437	15139	0.619268	0	0	equivocal	negative	negative
TCGA-A7-A0CG-01	TCGA-A7-A0CG	NO	LumA	Non-basal	ER	ER	#N/A	#N/A	#N/A	#N/A	#N/A	#N/A	female	breast	stage iia	t2	n0 (i-)	m0	0	NA	NA	mixed histology (please specify)	mixed histology (please specify)	ductal and lobular	21613.4	1.14841	1	1	1	1	443.878	-0.27829	1	NA	1	0	-0.398	6023.16	-0.376158	0	0	negative	NA	negative
TCGA-A7-A0CH-01	TCGA-A7-A0CH	NO	LumA	Non-basal	ER	ER	#N/A	#N/A	#N/A	#N/A	#N/A	#N/A	female	breast	stage iia	t2	n0 (i-)	m0	0	NA	NA	infiltrating ductal carcinoma	infiltrating ductal carcinoma	NA	40738.4	1.53233	1	1	1	NA	10607.4	1.97467	1	1	1	NA	0	7637.93	0.0994737	0	NA	NA	NA	NA
TCGA-A7-A0CJ-01	TCGA-A7-A0CJ	NO	LumB	Non-basal	ER	ER	#N/A	#N/A	#N/A	#N/A	#N/A	#N/A	female	breast	stage iia	t2	n0 (i-)	m0	0	NA	NA	infiltrating ductal carcinoma	infiltrating ductal carcinoma	NA	21240.9	1.02391	1	1	1	1	13296.1	1.74632	1	1	1	1	-0.656	3577.32	-0.608039	0	0	negative	NA	negative
TCGA-A7-A0D9-01	TCGA-A7-A0D9	NO	LumA	Non-basal	ER	ER	#N/A	#N/A	#N/A	#N/A	#N/A	#N/A	female	breast	stage iia	t2	n0 (i-)	m0	0	NA	NA	infiltrating ductal carcinoma	infiltrating ductal carcinoma	NA	8637.3	0.074966	1	1	1	1	217.785	-0.52626	NA	NA	0	0	-0.741	5291.48	-0.00196399	0	0	negative	NA	negative
TCGA-A7-A0DB-01	TCGA-A7-A0DB	NO	Normal	Non-basal	ER	ER	#N/A	#N/A	#N/A	#N/A	#N/A	#N/A	female	breast	stage iia	t2	n0 (i-)	m0	0	NA	NA	infiltrating ductal carcinoma	infiltrating ductal carcinoma	NA	23208	1.01352	1	1	1	1	7853.85	1.54222	1	1	1	1	0.009	8405.79	-0.014321	0	0	negative	NA	negative
TCGA-A7-A13E-01	TCGA-A7-A13E	NO	LumA	Non-basal	ER	ER	#N/A	#N/A	#N/A	#N/A	#N/A	#N/A	female	breast	stage iib	t2	n1	mx	2	NA	NA	infiltrating ductal carcinoma	infiltrating ductal carcinoma	NA	195.58	-0.808926	NA	NA	1	1	16.2272	-0.70555	NA	0	0	0	0	8510.73	-0.0476236	0	0	equivocal	negative	negative
TCGA-A7-A13F-01	TCGA-A7-A13F	NO	Normal	Non-basal	ER	ER	#N/A	#N/A	#N/A	#N/A	#N/A	#N/A	female	breast	stage iiia	t3	n1a	m0	3	NA	NA	infiltrating ductal carcinoma	infiltrating ductal carcinoma	NA	6728.11	0.0529617	1	1	1	1	4453.01	0.574189	1	1	1	1	0.529	11318.5	0.389497	0	0	equivocal	negative	negative
TCGA-A7-A13G-01	TCGA-A7-A13G	NO	LumA	Non-basal	ER	ER	#N/A	#N/A	#N/A	#N/A	#N/A	#N/A	female	breast	stage iia	t2	n0	mx	0	NA	NA	infiltrating ductal carcinoma	infiltrating ductal carcinoma	NA	43567.1	NA	NA	1	1	1	2634.8	NA	NA	1	1	1	-0.005	8386.9	NA	0	0	negative	NA	negative
TCGA-A7-A13H-01	TCGA-A7-A13H	NO	LumA	Non-basal	ER	ER	#N/A	#N/A	#N/A	#N/A	#N/A	#N/A	female	breast	stage iib	t2	n1a	mx	2	NA	NA	infiltrating lobular carcinoma	infiltrating lobular carcinoma	NA	10988.3	NA	NA	1	1	1	1929.04	NA	NA	1	1	1	0.014	12254.3	NA	0	0	equivocal	negative	negative
TCGA-A7-A26E-01	TCGA-A7-A26E	NO	LumA	Non-basal	ER	ER	#N/A	#N/A	#N/A	#N/A	#N/A	#N/A	female	breast	stage iiia	t3	n1a	mx	0	NA	NA	infiltrating lobular carcinoma	infiltrating lobular carcinoma	NA	24318.8	NA	NA	1	1	1	1717.03	NA	NA	1	1	1	-0.206	8203.08	NA	0	0	negative	NA	negative
TCGA-A7-A26J-01	TCGA-A7-A26J	NO	LumA	Non-basal	ER	ER	#N/A	#N/A	#N/A	#N/A	#N/A	#N/A	female	breast	stage iia	t2	n0	m0	0	NA	NA	infiltrating ductal carcinoma	infiltrating ductal carcinoma	ductal with lobular features	7433.96	NA	NA	1	1	1	4242.14	NA	NA	1	1	1	0.55	8654.99	NA	0	0	negative	NA	negative
TCGA-A7-A3IY-01	TCGA-A7-A3IY	NO	LumA	Non-basal	ER	ER	#N/A	#N/A	#N/A	#N/A	#N/A	#N/A	female	breast	stage i	t1c	n0	m0	0	NA	NA	mucinous carcinoma	mucinous carcinoma	NA	13628.6	NA	NA	1	1	1	6314.3	NA	NA	1	1	1	-0.008	2143.3	NA	0	0	negative	NA	negative
TCGA-A7-A3IZ-01	TCGA-A7-A3IZ	NO	LumB	Non-basal	ER	ER	#N/A	#N/A	#N/A	#N/A	#N/A	#N/A	female	breast	stage iia	t2	n0 (i+)	m0	NA	NA	NA	infiltrating lobular carcinoma	infiltrating lobular carcinoma	NA	48147.9	NA	NA	1	1	1	31.8105	NA	NA	0	0	0	-0.053	10192.9	NA	0	0	equivocal	negative	negative
TCGA-A7-A3J0-01	TCGA-A7-A3J0	NO	LumA	Non-basal	ER	ER	#N/A	#N/A	#N/A	#N/A	#N/A	#N/A	female	breast	stage iia	t2	n0	m0	0	NA	NA	mucinous carcinoma	mucinous carcinoma	NA	24429.6	NA	NA	1	1	1	34079.7	NA	NA	1	1	1	0.705	2448.75	NA	0	0	negative	NA	negative
TCGA-A7-A3J1-01	TCGA-A7-A3J1	NO	LumA	Non-basal	ER	ER	#N/A	#N/A	#N/A	#N/A	#N/A	#N/A	female	breast	stage ia	t1c	n0	mx	0	NA	NA	infiltrating lobular carcinoma	infiltrating lobular carcinoma	NA	11297.9	NA	NA	1	1	1	118.019	NA	NA	NA	1	1	-0.011	12038.4	NA	0	0	negative	NA	negative
TCGA-A7-A3RF-01	TCGA-A7-A3RF	NO	LumB	Non-basal	ER	ER	#N/A	#N/A	#N/A	#N/A	#N/A	#N/A	female	breast	stage iia	t2	n0	m0	0	NA	NA	mucinous carcinoma	mucinous carcinoma	NA	19769.7	NA	NA	1	1	1	52.3854	NA	NA	NA	1	1	0.003	726.933	NA	0	0	negative	NA	negative
TCGA-A7-A425-01	TCGA-A7-A425	NO	LumA	Non-basal	ER	ER	#N/A	#N/A	#N/A	#N/A	#N/A	#N/A	female	breast	stage iiic	t3	n3a	mx	12	NA	NA	infiltrating lobular carcinoma	infiltrating lobular carcinoma	NA	9283.82	NA	NA	1	1	1	2513.39	NA	NA	1	1	1	-0.002	6560.1	NA	0	0	indeterminate	negative	negative
TCGA-A7-A426-01	TCGA-A7-A426	NO	LumA	Non-basal	ER	ER	#N/A	#N/A	#N/A	#N/A	#N/A	#N/A	female	breast	stage iiic	t3	n3a	mx	13	NA	NA	infiltrating lobular carcinoma	infiltrating lobular carcinoma	NA	5196.89	NA	NA	1	1	1	5426.36	NA	NA	1	1	1	-0.387	5531.34	NA	0	0	negative	NA	negative
TCGA-A7-A4SA-01	TCGA-A7-A4SA	NO	LumA	Non-basal	ER	ER	#N/A	#N/A	#N/A	#N/A	#N/A	#N/A	female	breast	stage iib	t2	n1a	m0	1	NA	NA	infiltrating lobular carcinoma	infiltrating lobular carcinoma	NA	6482.97	NA	NA	1	1	1	179.837	NA	NA	NA	0	0	0.217	11676.2	NA	0	0	negative	NA	negative
TCGA-A7-A4SB-01	TCGA-A7-A4SB	NO	LumA	Non-basal	ER	ER	#N/A	#N/A	#N/A	#N/A	#N/A	#N/A	female	breast	stage iiia	t3	n1mi	m0	0	NA	NA	infiltrating lobular carcinoma	infiltrating lobular carcinoma	NA	6011.74	NA	NA	1	1	1	562.794	NA	NA	NA	1	1	0.376	13746.3	NA	0	0	negative	NA	negative
TCGA-A7-A4SC-01	TCGA-A7-A4SC	NO	LumA	Non-basal	ER	ER	#N/A	#N/A	#N/A	#N/A	#N/A	#N/A	female	breast	stage iib	t3	n0	mx	0	NA	NA	infiltrating lobular carcinoma	infiltrating lobular carcinoma	NA	16664.5	NA	NA	1	1	1	110.647	NA	NA	NA	0	0	NA	21330.7	NA	0	0	equivocal	negative	negative
TCGA-A7-A56D-01	TCGA-A7-A56D	NO	LumB	Non-basal	ER	ER	#N/A	#N/A	#N/A	#N/A	#N/A	#N/A	female	breast	stage iia	t2	n0	m0	0	NA	NA	infiltrating ductal carcinoma	infiltrating ductal carcinoma	NA	5746.33	NA	NA	1	1	1	326.435	NA	NA	NA	1	1	-0.587	6569.43	NA	0	0	negative	NA	negative
TCGA-A7-A5ZW-01	TCGA-A7-A5ZW	NO	LumA	Non-basal	ER	ER	#N/A	#N/A	#N/A	#N/A	#N/A	#N/A	female	breast	stage iia	t1c	n1a	m0	1	NA	NA	infiltrating ductal carcinoma	infiltrating ductal carcinoma	NA	6198.99	NA	NA	1	1	1	7023.57	NA	NA	1	1	1	-0.003	8728.98	NA	0	0	negative	NA	negative
TCGA-A7-A5ZX-01	TCGA-A7-A5ZX	NO	LumA	Non-basal	ER	ER	#N/A	#N/A	#N/A	#N/A	#N/A	#N/A	female	breast	stage iiic	t2	n3a	m0	21	NA	NA	infiltrating lobular carcinoma	infiltrating lobular carcinoma	NA	3845.73	NA	NA	1	1	1	2378.76	NA	NA	1	1	1	0.017	13798.9	NA	0	0	negative	NA	negative
TCGA-A7-A6VX-01	TCGA-A7-A6VX	NO	LumB	Non-basal	ER	ER	#N/A	#N/A	#N/A	#N/A	#N/A	#N/A	female	breast	stage iia	t2	n0	m0	0	NA	NA	infiltrating ductal carcinoma	infiltrating ductal carcinoma	NA	13492.2	NA	NA	1	1	1	54.4834	NA	NA	NA	1	1	-0.351	6106.43	NA	0	0	negative	NA	negative
TCGA-A8-A06N-01	TCGA-A8-A06N	NO	LumB	Non-basal	ER	ER	#N/A	#N/A	#N/A	#N/A	#N/A	#N/A	female	breast	stage iiib	t4b	n0	m0	NA	NA	NA	infiltrating ductal carcinoma	infiltrating ductal carcinoma	NA	42647.3	1.15622	1	1	1	1	12.6205	-0.741646	NA	0	0	0	1.032	11009.6	-0.190553	0	0	negative	negative	negative
TCGA-A8-A06O-01	TCGA-A8-A06O	NO	LumB	Non-basal	ER	ER	#N/A	#N/A	#N/A	#N/A	#N/A	#N/A	female	breast	stage i	t1c	n0	m0	NA	NA	NA	infiltrating ductal carcinoma	infiltrating ductal carcinoma	NA	22998.9	NA	NA	1	1	1	6135.09	NA	NA	1	1	1	0.585	8470.81	NA	0	0	negative	negative	negative
TCGA-A8-A06P-01	TCGA-A8-A06P	NO	LumA	Non-basal	ER	ER	#N/A	#N/A	#N/A	#N/A	#N/A	#N/A	female	breast	stage iiia	t1c	n2a	m0	NA	NA	NA	infiltrating ductal carcinoma	infiltrating ductal carcinoma	NA	6394.91	-0.527833	1	1	1	1	11350	1.12524	1	1	1	1	0.059	6725.38	-0.610793	0	0	negative	negative	negative
TCGA-A8-A06Q-01	TCGA-A8-A06Q	NO	LumB	Non-basal	ER	ER	#N/A	#N/A	#N/A	#N/A	#N/A	#N/A	female	breast	stage iiia	t3	n2	m0	NA	NA	NA	infiltrating ductal carcinoma	infiltrating ductal carcinoma	NA	9621.93	NA	NA	1	1	1	4456.48	NA	NA	1	1	1	-0.592	6159.27	NA	0	0	negative	negative	negative
TCGA-A8-A06R-01	TCGA-A8-A06R	NO	LumB	Non-basal	ER	ER	#N/A	#N/A	#N/A	#N/A	#N/A	#N/A	female	breast	stage iib	t2	n1a	m0	NA	NA	NA	infiltrating ductal carcinoma	infiltrating ductal carcinoma	NA	15644.3	1.10422	1	1	1	1	54.9381	-0.955253	NA	NA	0	0	-0.493	2471.49	-0.869096	0	1	positive	positive	positive
TCGA-A8-A06T-01	TCGA-A8-A06T	NO	LumB	Non-basal	ER	ER	#N/A	#N/A	#N/A	#N/A	#N/A	#N/A	female	breast	stage iiia	t3	n1a	m0	NA	NA	NA	infiltrating ductal carcinoma	infiltrating ductal carcinoma	NA	32077.6	NA	NA	1	1	1	10481.7	NA	NA	1	1	1	0.026	11725.9	NA	0	1	positive	positive	positive
TCGA-A8-A06X-01	TCGA-A8-A06X	NO	LumB	Non-basal	ER	ER	#N/A	#N/A	#N/A	#N/A	#N/A	#N/A	female	breast	stage iib	t3	n0	m0	NA	NA	NA	infiltrating ductal carcinoma	infiltrating ductal carcinoma	NA	26159.5	1.13532	1	1	1	1	25.3353	-0.952671	NA	0	0	0	-0.44	7992.05	-0.270485	0	1	positive	positive	positive
TCGA-A8-A06Y-01	TCGA-A8-A06Y	NO	LumA	Non-basal	ER	ER	#N/A	#N/A	#N/A	#N/A	#N/A	#N/A	female	breast	stage iia	t2	n0	m0	NA	NA	NA	infiltrating ductal carcinoma	infiltrating ductal carcinoma	NA	36465.5	1.39886	1	1	1	1	122.994	-0.872946	NA	NA	1	1	0.097	9152.91	0.0512216	0	0	negative	negative	negative
TCGA-A8-A06Z-01	TCGA-A8-A06Z	NO	LumB	Non-basal	ER	ER	#N/A	#N/A	#N/A	#N/A	#N/A	#N/A	female	breast	stage iib	t3	n0	m0	NA	NA	NA	infiltrating ductal carcinoma	infiltrating ductal carcinoma	NA	17063.4	1.03456	1	1	1	1	2350.31	1.17234	1	1	1	1	0.584	10682.8	0.861034	0	0	negative	negative	negative
TCGA-A8-A075-01	TCGA-A8-A075	NO	LumB	Non-basal	ER	ER	#N/A	#N/A	#N/A	#N/A	#N/A	#N/A	female	breast	stage iib	t2	n1a	m0	NA	NA	NA	infiltrating ductal carcinoma	infiltrating ductal carcinoma	NA	2183.94	-0.49225	1	1	1	1	102.546	-0.712956	NA	NA	1	1	-0.436	4761.92	-0.455375	0	1	positive	positive	positive
TCGA-A8-A079-01	TCGA-A8-A079	NO	LumB	Non-basal	ER	ER	#N/A	#N/A	#N/A	#N/A	#N/A	#N/A	female	breast	stage iiib	t4b	n3	m0	NA	NA	NA	infiltrating ductal carcinoma	infiltrating ductal carcinoma	NA	32339.2	0.795432	1	1	1	1	2949.36	0.581698	1	1	1	1	-0.367	4722.07	-0.862545	0	0	negative	negative	negative
TCGA-A8-A07E-01	TCGA-A8-A07E	NO	LumA	Non-basal	ER	ER	#N/A	#N/A	#N/A	#N/A	#N/A	#N/A	female	breast	stage x	t4b	n3a	mx	NA	NA	NA	infiltrating ductal carcinoma	infiltrating ductal carcinoma	NA	14781.1	-0.176481	1	1	1	1	285.1	-0.742758	NA	NA	1	1	-0.477	3874.5	-0.670311	0	0	negative	negative	negative
TCGA-A8-A07F-01	TCGA-A8-A07F	NO	LumA	Non-basal	ER	ER	#N/A	#N/A	#N/A	#N/A	#N/A	#N/A	female	breast	stage iib	t2	n1a	m0	NA	NA	NA	infiltrating ductal carcinoma	infiltrating ductal carcinoma	NA	8999.22	-0.0711719	1	1	1	1	91369.5	1.93241	1	1	1	1	0.015	5510.24	-0.375773	0	0	negative	negative	negative
TCGA-A8-A07G-01	TCGA-A8-A07G	NO	LumA	Non-basal	ER	ER	#N/A	#N/A	#N/A	#N/A	#N/A	#N/A	female	breast	stage iia	t1c	n1a	m0	NA	NA	NA	infiltrating ductal carcinoma	infiltrating ductal carcinoma	NA	26692.3	NA	NA	1	1	1	1429.17	NA	NA	1	1	1	0.349	12956	NA	0	0	negative	negative	negative
TCGA-A8-A07J-01	TCGA-A8-A07J	NO	LumA	Non-basal	ER	ER	#N/A	#N/A	#N/A	#N/A	#N/A	#N/A	female	breast	stage iib	t2	n1a	m0	NA	NA	NA	infiltrating ductal carcinoma	infiltrating ductal carcinoma	NA	4565.38	NA	NA	1	1	1	2266.9	NA	NA	1	1	1	0.012	7841.75	NA	0	0	negative	negative	negative
TCGA-A8-A07L-01	TCGA-A8-A07L	NO	LumB	Non-basal	ER	ER	#N/A	#N/A	#N/A	#N/A	#N/A	#N/A	female	breast	stage iiia	t3	n1a	m0	NA	NA	NA	infiltrating ductal carcinoma	infiltrating ductal carcinoma	NA	49884.2	NA	NA	1	1	1	831.539	NA	NA	NA	1	1	-0.323	6715.22	NA	0	0	negative	negative	negative
TCGA-A8-A07S-01	TCGA-A8-A07S	NO	LumB	Non-basal	ER	ER	#N/A	#N/A	#N/A	#N/A	#N/A	#N/A	female	breast	stage iia	t2	n0	m0	NA	NA	NA	mixed histology (please specify)	mixed histology (please specify)	ductal/lobular	21113.5	1.17028	1	1	1	1	753.35	0.179907	1	NA	1	0	-0.028	7228.18	-0.0939752	0	0	negative	negative	negative
TCGA-A8-A07W-01	TCGA-A8-A07W	NO	LumB	Non-basal	ER	ER	#N/A	#N/A	#N/A	#N/A	#N/A	#N/A	female	breast	stage iv	t2	nx	m1	NA	NA	NA	infiltrating ductal carcinoma	infiltrating ductal carcinoma	NA	33142.4	1.72681	1	1	1	1	3647.49	-0.38452	1	1	1	1	0.237	6366.57	0.281091	0	0	negative	negative	negative
TCGA-A8-A07Z-01	TCGA-A8-A07Z	NO	LumA	Non-basal	ER	ER	#N/A	#N/A	#N/A	#N/A	#N/A	#N/A	female	breast	stage iia	t2	n0	m0	NA	NA	NA	infiltrating ductal carcinoma	infiltrating ductal carcinoma	NA	15518.1	1.31722	1	1	1	1	4996.49	1.82819	1	1	1	1	-0.084	7371.64	-0.0387305	0	0	negative	negative	negative
TCGA-A8-A081-01	TCGA-A8-A081	NO	LumB	Non-basal	ER	ER	#N/A	#N/A	#N/A	#N/A	#N/A	#N/A	female	breast	stage iia	t2	n0	m0	NA	NA	NA	infiltrating ductal carcinoma	infiltrating ductal carcinoma	NA	22152.4	0.7806	1	1	1	1	14.5644	-0.9023	NA	0	1	1	0.775	14986.7	0.749473	0	0	negative	negative	negative
TCGA-A8-A082-01	TCGA-A8-A082	NO	LumB	Non-basal	ER	ER	#N/A	#N/A	#N/A	#N/A	#N/A	#N/A	female	breast	stage iib	t2	n1a	m0	NA	NA	NA	infiltrating ductal carcinoma	infiltrating ductal carcinoma	NA	9030	0.988458	1	1	1	1	3417.34	1.07421	1	1	1	1	0.011	5049.2	0.0618894	0	0	negative	negative	negative
TCGA-A8-A083-01	TCGA-A8-A083	NO	LumA	Non-basal	ER	ER	#N/A	#N/A	#N/A	#N/A	#N/A	#N/A	female	breast	stage iib	t3	n0	m0	NA	NA	NA	infiltrating ductal carcinoma	infiltrating ductal carcinoma	NA	44694.5	1.42024	1	1	1	1	2135.27	0.892601	1	1	1	1	0	9778.96	0.800886	0	0	negative	negative	negative
TCGA-A8-A084-01	TCGA-A8-A084	NO	LumB	Non-basal	ER	ER	#N/A	#N/A	#N/A	#N/A	#N/A	#N/A	female	breast	stage iib	t2	n1a	m0	NA	NA	NA	infiltrating ductal carcinoma	infiltrating ductal carcinoma	NA	14323.5	0.309045	1	1	1	1	27.0714	-0.913607	NA	0	0	0	-0.853	5710.14	-0.645332	0	0	negative	negative	negative
TCGA-A8-A086-01	TCGA-A8-A086	NO	LumA	Non-basal	ER	ER	#N/A	#N/A	#N/A	#N/A	#N/A	#N/A	female	breast	stage iia	t1c	n1a	m0	NA	NA	NA	infiltrating ductal carcinoma	infiltrating ductal carcinoma	NA	16918.5	1.19857	1	1	1	1	22062	2.57862	1	1	1	1	0.727	4309.71	-0.490929	0	0	negative	negative	negative
TCGA-A8-A08A-01	TCGA-A8-A08A	NO	LumB	Non-basal	ER	ER	#N/A	#N/A	#N/A	#N/A	#N/A	#N/A	female	breast	stage i	t1c	n0	m0	NA	NA	NA	infiltrating ductal carcinoma	infiltrating ductal carcinoma	NA	21017.8	1.1644	1	1	1	1	4348.28	1.53993	1	1	1	1	-0.004	9031.23	-0.0280943	0	0	negative	negative	negative
TCGA-A8-A08C-01	TCGA-A8-A08C	NO	LumB	Non-basal	ER	ER	#N/A	#N/A	#N/A	#N/A	#N/A	#N/A	female	breast	stage iia	t2	n0	m0	NA	NA	NA	infiltrating ductal carcinoma	infiltrating ductal carcinoma	NA	33116.9	NA	NA	1	1	1	86.2513	NA	NA	NA	1	1	0.022	7564.51	NA	0	1	positive	positive	positive
TCGA-A8-A08F-01	TCGA-A8-A08F	NO	LumB	Non-basal	ER	ER	#N/A	#N/A	#N/A	#N/A	#N/A	#N/A	female	breast	stage iiic	t2	n3a	m0	NA	NA	NA	infiltrating ductal carcinoma	infiltrating ductal carcinoma	NA	17636.8	NA	NA	1	1	1	354.054	NA	NA	NA	1	1	0.252	6463.93	NA	0	0	negative	negative	negative
TCGA-A8-A08H-01	TCGA-A8-A08H	NO	LumB	Non-basal	ER	ER	#N/A	#N/A	#N/A	#N/A	#N/A	#N/A	female	breast	stage iia	t2	n0	m0	NA	NA	NA	infiltrating ductal carcinoma	infiltrating ductal carcinoma	NA	2373.98	0.454606	1	1	1	1	728.219	0.48147	1	NA	1	1	0.027	2235.88	-0.567186	0	1	positive	positive	positive
TCGA-A8-A08I-01	TCGA-A8-A08I	NO	LumB	Non-basal	ER	ER	#N/A	#N/A	#N/A	#N/A	#N/A	#N/A	female	breast	stage iia	t2	n0	m0	NA	NA	NA	infiltrating ductal carcinoma	infiltrating ductal carcinoma	NA	38238.6	NA	NA	1	1	1	6063.05	NA	NA	1	1	1	-0.116	3283.94	NA	0	0	negative	negative	negative
TCGA-A8-A08L-01	TCGA-A8-A08L	NO	LumB	Non-basal	ER	ER	#N/A	#N/A	#N/A	#N/A	#N/A	#N/A	female	breast	stage iiia	t3	n2a	m0	NA	NA	NA	infiltrating ductal carcinoma	infiltrating ductal carcinoma	NA	2134.84	-0.230492	1	1	1	1	7.297	-0.984275	NA	0	0	0	0.013	11039	-0.625402	0	0	negative	negative	negative
TCGA-A8-A08O-01	TCGA-A8-A08O	NO	LumA	Non-basal	ER	ER	#N/A	#N/A	#N/A	#N/A	#N/A	#N/A	female	breast	stage iv	t2	n3a	m1	NA	NA	NA	infiltrating ductal carcinoma	infiltrating ductal carcinoma	NA	5899.82	0.0269049	1	1	1	1	3931.34	0.91106	1	1	1	1	-0.007	10819.5	-0.235773	0	0	negative	negative	negative
TCGA-A8-A08T-01	TCGA-A8-A08T	NO	LumB	Non-basal	ER	ER	#N/A	#N/A	#N/A	#N/A	#N/A	#N/A	female	breast	stage iv	t2	n1a	m1	NA	NA	NA	infiltrating ductal carcinoma	infiltrating ductal carcinoma	NA	16898.8	0.847441	1	1	1	1	621.963	0.386928	1	NA	1	1	0.046	8205.32	0.182804	0	1	positive	positive	positive
TCGA-A8-A08Z-01	TCGA-A8-A08Z	NO	LumB	Non-basal	ER	ER	#N/A	#N/A	#N/A	#N/A	#N/A	#N/A	female	breast	stage iiib	t4b	n3a	m0	NA	NA	NA	infiltrating ductal carcinoma	infiltrating ductal carcinoma	NA	5469.32	0.317684	1	1	1	1	7416.98	1.23422	1	1	1	1	0.006	6293.08	-0.349968	0	0	negative	negative	negative
TCGA-A8-A090-01	TCGA-A8-A090	NO	LumB	Non-basal	ER	ER	#N/A	#N/A	#N/A	#N/A	#N/A	#N/A	female	breast	stage iia	t2	n0	m0	NA	NA	NA	infiltrating ductal carcinoma	infiltrating ductal carcinoma	NA	25284.4	NA	NA	1	1	1	6468.8	NA	NA	1	1	1	0.353	11804.2	NA	0	1	positive	positive	positive
TCGA-A8-A091-01	TCGA-A8-A091	NO	LumA	Non-basal	ER	ER	#N/A	#N/A	#N/A	#N/A	#N/A	#N/A	female	breast	stage iia	t2	n0	m0	NA	NA	NA	infiltrating ductal carcinoma	infiltrating ductal carcinoma	NA	19002	0.881688	1	1	1	1	36.7197	-0.774161	NA	0	0	0	0.011	8017.63	-0.147238	0	0	negative	negative	negative
TCGA-A8-A092-01	TCGA-A8-A092	NO	LumB	Non-basal	ER	ER	#N/A	#N/A	#N/A	#N/A	#N/A	#N/A	female	breast	stage iiia	t2	n2a	m0	NA	NA	NA	infiltrating ductal carcinoma	infiltrating ductal carcinoma	NA	4500.91	NA	NA	1	1	1	4979.06	NA	NA	1	1	1	0.947	11948.2	NA	0	0	negative	negative	negative
TCGA-A8-A093-01	TCGA-A8-A093	NO	LumA	Non-basal	ER	ER	#N/A	#N/A	#N/A	#N/A	#N/A	#N/A	female	breast	stage iia	t2	n0	m0	NA	NA	NA	infiltrating ductal carcinoma	infiltrating ductal carcinoma	NA	24654.1	NA	NA	1	1	1	7607.52	NA	NA	1	1	1	0.517	10651.8	NA	0	0	negative	negative	negative
TCGA-A8-A094-01	TCGA-A8-A094	NO	LumB	Non-basal	ER	ER	#N/A	#N/A	#N/A	#N/A	#N/A	#N/A	female	breast	stage iia	t2	n0	m0	NA	NA	NA	infiltrating ductal carcinoma	infiltrating ductal carcinoma	NA	1316.05	-0.733253	NA	1	1	1	270.456	-0.836771	NA	NA	0	0	-0.477	4753.28	-0.749095	0	0	negative	negative	negative
TCGA-A8-A095-01	TCGA-A8-A095	NO	LumB	Non-basal	ER	ER	#N/A	#N/A	#N/A	#N/A	#N/A	#N/A	female	breast	stage i	t1c	n0	m0	NA	NA	NA	infiltrating ductal carcinoma	infiltrating ductal carcinoma	NA	15671.5	-0.193993	1	1	1	1	6244.83	0.112542	1	1	1	1	-0.003	4955.58	-0.741561	0	0	negative	negative	negative
TCGA-A8-A096-01	TCGA-A8-A096	NO	LumB	Non-basal	ER	ER	#N/A	#N/A	#N/A	#N/A	#N/A	#N/A	female	breast	stage iia	t2	n0	m0	NA	NA	NA	infiltrating ductal carcinoma	infiltrating ductal carcinoma	NA	15552.1	NA	NA	1	1	1	327.064	NA	NA	NA	1	1	-0.001	6078.58	NA	0	0	negative	negative	negative
TCGA-A8-A099-01	TCGA-A8-A099	NO	LumB	Non-basal	ER	ER	#N/A	#N/A	#N/A	#N/A	#N/A	#N/A	female	breast	stage x	t4b	n3a	mx	NA	NA	NA	infiltrating ductal carcinoma	infiltrating ductal carcinoma	NA	32497.5	1.26529	1	1	1	1	5162.65	1.69748	1	1	1	1	0.025	9857.07	0.913391	0	1	positive	positive	positive
TCGA-A8-A09A-01	TCGA-A8-A09A	NO	LumA	Non-basal	ER	ER	#N/A	#N/A	#N/A	#N/A	#N/A	#N/A	female	breast	stage x	t2	nx	m0	NA	NA	NA	infiltrating ductal carcinoma	infiltrating ductal carcinoma	NA	11097.4	0.458384	1	1	1	1	417.309	-0.831143	NA	NA	1	1	0.457	18285	0.116707	0	0	negative	negative	negative
TCGA-A8-A09B-01	TCGA-A8-A09B	NO	LumA	Non-basal	ER	ER	#N/A	#N/A	#N/A	#N/A	#N/A	#N/A	female	breast	stage iiib	t4b	n1a	m0	NA	NA	NA	infiltrating ductal carcinoma	infiltrating ductal carcinoma	NA	25216.1	0.693597	1	1	1	1	27069.1	2.13146	1	1	1	1	0.235	9610.36	0.193681	0	0	negative	negative	negative
TCGA-A8-A09C-01	TCGA-A8-A09C	NO	LumB	Non-basal	ER	ER	#N/A	#N/A	#N/A	#N/A	#N/A	#N/A	female	breast	stage x	t2	n0	mx	NA	NA	NA	infiltrating ductal carcinoma	infiltrating ductal carcinoma	NA	24259.1	1.87688	1	1	1	1	10480.4	2.19318	1	1	1	1	-0.525	5114.66	-0.456171	0	0	negative	negative	negative
TCGA-A8-A09D-01	TCGA-A8-A09D	NO	LumB	Non-basal	ER	ER	#N/A	#N/A	#N/A	#N/A	#N/A	#N/A	female	breast	stage iib	t2	n1	m0	NA	NA	NA	infiltrating ductal carcinoma	infiltrating ductal carcinoma	NA	3342.02	NA	NA	1	1	1	113.071	NA	NA	NA	1	1	-0.557	4611.47	NA	0	0	negative	negative	negative
TCGA-A8-A09K-01	TCGA-A8-A09K	NO	LumB	Non-basal	ER	ER	#N/A	#N/A	#N/A	#N/A	#N/A	#N/A	female	breast	stage iia	t1c	n1	m0	NA	NA	NA	infiltrating ductal carcinoma	infiltrating ductal carcinoma	NA	39849.4	0.94708	1	1	1	1	333.11	-0.600752	NA	NA	1	1	-0.441	7842.24	-0.174824	0	0	negative	negative	negative
TCGA-A8-A09M-01	TCGA-A8-A09M	NO	LumB	Non-basal	ER	ER	#N/A	#N/A	#N/A	#N/A	#N/A	#N/A	female	breast	stage iiic	t2	n3a	m0	NA	NA	NA	infiltrating ductal carcinoma	infiltrating ductal carcinoma	NA	18121.5	1.46298	1	1	1	1	1494.31	0.290198	1	1	1	1	0.176	7586.02	-0.102605	0	0	negative	negative	negative
TCGA-A8-A09N-01	TCGA-A8-A09N	NO	LumB	Non-basal	ER	ER	#N/A	#N/A	#N/A	#N/A	#N/A	#N/A	female	breast	stage iiic	t2	n3a	m0	NA	NA	NA	infiltrating ductal carcinoma	infiltrating ductal carcinoma	NA	18137.9	NA	NA	1	1	1	1230.97	NA	NA	1	1	1	-0.678	4825.22	NA	0	1	positive	positive	positive
TCGA-A8-A09Q-01	TCGA-A8-A09Q	NO	LumB	Non-basal	ER	ER	#N/A	#N/A	#N/A	#N/A	#N/A	#N/A	female	breast	stage iiib	t4b	n2a	m0	NA	NA	NA	infiltrating ductal carcinoma	infiltrating ductal carcinoma	NA	25352.3	NA	NA	1	1	1	6538.15	NA	NA	1	1	1	-0.066	4014.39	NA	0	0	negative	negative	negative
TCGA-A8-A09R-01	TCGA-A8-A09R	NO	LumB	Non-basal	ER	ER	#N/A	#N/A	#N/A	#N/A	#N/A	#N/A	female	breast	stage iib	t2	n1	m0	NA	NA	NA	infiltrating ductal carcinoma	infiltrating ductal carcinoma	NA	7385.1	0.495421	1	1	1	1	143.98	-0.307832	1	NA	1	1	1.043	12436.4	0.508572	0	0	negative	negative	negative
TCGA-A8-A09T-01	TCGA-A8-A09T	NO	LumA	Non-basal	ER	ER	#N/A	#N/A	#N/A	#N/A	#N/A	#N/A	female	breast	stage x	t1c	n0	mx	NA	NA	NA	infiltrating lobular carcinoma	infiltrating lobular carcinoma	NA	10967.8	NA	NA	1	1	1	16732.7	NA	NA	1	1	1	0.04	6267.3	NA	0	0	negative	negative	negative
TCGA-A8-A09V-01	TCGA-A8-A09V	NO	LumA	Non-basal	ER	ER	#N/A	#N/A	#N/A	#N/A	#N/A	#N/A	female	breast	stage iia	t2	n0	m0	NA	NA	NA	infiltrating lobular carcinoma	infiltrating lobular carcinoma	NA	9923.56	NA	NA	1	1	1	13913.7	NA	NA	1	1	1	-0.011	6371.19	NA	0	0	negative	negative	negative
TCGA-A8-A09W-01	TCGA-A8-A09W	NO	LumB	Non-basal	ER	ER	#N/A	#N/A	#N/A	#N/A	#N/A	#N/A	female	breast	stage iiib	t2	n3	m0	NA	NA	NA	infiltrating lobular carcinoma	infiltrating lobular carcinoma	NA	11716.1	1.07966	1	1	1	1	39.4171	-1.00826	0	0	0	1	-0.068	7328.65	-0.0917616	0	0	negative	negative	negative
TCGA-A8-A09Z-01	TCGA-A8-A09Z	NO	LumB	Non-basal	ER	ER	#N/A	#N/A	#N/A	#N/A	#N/A	#N/A	female	breast	stage iib	t3	n0	m0	NA	NA	NA	infiltrating lobular carcinoma	infiltrating lobular carcinoma	NA	10397.6	1.06635	1	1	1	1	2.4982	-0.935898	NA	0	0	0	0.009	10942.2	-0.0785456	0	0	negative	negative	negative
TCGA-A8-A0A1-01	TCGA-A8-A0A1	NO	LumB	Non-basal	ER	ER	#N/A	#N/A	#N/A	#N/A	#N/A	#N/A	female	breast	stage iia	t2	n0	m0	NA	NA	NA	infiltrating lobular carcinoma	infiltrating lobular carcinoma	NA	24451.8	NA	NA	1	1	1	1344.88	NA	NA	1	1	1	-0.008	6070.78	NA	0	0	negative	negative	negative
TCGA-A8-A0A2-01	TCGA-A8-A0A2	NO	LumA	Non-basal	ER	ER	#N/A	#N/A	#N/A	#N/A	#N/A	#N/A	female	breast	stage iia	t2	n0	m0	NA	NA	NA	infiltrating lobular carcinoma	infiltrating lobular carcinoma	NA	25722.4	NA	NA	1	1	1	5775.8	NA	NA	1	1	1	-0.751	7533.04	NA	0	0	negative	negative	negative
TCGA-A8-A0A4-01	TCGA-A8-A0A4	NO	LumA	Non-basal	ER	ER	#N/A	#N/A	#N/A	#N/A	#N/A	#N/A	female	breast	stage iia	t2	n0	m0	NA	NA	NA	infiltrating lobular carcinoma	infiltrating lobular carcinoma	NA	9116.21	0.142126	1	1	1	1	2896.86	1.10371	1	1	1	1	-0.006	9404.35	-0.285556	0	0	negative	negative	negative
TCGA-A8-A0A6-01	TCGA-A8-A0A6	NO	LumA	Non-basal	ER	ER	#N/A	#N/A	#N/A	#N/A	#N/A	#N/A	female	breast	stage iiic	t2	n3a	m0	NA	NA	NA	infiltrating lobular carcinoma	infiltrating lobular carcinoma	NA	4924.59	NA	NA	1	1	1	872.988	NA	NA	NA	1	1	0.493	11299.9	NA	0	0	negative	negative	negative
TCGA-A8-A0A9-01	TCGA-A8-A0A9	NO	LumB	Non-basal	ER	ER	#N/A	#N/A	#N/A	#N/A	#N/A	#N/A	female	breast	stage iia	t2	n0	m0	NA	NA	NA	infiltrating ductal carcinoma	infiltrating ductal carcinoma	NA	22565.9	NA	NA	1	1	1	4507.93	NA	NA	1	1	1	0.034	10153.8	NA	0	0	negative	negative	negative
TCGA-A8-A0AB-01	TCGA-A8-A0AB	NO	LumA	Non-basal	ER	ER	#N/A	#N/A	#N/A	#N/A	#N/A	#N/A	female	breast	stage iia	t2	n0	m0	NA	NA	NA	infiltrating lobular carcinoma	infiltrating lobular carcinoma	NA	30085.2	NA	NA	1	1	1	3635.52	NA	NA	1	1	1	0.306	13701.8	NA	0	1	positive	positive	positive
TCGA-A8-A0AD-01	TCGA-A8-A0AD	NO	LumB	Non-basal	ER	ER	#N/A	#N/A	#N/A	#N/A	#N/A	#N/A	female	breast	stage i	t1c	n0	m0	NA	NA	NA	mixed histology (please specify)	mixed histology (please specify)	ductal/lobular	26376	NA	NA	1	1	1	7531.49	NA	NA	1	1	1	0.639	11600.4	NA	0	0	negative	negative	negative
TCGA-AC-A23E-01	TCGA-AC-A23E	NO	LumA	Non-basal	ER	ER	#N/A	#N/A	#N/A	#N/A	#N/A	#N/A	female	breast	stage iib	t2	n1	mx	1	NA	NA	infiltrating ductal carcinoma	infiltrating ductal carcinoma	NA	4663.1	NA	NA	1	1	1	6709.59	NA	NA	1	1	1	-0.055	6296.24	NA	0	NA	NA	NA	NA
TCGA-AC-A23G-01	TCGA-AC-A23G	NO	LumA	Non-basal	ER	ER	#N/A	#N/A	#N/A	#N/A	#N/A	#N/A	female	breast	stage iia	t1c	n1	mx	2	NA	NA	infiltrating lobular carcinoma	infiltrating lobular carcinoma	NA	4906.25	NA	NA	1	1	1	4387.76	NA	NA	1	1	1	0.186	6718.75	NA	0	1	positive	positive	positive
TCGA-AC-A2B8-01	TCGA-AC-A2B8	NO	LumA	Non-basal	ER	ER	#N/A	#N/A	#N/A	#N/A	#N/A	#N/A	female	breast	stage iib	t3	n0 (i-)	m0	0	NA	NA	infiltrating lobular carcinoma	infiltrating lobular carcinoma	NA	5354.25	NA	NA	1	1	1	12855.1	NA	NA	1	1	1	0.015	6122.45	NA	0	0	negative	negative	negative
TCGA-AC-A2BM-01	TCGA-AC-A2BM	NO	LumB	Non-basal	ER	ER	#N/A	#N/A	#N/A	#N/A	#N/A	#N/A	female	breast	stage iib	t2	n1a	mx	1	NA	NA	infiltrating ductal carcinoma	infiltrating ductal carcinoma	NA	4917.37	NA	NA	1	1	1	3735.39	NA	NA	1	1	1	-0.282	2952.22	NA	0	0	NA	negative	negative
TCGA-AC-A2FF-01	TCGA-AC-A2FF	NO	LumA	Non-basal	ER	ER	#N/A	#N/A	#N/A	#N/A	#N/A	#N/A	female	breast	stage iib	t2	n1	mx	3	NA	NA	infiltrating lobular carcinoma	infiltrating lobular carcinoma	NA	1238.33	NA	NA	1	1	1	3880.95	NA	NA	1	1	1	-0.074	10379.4	NA	0	0	NA	negative	negative
TCGA-AC-A2FG-01	TCGA-AC-A2FG	NO	LumA	Non-basal	ER	ER	#N/A	#N/A	#N/A	#N/A	#N/A	#N/A	female	breast	stage iib	t2	n1a	mx	1	NA	NA	infiltrating lobular carcinoma	infiltrating lobular carcinoma	NA	24074.6	NA	NA	1	1	1	471.855	NA	NA	NA	0	0	-0.003	8846.33	NA	0	0	NA	negative	negative
TCGA-AC-A2FK-01	TCGA-AC-A2FK	NO	LumA	Non-basal	ER	ER	#N/A	#N/A	#N/A	#N/A	#N/A	#N/A	female	breast	stage iiic	t2	n3a	m0	3	NA	NA	infiltrating lobular carcinoma	infiltrating lobular carcinoma	NA	1070.7	NA	NA	1	1	1	5338.41	NA	NA	1	1	1	0	10286.8	NA	0	0	NA	negative	negative
TCGA-AC-A2FM-01	TCGA-AC-A2FM	NO	LumA	Non-basal	ER	ER	#N/A	#N/A	#N/A	#N/A	#N/A	#N/A	female	breast	stage iib	t2	n1mi	m0	0	NA	NA	infiltrating lobular carcinoma	infiltrating lobular carcinoma	NA	27153	NA	NA	1	1	NA	447.938	NA	NA	NA	NA	NA	0.857	22275	NA	NA	NA	NA	NA	NA
TCGA-AC-A2FO-01	TCGA-AC-A2FO	NO	LumA	Non-basal	ER	ER	#N/A	#N/A	#N/A	#N/A	#N/A	#N/A	female	breast	stage iib	t2	n1	mx	2	NA	NA	infiltrating lobular carcinoma	infiltrating lobular carcinoma	NA	17883.2	NA	NA	1	1	1	262.064	NA	NA	NA	0	0	0.032	12098.5	NA	0	equivocal	negative	indeterminate	equivocal
TCGA-AC-A2QI-01	TCGA-AC-A2QI	NO	LumA	Non-basal	ER	ER	#N/A	#N/A	#N/A	#N/A	#N/A	#N/A	female	breast	stage iiia	t3	n1a	mx	2	NA	NA	infiltrating lobular carcinoma	infiltrating lobular carcinoma	NA	8884.19	NA	NA	1	1	1	92.4543	NA	NA	NA	0	0	-0.016	12587.5	NA	0	0	negative	NA	negative
TCGA-AC-A3BB-01	TCGA-AC-A3BB	NO	LumA	Non-basal	ER	ER	#N/A	#N/A	#N/A	#N/A	#N/A	#N/A	female	breast	stage iiia	t3	n2a	mx	5	NA	NA	infiltrating lobular carcinoma	infiltrating lobular carcinoma	NA	2517.78	NA	NA	1	1	1	2300.81	NA	NA	1	1	1	-0.222	7182.7	NA	0	0	negative	NA	negative
TCGA-AC-A3HN-01	TCGA-AC-A3HN	NO	LumA	Non-basal	ER	ER	#N/A	#N/A	#N/A	#N/A	#N/A	#N/A	female	breast	stage iib	t2	n1a	mx	2	NA	NA	infiltrating lobular carcinoma	infiltrating lobular carcinoma	NA	12743.5	NA	NA	1	1	1	534.125	NA	NA	NA	1	1	0.02	9689.71	NA	0	0	negative	NA	negative
TCGA-AC-A3OD-01	TCGA-AC-A3OD	NO	LumA	Non-basal	ER	ER	#N/A	#N/A	#N/A	#N/A	#N/A	#N/A	female	breast	stage iib	t2	n1mi	mx	1	NA	NA	infiltrating lobular carcinoma	infiltrating lobular carcinoma	NA	39692.1	NA	NA	1	1	1	6779.45	NA	NA	1	1	1	0.013	8053.61	NA	0	0	negative	NA	negative
TCGA-AC-A3QP-01	TCGA-AC-A3QP	NO	LumA	Non-basal	ER	ER	#N/A	#N/A	#N/A	#N/A	#N/A	#N/A	female	breast	stage iib	t2	n1mi	mx	1	NA	NA	infiltrating lobular carcinoma	infiltrating lobular carcinoma	NA	1203.29	NA	NA	1	1	1	1236.28	NA	NA	1	1	1	0.012	10027.9	NA	0	0	equivocal	negative	negative
TCGA-AC-A3TN-01	TCGA-AC-A3TN	NO	LumA	Non-basal	ER	ER	#N/A	#N/A	#N/A	#N/A	#N/A	#N/A	female	breast	stage iib	t3	n0	mx	0	NA	NA	infiltrating lobular carcinoma	infiltrating lobular carcinoma	NA	19523.1	NA	NA	1	1	1	1746.4	NA	NA	1	1	1	0.022	14242.2	NA	0	equivocal	positive	indeterminate	equivocal
TCGA-AC-A3W6-01	TCGA-AC-A3W6	NO	LumB	Non-basal	ER	ER	#N/A	#N/A	#N/A	#N/A	#N/A	#N/A	female	breast	stage iiia	t3	n1	mx	3	NA	NA	infiltrating lobular carcinoma	infiltrating lobular carcinoma	NA	8085.39	NA	NA	1	1	1	81.2055	NA	NA	NA	1	1	-0.315	4059.02	NA	0	0	negative	NA	negative
TCGA-AC-A3YI-01	TCGA-AC-A3YI	NO	LumA	Non-basal	ER	ER	#N/A	#N/A	#N/A	#N/A	#N/A	#N/A	female	breast	stage iiic	t1c	n3a	mx	12	NA	NA	infiltrating lobular carcinoma	infiltrating lobular carcinoma	NA	1577.97	NA	NA	1	1	1	231.25	NA	NA	NA	1	1	0.001	12807.8	NA	0	1	positive	NA	positive
TCGA-AC-A3YJ-01	TCGA-AC-A3YJ	NO	LumA	Non-basal	ER	ER	#N/A	#N/A	#N/A	#N/A	#N/A	#N/A	female	breast	stage iia	t2	n0 (i-)	mx	0	NA	NA	other specify	other specify	invasive papillary carcinoma	13272.8	NA	NA	1	1	1	9711.78	NA	NA	1	1	1	0	7416.64	NA	0	NA	NA	NA	NA
TCGA-AC-A5XS-01	TCGA-AC-A5XS	NO	LumB	Non-basal	ER	ER	#N/A	#N/A	#N/A	#N/A	#N/A	#N/A	female	breast	stage iia	t2	n0	mx	0	NA	NA	infiltrating lobular carcinoma	infiltrating lobular carcinoma	NA	6335.48	NA	NA	1	1	1	526.228	NA	NA	NA	1	1	-0.038	6263.01	NA	0	0	negative	NA	negative
TCGA-AC-A62X-01	TCGA-AC-A62X	NO	Basal	Basal	ER	ER	#N/A	#N/A	#N/A	#N/A	#N/A	#N/A	female	breast	stage iia	t2	n0	mx	0	NA	NA	infiltrating ductal carcinoma	infiltrating ductal carcinoma	NA	37.0563	NA	NA	0	1	1	5.4127	NA	NA	0	0	0	0.035	5785.36	NA	0	NA	NA	NA	NA
TCGA-AC-A62Y-01	TCGA-AC-A62Y	NO	LumB	Non-basal	ER	ER	#N/A	#N/A	#N/A	#N/A	#N/A	#N/A	female	breast	stage iib	t2	n1	mx	1	NA	NA	infiltrating lobular carcinoma	infiltrating lobular carcinoma	NA	26868.2	NA	NA	1	1	1	9175.55	NA	NA	1	1	1	-0.438	4512.15	NA	0	0	negative	NA	negative
TCGA-AC-A6IV-01	TCGA-AC-A6IV	NO	LumA	Non-basal	ER	ER	#N/A	#N/A	#N/A	#N/A	#N/A	#N/A	female	breast	stage iib	t2	n1	mx	1	NA	NA	infiltrating lobular carcinoma	infiltrating lobular carcinoma	NA	4945.2	NA	NA	1	1	1	1424.86	NA	NA	1	1	1	0.003	7244.5	NA	0	equivocal	equivocal	NA	equivocal
TCGA-AC-A6IX-01	TCGA-AC-A6IX	NO	LumB	Non-basal	ER	ER	#N/A	#N/A	#N/A	#N/A	#N/A	#N/A	female	breast	stage iiic	t2	n3a	mx	19	NA	NA	infiltrating lobular carcinoma	infiltrating lobular carcinoma	NA	5989.24	NA	NA	1	1	1	139.918	NA	NA	NA	1	1	-0.45	5840.12	NA	0	NA	NA	NA	NA
TCGA-AC-A6NO-01	TCGA-AC-A6NO	NO	LumA	Non-basal	ER	ER	#N/A	#N/A	#N/A	#N/A	#N/A	#N/A	female	breast	stage iib	t2	n1a	mx	2	NA	NA	infiltrating ductal carcinoma	infiltrating ductal carcinoma	NA	5945.43	NA	NA	1	1	1	4949.65	NA	NA	1	1	1	0.007	10511.7	NA	0	0	negative	NA	negative
TCGA-AC-A8OP-01	TCGA-AC-A8OP	NO	LumA	Non-basal	ER	ER	#N/A	#N/A	#N/A	#N/A	#N/A	#N/A	female	breast	stage ia	t1c	n0 (i-)	mx	0	NA	NA	infiltrating ductal carcinoma	infiltrating ductal carcinoma	NA	19681.3	NA	NA	1	1	1	87.4863	NA	NA	NA	1	1	-0.106	11569.4	NA	0	indeterminate	indeterminate	NA	indeterminate
TCGA-AC-A8OR-01	TCGA-AC-A8OR	NO	LumA	Non-basal	ER	ER	#N/A	#N/A	#N/A	#N/A	#N/A	#N/A	female	breast	stage ia	t1c	n0 (i-)	mx	0	NA	NA	mucinous carcinoma	mucinous carcinoma	NA	17461	NA	NA	1	1	1	4258.74	NA	NA	1	1	1	-0.037	4142.79	NA	0	0	negative	NA	negative
TCGA-AN-A03X-01	TCGA-AN-A03X	NO	LumB	Non-basal	ER	ER	#N/A	#N/A	#N/A	#N/A	#N/A	#N/A	female	breast	stage iia	t2	n0	m0	0	NA	NA	infiltrating ductal carcinoma	infiltrating ductal carcinoma	NA	14618.4	NA	NA	1	1	1	4056.07	NA	NA	1	1	1	0.02	8605.33	NA	0	1	positive	NA	positive
TCGA-AN-A03Y-01	TCGA-AN-A03Y	NO	LumB	Non-basal	ER	ER	#N/A	#N/A	#N/A	#N/A	#N/A	#N/A	female	breast	stage iia	t2	n0	m0	0	NA	NA	infiltrating ductal carcinoma	infiltrating ductal carcinoma	NA	16925	NA	NA	1	1	1	8919.99	NA	NA	1	1	1	0.005	4786.71	NA	0	0	negative	NA	negative
TCGA-AN-A046-01	TCGA-AN-A046	NO	LumA	Non-basal	ER	ER	#N/A	#N/A	#N/A	#N/A	#N/A	#N/A	female	breast	stage iia	t2	n0	m0	0	NA	NA	infiltrating ductal carcinoma	infiltrating ductal carcinoma	NA	19987.1	NA	NA	1	1	1	17853.6	NA	NA	1	1	1	-0.241	7691.03	NA	0	0	negative	NA	negative
TCGA-AN-A049-01	TCGA-AN-A049	NO	LumB	Non-basal	ER	ER	#N/A	#N/A	#N/A	#N/A	#N/A	#N/A	female	breast	stage iia	t2	n0	m0	0	NA	NA	infiltrating ductal carcinoma	infiltrating ductal carcinoma	NA	30790.9	0.781476	1	1	1	1	3588.12	0.996656	1	1	1	1	1.998	15372	-0.0292987	0	0	negative	NA	negative
TCGA-AN-A04A-01	TCGA-AN-A04A	NO	LumA	Non-basal	ER	ER	#N/A	#N/A	#N/A	#N/A	#N/A	#N/A	female	breast	stage iiia	t2	n2	m0	4	NA	NA	infiltrating ductal carcinoma	infiltrating ductal carcinoma	NA	5396.36	0.283529	1	1	1	1	603.88	0.538971	1	NA	1	1	-0.469	3887.96	-0.167933	0	0	negative	NA	negative
TCGA-AN-A0AJ-01	TCGA-AN-A0AJ	NO	LumB	Non-basal	ER	ER	#N/A	#N/A	#N/A	#N/A	#N/A	#N/A	female	breast	stage iib	t3	n0	m0	0	NA	NA	infiltrating ductal carcinoma	infiltrating ductal carcinoma	NA	12625.6	0.958909	1	1	1	1	8070.99	1.955	1	1	1	1	-0.01	5838.36	-0.126143	0	1	positive	NA	positive
TCGA-AN-A0AK-01	TCGA-AN-A0AK	NO	LumB	Non-basal	ER	ER	#N/A	#N/A	#N/A	#N/A	#N/A	#N/A	female	breast	stage iia	t2	n0	m0	0	NA	NA	infiltrating ductal carcinoma	infiltrating ductal carcinoma	NA	12776.2	0.491189	1	1	1	1	19.7313	-0.951114	NA	0	0	0	0.058	10967.7	-0.228048	0	1	positive	NA	positive
TCGA-AN-A0AM-01	TCGA-AN-A0AM	NO	LumB	Non-basal	ER	ER	#N/A	#N/A	#N/A	#N/A	#N/A	#N/A	female	breast	stage iia	t2	n0	m0	0	NA	NA	infiltrating ductal carcinoma	infiltrating ductal carcinoma	NA	22167.2	1.00628	1	1	1	1	29.9863	-0.981083	NA	0	0	0	-0.397	2774.08	-0.701857	0	0	negative	NA	negative
TCGA-AN-A0AS-01	TCGA-AN-A0AS	NO	LumB	Non-basal	ER	ER	#N/A	#N/A	#N/A	#N/A	#N/A	#N/A	female	breast	stage iiia	t2	n2	m0	4	NA	NA	infiltrating ductal carcinoma	infiltrating ductal carcinoma	NA	4300.52	0.692132	1	1	1	1	50.0113	-0.851994	NA	NA	0	0	-0.404	4146.43	-0.670326	0	0	negative	NA	negative
TCGA-AN-A0FD-01	TCGA-AN-A0FD	NO	LumA	Non-basal	ER	ER	#N/A	#N/A	#N/A	#N/A	#N/A	#N/A	female	breast	stage iia	t2	n0	m0	0	NA	NA	infiltrating ductal carcinoma	infiltrating ductal carcinoma	NA	22785.5	1.56498	1	1	1	1	344.826	0.677916	1	NA	1	1	-0.573	4181.56	-0.190881	0	1	positive	positive	positive
TCGA-AN-A0FF-01	TCGA-AN-A0FF	NO	LumB	Non-basal	ER	ER	#N/A	#N/A	#N/A	#N/A	#N/A	#N/A	female	breast	stage ia	t1b	n0	m0	0	NA	NA	infiltrating ductal carcinoma	infiltrating ductal carcinoma	NA	6705.44	0.477422	1	1	1	1	1219.1	1.38935	1	1	1	1	-0.005	4883.04	-0.398067	0	0	negative	NA	negative
TCGA-AN-A0FK-01	TCGA-AN-A0FK	NO	LumB	Non-basal	ER	ER	#N/A	#N/A	#N/A	#N/A	#N/A	#N/A	female	breast	stage iiib	t4	n0	m0	0	NA	NA	infiltrating ductal carcinoma	infiltrating ductal carcinoma	NA	34547.3	0.707665	1	1	1	1	10019.8	1.87747	1	1	1	1	-0.01	5152.32	-0.178792	0	1	positive	NA	positive
TCGA-AN-A0FN-01	TCGA-AN-A0FN	NO	LumA	Non-basal	ER	ER	#N/A	#N/A	#N/A	#N/A	#N/A	#N/A	female	breast	stage ib	t1c	n0	m0	0	NA	NA	infiltrating ductal carcinoma	infiltrating ductal carcinoma	NA	6408.9	NA	NA	1	1	1	383.401	NA	NA	NA	1	1	0.005	3930.84	NA	0	1	positive	NA	positive
TCGA-AN-A0FS-01	TCGA-AN-A0FS	NO	LumA	Non-basal	ER	ER	#N/A	#N/A	#N/A	#N/A	#N/A	#N/A	female	breast	stage ib	t1c	n0	m0	0	NA	NA	infiltrating ductal carcinoma	infiltrating ductal carcinoma	NA	24029.9	1.02097	1	1	1	1	349.973	-0.879629	NA	NA	0	0	-0.02	8557.62	-0.207283	0	1	positive	NA	positive
TCGA-AN-A0FW-01	TCGA-AN-A0FW	NO	LumB	Non-basal	ER	ER	#N/A	#N/A	#N/A	#N/A	#N/A	#N/A	female	breast	stage iiia	t2	n2	m0	2	NA	NA	infiltrating ductal carcinoma	infiltrating ductal carcinoma	NA	24564.6	1.12505	1	1	1	1	1906.16	1.12153	1	1	1	2	-0.598	3006.86	-0.911181	0	0	negative	NA	negative
TCGA-AN-A0FY-01	TCGA-AN-A0FY	NO	LumB	Non-basal	ER	ER	#N/A	#N/A	#N/A	#N/A	#N/A	#N/A	female	breast	stage ib	t1c	n0	m0	0	NA	NA	infiltrating ductal carcinoma	infiltrating ductal carcinoma	NA	11708	0.666574	1	1	1	1	13686.4	1.41607	1	1	1	1	-0.508	3996.19	-0.609934	0	0	negative	NA	negative
TCGA-AN-A0FZ-01	TCGA-AN-A0FZ	NO	LumB	Non-basal	ER	ER	#N/A	#N/A	#N/A	#N/A	#N/A	#N/A	female	breast	stage iiia	t2	n2	m0	1	NA	NA	infiltrating ductal carcinoma	infiltrating ductal carcinoma	NA	9851.81	0.515355	1	1	1	1	44.6899	-1.02251	0	0	0	0	0.488	12887.4	0.39084	0	1	positive	NA	positive
TCGA-AN-A0XL-01	TCGA-AN-A0XL	NO	LumA	Non-basal	ER	ER	#N/A	#N/A	#N/A	#N/A	#N/A	#N/A	female	breast	stage iia	t2	n0	m0	0	NA	NA	infiltrating ductal carcinoma	infiltrating ductal carcinoma	NA	14192.6	NA	NA	1	1	1	1452.5	NA	NA	1	1	1	0.406	10773.7	NA	0	0	negative	NA	negative
TCGA-AN-A0XN-01	TCGA-AN-A0XN	NO	LumB	Non-basal	ER	ER	#N/A	#N/A	#N/A	#N/A	#N/A	#N/A	female	breast	stage iiia	t2	n2	m0	1	NA	NA	infiltrating ductal carcinoma	infiltrating ductal carcinoma	NA	3438.11	-0.165867	1	1	1	0	25177.6	1.17786	1	1	1	1	0.025	2637.61	-0.829748	0	0	negative	NA	negative
TCGA-AN-A0XO-01	TCGA-AN-A0XO	NO	LumA	Non-basal	ER	ER	#N/A	#N/A	#N/A	#N/A	#N/A	#N/A	female	breast	stage iiia	t2	n2	m0	2	NA	NA	infiltrating ductal carcinoma	infiltrating ductal carcinoma	NA	19760.1	0.729644	1	1	1	1	8251.76	1.2357	1	1	1	0	0.081	10423.4	0.159916	0	0	negative	NA	negative
TCGA-AN-A0XP-01	TCGA-AN-A0XP	NO	LumA	Non-basal	ER	ER	#N/A	#N/A	#N/A	#N/A	#N/A	#N/A	female	breast	stage iiia	t2	n2	m0	1	NA	NA	infiltrating ductal carcinoma	infiltrating ductal carcinoma	NA	38149.2	1.389	1	1	1	1	4888.4	0.979803	1	1	1	1	-0.019	9477.81	0.162021	0	1	positive	NA	positive
TCGA-AN-A0XR-01	TCGA-AN-A0XR	NO	LumB	Non-basal	ER	ER	#N/A	#N/A	#N/A	#N/A	#N/A	#N/A	female	breast	stage iiia	t2	n2	m0	7	NA	NA	infiltrating ductal carcinoma	infiltrating ductal carcinoma	NA	27141	NA	NA	1	1	1	594.928	NA	NA	NA	0	0	-0.784	3380.32	NA	0	0	negative	NA	negative
TCGA-AN-A0XS-01	TCGA-AN-A0XS	NO	LumA	Non-basal	ER	ER	#N/A	#N/A	#N/A	#N/A	#N/A	#N/A	female	breast	stage iiia	t2	n2	m0	1	NA	NA	infiltrating ductal carcinoma	infiltrating ductal carcinoma	NA	12239.7	0.594671	1	1	1	0	17095.6	2.18601	1	1	1	1	0.052	7352.71	-0.218068	0	0	negative	NA	negative
TCGA-AN-A0XT-01	TCGA-AN-A0XT	NO	LumA	Non-basal	ER	ER	#N/A	#N/A	#N/A	#N/A	#N/A	#N/A	female	breast	stage iiia	t2	n2	m0	1	NA	NA	infiltrating ductal carcinoma	infiltrating ductal carcinoma	NA	41148	1.77353	1	1	1	1	277.826	0.316647	1	NA	1	0	-0.781	4298.53	0.0465367	0	0	negative	NA	negative
TCGA-AN-A0XV-01	TCGA-AN-A0XV	NO	LumA	Non-basal	ER	ER	#N/A	#N/A	#N/A	#N/A	#N/A	#N/A	female	breast	stage iiia	t2	n2	m0	7	NA	NA	infiltrating ductal carcinoma	infiltrating ductal carcinoma	NA	28684.8	NA	NA	1	1	1	1059.84	NA	NA	1	1	1	0	4328.8	NA	0	0	positive	negative	negative
TCGA-AN-A0XW-01	TCGA-AN-A0XW	NO	LumB	Non-basal	ER	ER	#N/A	#N/A	#N/A	#N/A	#N/A	#N/A	female	breast	stage iiia	t2	n2	m0	1	NA	NA	infiltrating ductal carcinoma	infiltrating ductal carcinoma	NA	3867.34	0.154406	1	1	1	1	1642.72	0.881826	1	1	1	1	-0.178	4529.86	-0.123317	0	0	positive	negative	negative
TCGA-AO-A03L-01	TCGA-AO-A03L	NO	LumB	Non-basal	ER	ER	#N/A	#N/A	#N/A	#N/A	#N/A	#N/A	female	breast	stage iiia	t3	n2	m0	4	NA	NA	infiltrating ductal carcinoma	infiltrating ductal carcinoma	NA	3771.49	-0.136644	1	1	1	1	390.857	-0.184794	1	NA	1	1	0.84	11558.9	-0.167181	0	0	positive	negative	negative
TCGA-AO-A03M-01	TCGA-AO-A03M	NO	LumB	Non-basal	ER	ER	#N/A	#N/A	#N/A	#N/A	#N/A	#N/A	female	breast	stage i	t1c	n0 (i-)	m0	0	NA	NA	infiltrating ductal carcinoma	infiltrating ductal carcinoma	NA	2771.08	-0.318517	1	1	1	1	1800.73	0.447851	1	1	1	1	0.014	13874.6	0.233709	0	0	negative	negative	negative
TCGA-AO-A03N-01	TCGA-AO-A03N	NO	LumB	Non-basal	ER	ER	#N/A	#N/A	#N/A	#N/A	#N/A	#N/A	female	breast	stage iib	t2	n1a	m0	2	NA	NA	infiltrating ductal carcinoma	infiltrating ductal carcinoma	NA	4744.62	0.504555	1	1	1	1	52.0781	-0.645516	NA	NA	1	1	-0.286	3743.11	-0.00968688	0	0	negative	NA	negative
TCGA-AO-A03O-01	TCGA-AO-A03O	NO	LumB	Non-basal	ER	ER	#N/A	#N/A	#N/A	#N/A	#N/A	#N/A	female	breast	stage iia	t2	n0 (i-)	m0	0	NA	NA	infiltrating ductal carcinoma	infiltrating ductal carcinoma	NA	15404.8	0.93933	1	1	1	1	1866.19	0.709754	1	1	1	1	0.035	5940.17	0.169808	0	0	negative	negative	negative
TCGA-AO-A03P-01	TCGA-AO-A03P	NO	LumB	Non-basal	ER	ER	#N/A	#N/A	#N/A	#N/A	#N/A	#N/A	female	breast	stage iib	t2	n1	m0	0	NA	NA	infiltrating ductal carcinoma	infiltrating ductal carcinoma	NA	19768.9	1.40214	1	1	1	1	2380.02	1.48468	1	1	1	1	0.407	7814.34	0.936658	0	0	negative	NA	negative
TCGA-AO-A03R-01	TCGA-AO-A03R	NO	LumB	Non-basal	ER	ER	#N/A	#N/A	#N/A	#N/A	#N/A	#N/A	female	breast	stage iib	t2	n1a	m0	3	NA	NA	infiltrating ductal carcinoma	infiltrating ductal carcinoma	NA	12524.8	NA	NA	1	1	1	343.181	NA	NA	NA	1	1	0.031	1733.93	NA	0	0	negative	negative	negative
TCGA-AO-A03T-01	TCGA-AO-A03T	NO	LumA	Non-basal	ER	ER	#N/A	#N/A	#N/A	#N/A	#N/A	#N/A	female	breast	stage iib	t2	n1a	m0	2	NA	NA	infiltrating ductal carcinoma	infiltrating ductal carcinoma	NA	4852.55	NA	NA	1	1	1	529.22	NA	NA	NA	1	1	-0.026	5020.7	NA	0	0	negative	NA	negative
TCGA-AO-A03V-01	TCGA-AO-A03V	NO	LumA	Non-basal	ER	ER	#N/A	#N/A	#N/A	#N/A	#N/A	#N/A	female	breast	stage i	t1c	n0 (i-)	m0	0	NA	NA	infiltrating ductal carcinoma	infiltrating ductal carcinoma	NA	5287.06	NA	NA	1	1	1	4543.58	NA	NA	1	1	1	-0.702	5389.41	NA	0	0	negative	NA	negative
TCGA-AO-A0J3-01	TCGA-AO-A0J3	NO	LumB	Non-basal	ER	ER	#N/A	#N/A	#N/A	#N/A	#N/A	#N/A	female	breast	stage iib	t2	n1b	m0	1	NA	NA	other specify	other specify	neuroendocrine and ductal	20867.1	1.30923	1	1	1	1	1148.92	-0.174198	1	1	1	1	-0.495	3326.17	-0.258171	0	0	equivocal	negative	negative
TCGA-AO-A0J5-01	TCGA-AO-A0J5	NO	LumB	Non-basal	ER	ER	#N/A	#N/A	#N/A	#N/A	#N/A	#N/A	female	breast	stage iv	t4	n1a	m1	2	NA	NA	other specify	other specify	ductal/micropapillary	9560.41	0.223031	1	1	1	1	53.8267	-1.00044	0	NA	0	0	-0.633	6991.59	-0.373523	0	0	equivocal	negative	negative
TCGA-AO-A0J7-01	TCGA-AO-A0J7	NO	LumB	Non-basal	ER	ER	#N/A	#N/A	#N/A	#N/A	#N/A	#N/A	female	breast	stage iib	t2	n1	m0	3	NA	NA	other specify	other specify	ductal & mucinous	25288.2	1.32048	1	1	1	1	1122.59	-0.466649	1	1	1	1	0.374	7765.49	0.000100826	0	0	negative	NA	negative
TCGA-AO-A0J8-01	TCGA-AO-A0J8	NO	LumB	Non-basal	ER	ER	#N/A	#N/A	#N/A	#N/A	#N/A	#N/A	female	breast	stage iia	t2	n0 (i+)	m0	0	NA	NA	infiltrating lobular carcinoma	infiltrating lobular carcinoma	NA	16000	0.576565	1	1	1	1	3837.7	0.749667	1	1	1	1	-0.003	10225.3	-0.0245819	0	0	negative	NA	negative
TCGA-AO-A0J9-01	TCGA-AO-A0J9	NO	LumA	Non-basal	ER	ER	#N/A	#N/A	#N/A	#N/A	#N/A	#N/A	female	breast	stage iiic	t2	n3	m0	15	NA	NA	infiltrating lobular carcinoma	infiltrating lobular carcinoma	NA	8341.07	0.943017	1	1	1	1	1264.6	1.13706	1	1	1	1	0.041	2927.96	-0.232529	0	0	NA	negative	negative
TCGA-AO-A0JA-01	TCGA-AO-A0JA	NO	LumB	Non-basal	ER	ER	#N/A	#N/A	#N/A	#N/A	#N/A	#N/A	female	breast	stage iiic	t2	n3	m0	11	NA	NA	infiltrating ductal carcinoma	infiltrating ductal carcinoma	NA	6680.67	NA	NA	1	1	1	604.339	NA	NA	NA	1	1	-0.639	5034.42	NA	0	0	negative	NA	negative
TCGA-AO-A0JB-01	TCGA-AO-A0JB	NO	Normal	Non-basal	ER	ER	#N/A	#N/A	#N/A	#N/A	#N/A	#N/A	female	breast	stage iiia	t3	n1a	m0	1	NA	NA	infiltrating ductal carcinoma	infiltrating ductal carcinoma	NA	4313.27	0.40671	1	1	1	1	680.123	-0.434868	1	NA	1	1	-0.694	4136.8	-0.8912	0	0	negative	NA	negative
TCGA-AO-A0JC-01	TCGA-AO-A0JC	NO	LumB	Non-basal	ER	ER	#N/A	#N/A	#N/A	#N/A	#N/A	#N/A	female	breast	stage iia	t2	n0 (i-)	m0	0	NA	NA	infiltrating ductal carcinoma	infiltrating ductal carcinoma	NA	3704.47	1.4393	1	1	1	1	380.39	1.31662	1	NA	1	1	0.013	1038.09	-0.299586	0	0	negative	NA	negative
TCGA-AO-A0JD-01	TCGA-AO-A0JD	NO	LumB	Non-basal	ER	ER	#N/A	#N/A	#N/A	#N/A	#N/A	#N/A	female	breast	stage iiia	t3	n1a	m0	3	NA	NA	infiltrating ductal carcinoma	infiltrating ductal carcinoma	NA	10872	0.123743	1	1	1	1	1818.86	0.0918774	1	1	1	1	-0.456	4679.15	-0.122629	0	0	negative	negative	negative
TCGA-AO-A0JF-01	TCGA-AO-A0JF	NO	LumA	Non-basal	ER	ER	#N/A	#N/A	#N/A	#N/A	#N/A	#N/A	female	breast	stage iia	t1c	n1a	m0	2	NA	NA	infiltrating ductal carcinoma	infiltrating ductal carcinoma	NA	10162.6	0.387384	1	1	1	1	2426.09	0.598598	1	1	1	1	0.005	7182.94	-0.341967	0	0	negative	NA	negative
TCGA-AO-A0JG-01	TCGA-AO-A0JG	NO	LumA	Non-basal	ER	ER	#N/A	#N/A	#N/A	#N/A	#N/A	#N/A	female	breast	stage iiia	t2	n2a	m0	4	NA	NA	other specify	other specify	ductal & mucinous	9893.82	1.13407	1	1	1	1	248.963	-0.284053	1	NA	1	1	-0.506	6160.34	0.128712	0	0	negative	NA	negative
TCGA-AO-A0JI-01	TCGA-AO-A0JI	NO	LumA	Non-basal	ER	ER	#N/A	#N/A	#N/A	#N/A	#N/A	#N/A	female	breast	stage iia	t1c	n1	m0	0	NA	NA	infiltrating ductal carcinoma	infiltrating ductal carcinoma	NA	20532.4	1.18214	1	1	1	1	120.424	-0.868514	NA	NA	0	0	-0.033	10129.1	-1.30381	0	0	negative	NA	negative
TCGA-AO-A0JJ-01	TCGA-AO-A0JJ	NO	LumA	Non-basal	ER	ER	#N/A	#N/A	#N/A	#N/A	#N/A	#N/A	female	breast	stage iib	t2	n1a	m0	2	NA	NA	infiltrating lobular carcinoma	infiltrating lobular carcinoma	NA	17701.8	0.81541	1	1	1	1	4098.7	0.868553	1	1	1	1	-0.026	4103.71	-0.589196	0	0	negative	NA	negative
TCGA-AO-A125-01	TCGA-AO-A125	NO	LumB	Non-basal	ER	ER	#N/A	#N/A	#N/A	#N/A	#N/A	#N/A	female	breast	stage iia	t2	n0 (i-)	m0	0	NA	NA	other specify	other specify	papillary carcinoma	34681.8	NA	NA	1	1	1	21628.5	NA	NA	1	1	1	0.003	6551.63	NA	0	0	negative	negative	negative
TCGA-AO-A126-01	TCGA-AO-A126	NO	LumB	Non-basal	ER	ER	#N/A	#N/A	#N/A	#N/A	#N/A	#N/A	female	breast	stage iia	t2	n0 (i-)	m0	0	NA	NA	infiltrating ductal carcinoma	infiltrating ductal carcinoma	NA	2673.77	0.232345	1	1	1	1	202.487	0.226558	1	NA	1	1	0.026	6520.62	0.542082	0	0	negative	negative	negative
TCGA-AO-A12A-01	TCGA-AO-A12A	NO	LumA	Non-basal	ER	ER	#N/A	#N/A	#N/A	#N/A	#N/A	#N/A	female	breast	stage iia	t2	n0 (i+)	m0	0	NA	NA	infiltrating ductal carcinoma	infiltrating ductal carcinoma	NA	7158.99	0.0880846	1	1	1	1	13758.7	1.62296	1	1	1	1	-0.023	6104.06	-0.0786566	0	0	negative	negative	negative
TCGA-AO-A12B-01	TCGA-AO-A12B	NO	LumB	Non-basal	ER	ER	#N/A	#N/A	#N/A	#N/A	#N/A	#N/A	female	breast	stage iia	t2	n0 (i-)	m0	0	NA	NA	infiltrating ductal carcinoma	infiltrating ductal carcinoma	NA	43930.2	1.51194	1	1	1	1	14163	2.28989	1	1	1	1	0.45	3387.67	0.183119	0	0	negative	NA	negative
TCGA-AO-A12C-01	TCGA-AO-A12C	NO	LumA	Non-basal	ER	ER	#N/A	#N/A	#N/A	#N/A	#N/A	#N/A	female	breast	stage iib	t2	n1a	m0	2	NA	NA	infiltrating ductal carcinoma	infiltrating ductal carcinoma	NA	5537.66	0.199769	1	1	1	1	1206.82	-0.132129	1	1	1	1	NA	21279.3	0.363212	0	0	positive	negative	negative
TCGA-AO-A12E-01	TCGA-AO-A12E	NO	LumA	Non-basal	ER	ER	#N/A	#N/A	#N/A	#N/A	#N/A	#N/A	female	breast	stage iib	t3	n0 (i+)	m0	0	NA	NA	infiltrating lobular carcinoma	infiltrating lobular carcinoma	NA	5581.42	0.0752836	1	1	1	1	2896.72	0.0580301	1	1	1	1	0.427	7918.03	-0.189583	0	0	negative	NA	negative
TCGA-AO-A12G-01	TCGA-AO-A12G	NO	LumA	Non-basal	ER	ER	#N/A	#N/A	#N/A	#N/A	#N/A	#N/A	female	breast	stage iia	t2	n0 (i+)	m0	0	NA	NA	other specify	other specify	pleomorphic infiltrating lobular carcinoma	12620.8	1.30511	1	1	1	1	633.876	0.525023	1	NA	1	1	-0.015	10753.2	0.0694067	0	0	positive	negative	negative
TCGA-AO-A12H-01	TCGA-AO-A12H	NO	LumB	Non-basal	ER	ER	#N/A	#N/A	#N/A	#N/A	#N/A	#N/A	female	breast	stage iia	t2	n0 (i-)	m0	0	NA	NA	mixed histology (please specify)	mixed histology (please specify)	mucinous & papillary	52337.2	1.03406	1	1	1	1	343.76	-0.318935	1	NA	1	1	-0.001	4575.42	0.0484891	0	0	negative	NA	negative
TCGA-AO-A1KO-01	TCGA-AO-A1KO	NO	Normal	Non-basal	ER	ER	#N/A	#N/A	#N/A	#N/A	#N/A	#N/A	female	breast	stage iib	t3	n0 (i+)	m0	0	NA	NA	infiltrating lobular carcinoma	infiltrating lobular carcinoma	NA	3268.99	NA	NA	1	1	1	3201.78	NA	NA	1	1	1	-0.004	3466.71	NA	0	0	negative	NA	negative
TCGA-AO-A1KP-01	TCGA-AO-A1KP	NO	LumB	Non-basal	ER	ER	#N/A	#N/A	#N/A	#N/A	#N/A	#N/A	female	breast	stage iia	t1	n1	m0	0	NA	NA	infiltrating ductal carcinoma	infiltrating ductal carcinoma	NA	20274.9	NA	NA	1	1	1	10593.4	NA	NA	1	1	1	0.098	3518.62	NA	0	0	negative	negative	negative
TCGA-AO-A1KS-01	TCGA-AO-A1KS	NO	LumB	Non-basal	ER	ER	#N/A	#N/A	#N/A	#N/A	#N/A	#N/A	female	breast	stage iia	t2	n0 (i-)	m0	0	NA	NA	infiltrating lobular carcinoma	infiltrating lobular carcinoma	NA	28209.5	NA	NA	1	1	1	18839	NA	NA	1	1	1	0.306	4733.04	NA	0	0	equivocal	negative	negative
TCGA-AO-A1KT-01	TCGA-AO-A1KT	NO	LumB	Non-basal	ER	ER	#N/A	#N/A	#N/A	#N/A	#N/A	#N/A	female	breast	stage iia	t1	n1	m0	1	NA	NA	infiltrating ductal carcinoma	infiltrating ductal carcinoma	NA	6272.7	NA	NA	1	1	1	1123.33	NA	NA	1	1	1	0.023	7615.45	NA	0	0	equivocal	negative	negative
TCGA-AQ-A04L-01	TCGA-AQ-A04L	NO	LumB	Non-basal	ER	ER	#N/A	#N/A	#N/A	#N/A	#N/A	#N/A	female	breast	stage iia	t2	n0 (i-)	mx	0	NA	NA	infiltrating ductal carcinoma	infiltrating ductal carcinoma	NA	2218.91	-0.554703	1	1	1	1	54.9871	-0.561335	NA	NA	0	0	-0.44	7766.41	-0.656256	0	1	positive	NA	positive
TCGA-AQ-A1H2-01	TCGA-AQ-A1H2	NO	LumB	Non-basal	ER	ER	#N/A	#N/A	#N/A	#N/A	#N/A	#N/A	female	breast	stage iiia	t2	n2a	mx	13	NA	NA	infiltrating ductal carcinoma	infiltrating ductal carcinoma	NA	56910.9	NA	NA	1	1	1	189.664	NA	NA	NA	1	1	-0.062	9438.53	NA	0	1	indeterminate	positive	positive
TCGA-AQ-A1H3-01	TCGA-AQ-A1H3	NO	LumA	Non-basal	ER	ER	#N/A	#N/A	#N/A	#N/A	#N/A	#N/A	female	breast	stage iiic	t2	n3a	mx	14	NA	NA	infiltrating ductal carcinoma	infiltrating ductal carcinoma	NA	14058.3	NA	NA	1	1	1	9244.6	NA	NA	1	1	1	0.391	15141.9	NA	0	0	negative	NA	negative
TCGA-AQ-A7U7-01	TCGA-AQ-A7U7	NO	LumA	Non-basal	ER	ER	#N/A	#N/A	#N/A	#N/A	#N/A	#N/A	female	breast	stage iiia	t2	n2a	m0	4	NA	NA	infiltrating lobular carcinoma	infiltrating lobular carcinoma	NA	3401.23	NA	NA	1	1	1	6969.8	NA	NA	1	1	1	-0.018	3868.16	NA	0	0	negative	NA	negative
TCGA-A7-A0DC-01	TCGA-A7-A0DC	NO	NA	NA	ER	ER	#N/A	#N/A	#N/A	#N/A	#N/A	#N/A	female	breast	stage ia	t1c	n0 (i-)	m0	0	NA	NA	infiltrating ductal carcinoma	infiltrating ductal carcinoma	NA	NA	NA	NA	NA	1	1	NA	NA	NA	NA	0	0	NA	NA	NA	0	0	negative	NA	negative
TCGA-AR-A0TR-01	TCGA-AR-A0TR	NO	LumA	Non-basal	ER	ER	#N/A	#N/A	#N/A	#N/A	#N/A	#N/A	female	breast	stage iib	t2	n1	m0	1	NA	NA	infiltrating ductal carcinoma	infiltrating ductal carcinoma	NA	33228.6	1.46005	1	1	1	1	13728.9	2.17985	1	1	1	1	-0.004	9184.18	0.0753245	0	0	equivocal	negative	negative
TCGA-AR-A0TT-01	TCGA-AR-A0TT	NO	LumB	Non-basal	ER	ER	#N/A	#N/A	#N/A	#N/A	#N/A	#N/A	female	breast	stage iiia	t2	n2	m0	5	NA	NA	infiltrating ductal carcinoma	infiltrating ductal carcinoma	NA	5677	0.6547	1	1	1	1	37.5204	-1.09125	0	0	0	0	-0.164	4013.87	-0.447505	0	0	negative	NA	negative
TCGA-AR-A0TV-01	TCGA-AR-A0TV	NO	LumB	Non-basal	ER	ER	#N/A	#N/A	#N/A	#N/A	#N/A	#N/A	female	breast	stage iia	t2	n0	m0	0	NA	NA	infiltrating ductal carcinoma	infiltrating ductal carcinoma	NA	45809.7	1.29614	1	1	1	1	4703.85	1.14334	1	1	1	1	-0.027	3583.5	-0.691131	0	0	equivocal	negative	negative
TCGA-AR-A0TW-01	TCGA-AR-A0TW	NO	LumB	Non-basal	ER	ER	#N/A	#N/A	#N/A	#N/A	#N/A	#N/A	female	breast	stage iiia	t3	n1	m0	3	NA	NA	infiltrating ductal carcinoma	infiltrating ductal carcinoma	NA	3976.35	0.222612	1	1	1	1	616.773	-0.698932	NA	NA	1	1	-0.034	8030.87	-0.61006	0	0	equivocal	negative	negative
TCGA-AR-A0TY-01	TCGA-AR-A0TY	NO	LumB	Non-basal	ER	ER	#N/A	#N/A	#N/A	#N/A	#N/A	#N/A	female	breast	stage iia	t2	n0	m0	0	NA	NA	infiltrating ductal carcinoma	infiltrating ductal carcinoma	NA	18195.7	0.502114	1	1	1	1	36.4399	-0.996929	0	0	0	0	-0.746	4650.76	-0.813352	0	0	negative	NA	negative
TCGA-E9-A54Y-01	TCGA-E9-A54Y	NO	LumB	Non-basal	ER	ER	#N/A	#N/A	#N/A	#N/A	#N/A	#N/A	female	breast	stage iiia	t2	n2	m0	8	NA	NA	infiltrating lobular carcinoma	infiltrating lobular carcinoma	NA	NA	NA	NA	NA	1	1	NA	NA	NA	NA	1	1	0.589	NA	NA	0	0	negative	NA	negative
TCGA-AR-A0TZ-01	TCGA-AR-A0TZ	NO	LumB	Non-basal	ER	ER	#N/A	#N/A	#N/A	#N/A	#N/A	#N/A	female	breast	stage iiia	t2	n2	m1	6	NA	NA	infiltrating ductal carcinoma	infiltrating ductal carcinoma	NA	9267.29	0.0123165	1	1	1	1	6021.44	-0.110814	1	1	1	1	0.021	10896.6	-0.71376	0	0	equivocal	negative	negative
TCGA-AR-A0U2-01	TCGA-AR-A0U2	NO	LumB	Non-basal	ER	ER	#N/A	#N/A	#N/A	#N/A	#N/A	#N/A	female	breast	stage iiia	t2	n2	m0	4	NA	NA	infiltrating ductal carcinoma	infiltrating ductal carcinoma	NA	6341.27	-1.07575	NA	1	1	1	653.257	-1.07079	0	NA	0	1	0.101	6390.26	-0.996483	0	0	negative	NA	negative
TCGA-AR-A0U3-01	TCGA-AR-A0U3	NO	LumB	Non-basal	ER	ER	#N/A	#N/A	#N/A	#N/A	#N/A	#N/A	female	breast	stage iib	t2	n1	m0	1	NA	NA	infiltrating ductal carcinoma	infiltrating ductal carcinoma	NA	30321.2	1.46785	1	1	1	1	1071.31	0.163494	1	1	1	1	-0.636	4805.48	-0.193996	0	0	negative	NA	negative
TCGA-AR-A1AK-01	TCGA-AR-A1AK	NO	LumA	Non-basal	ER	ER	#N/A	#N/A	#N/A	#N/A	#N/A	#N/A	female	breast	stage i	t1	n0	m0	0	NA	NA	infiltrating lobular carcinoma	infiltrating lobular carcinoma	NA	6177.94	0.932086	1	1	1	1	2610.26	0.813419	1	1	1	1	0.758	7977.07	0.362661	0	0	negative	NA	negative
TCGA-AR-A1AL-01	TCGA-AR-A1AL	NO	LumA	Non-basal	ER	ER	#N/A	#N/A	#N/A	#N/A	#N/A	#N/A	female	breast	stage iiia	t3	n1	m0	3	NA	NA	infiltrating lobular carcinoma	infiltrating lobular carcinoma	NA	5841.19	-0.350846	1	1	1	1	10089	0.995272	1	1	1	1	-0.006	6863.3	-0.45066	0	0	negative	NA	negative
TCGA-AR-A1AM-01	TCGA-AR-A1AM	NO	LumA	Non-basal	ER	ER	#N/A	#N/A	#N/A	#N/A	#N/A	#N/A	female	breast	stage iiia	t3	n1	m0	1	NA	NA	infiltrating lobular carcinoma	infiltrating lobular carcinoma	NA	3936.16	NA	NA	1	1	1	884.1	NA	NA	NA	1	1	0.005	14408.7	NA	0	0	equivocal	negative	negative
TCGA-AR-A1AN-01	TCGA-AR-A1AN	NO	LumB	Non-basal	ER	ER	#N/A	#N/A	#N/A	#N/A	#N/A	#N/A	female	breast	stage iia	t2	n0	m0	0	NA	NA	infiltrating ductal carcinoma	infiltrating ductal carcinoma	NA	6053.37	NA	NA	1	1	1	8337.73	NA	NA	1	1	1	-0.449	3934.59	NA	0	0	negative	NA	negative
TCGA-AR-A1AP-01	TCGA-AR-A1AP	NO	LumA	Non-basal	ER	ER	#N/A	#N/A	#N/A	#N/A	#N/A	#N/A	female	breast	stage i	t1	n0	m0	0	NA	NA	infiltrating ductal carcinoma	infiltrating ductal carcinoma	NA	9705.35	0.353702	1	1	1	1	324.656	-0.243938	1	NA	1	1	-0.547	8262.26	-0.465219	0	0	equivocal	negative	negative
TCGA-AR-A1AS-01	TCGA-AR-A1AS	NO	LumB	Non-basal	ER	ER	#N/A	#N/A	#N/A	#N/A	#N/A	#N/A	female	breast	stage iib	t2	n1	m0	1	NA	NA	infiltrating ductal carcinoma	infiltrating ductal carcinoma	NA	13151.3	0.60901	1	1	1	1	5102.62	1.63458	1	1	1	1	0.02	6752.81	-0.14579	0	0	negative	NA	negative
TCGA-AR-A1AU-01	TCGA-AR-A1AU	NO	LumA	Non-basal	ER	ER	#N/A	#N/A	#N/A	#N/A	#N/A	#N/A	female	breast	stage iiia	t2	n2	m0	4	NA	NA	infiltrating ductal carcinoma	infiltrating ductal carcinoma	NA	6001.45	-0.175416	1	1	1	1	9207.57	0.161781	1	1	1	1	0.008	7058.85	-0.692395	0	0	equivocal	negative	negative
TCGA-AR-A1AW-01	TCGA-AR-A1AW	NO	LumB	Non-basal	ER	ER	#N/A	#N/A	#N/A	#N/A	#N/A	#N/A	female	breast	stage iia	t2	n0	m0	0	NA	NA	infiltrating ductal carcinoma	infiltrating ductal carcinoma	NA	8321.23	-0.00445542	1	1	1	1	2590.97	0.273474	1	1	1	1	0.173	5168.75	-0.312837	0	0	equivocal	negative	negative
TCGA-AR-A24H-01	TCGA-AR-A24H	NO	LumB	Non-basal	ER	ER	#N/A	#N/A	#N/A	#N/A	#N/A	#N/A	female	breast	stage iia	t2	n0	m0	0	NA	NA	infiltrating lobular carcinoma	infiltrating lobular carcinoma	NA	11140.7	NA	NA	1	1	1	835.303	NA	NA	NA	1	1	0.764	11472.7	NA	0	0	negative	NA	negative
TCGA-AR-A24K-01	TCGA-AR-A24K	NO	LumB	Non-basal	ER	ER	#N/A	#N/A	#N/A	#N/A	#N/A	#N/A	female	breast	stage iia	t2	n0	m0	0	NA	NA	infiltrating ductal carcinoma	infiltrating ductal carcinoma	NA	12727.8	NA	NA	1	1	1	9138	NA	NA	1	1	1	0.153	6702.82	NA	0	0	equivocal	negative	negative
TCGA-AR-A24L-01	TCGA-AR-A24L	NO	LumA	Non-basal	ER	ER	#N/A	#N/A	#N/A	#N/A	#N/A	#N/A	female	breast	stage iib	t2	n1	m0	2	NA	NA	infiltrating ductal carcinoma	infiltrating ductal carcinoma	NA	9864.46	NA	NA	1	1	1	3334.14	NA	NA	1	1	1	0.38	7443.46	NA	0	0	equivocal	negative	negative
TCGA-AR-A24M-01	TCGA-AR-A24M	NO	LumA	Non-basal	ER	ER	#N/A	#N/A	#N/A	#N/A	#N/A	#N/A	female	breast	stage iiia	t2	n2	m0	4	NA	NA	mixed histology (please specify)	mixed histology (please specify)	infiltrating ductal-lobular	14949.6	NA	NA	1	1	1	7954.3	NA	NA	1	1	1	-0.012	7091.99	NA	0	0	negative	NA	negative
TCGA-AR-A24N-01	TCGA-AR-A24N	NO	LumB	Non-basal	ER	ER	#N/A	#N/A	#N/A	#N/A	#N/A	#N/A	female	breast	stage i	t1	n0	m0	0	NA	NA	infiltrating ductal carcinoma	infiltrating ductal carcinoma	NA	25451	NA	NA	1	1	1	4266.22	NA	NA	1	1	1	-0.052	6568.92	NA	0	0	equivocal	negative	negative
TCGA-AR-A24O-01	TCGA-AR-A24O	NO	LumA	Non-basal	ER	ER	#N/A	#N/A	#N/A	#N/A	#N/A	#N/A	female	breast	stage iiia	t3	n2	m0	7	NA	NA	mixed histology (please specify)	mixed histology (please specify)	infiltrating ductal-lobular carcinoma	6807.2	NA	NA	1	1	1	7645.9	NA	NA	1	1	1	0.005	4088.59	NA	0	0	negative	NA	negative
TCGA-AR-A24P-01	TCGA-AR-A24P	NO	LumA	Non-basal	ER	ER	#N/A	#N/A	#N/A	#N/A	#N/A	#N/A	female	breast	stage i	t1	n0	m0	0	NA	NA	infiltrating ductal carcinoma	infiltrating ductal carcinoma	NA	12458	NA	NA	1	1	1	3190.19	NA	NA	1	1	1	0.55	10529.7	NA	0	0	equivocal	negative	negative
TCGA-AR-A24Q-01	TCGA-AR-A24Q	NO	Basal	Basal	ER	ER	#N/A	#N/A	#N/A	#N/A	#N/A	#N/A	female	breast	stage iib	t3	n0	m0	0	NA	NA	infiltrating ductal carcinoma	infiltrating ductal carcinoma	NA	268.122	NA	NA	NA	1	1	113.537	NA	NA	NA	0	0	-0.437	4352.26	NA	0	0	negative	NA	negative
TCGA-AR-A24R-01	TCGA-AR-A24R	NO	LumB	Non-basal	ER	ER	#N/A	#N/A	#N/A	#N/A	#N/A	#N/A	female	breast	stage iiia	t1	n2	m0	6	NA	NA	infiltrating ductal carcinoma	infiltrating ductal carcinoma	NA	8534.45	NA	NA	1	1	1	1295.63	NA	NA	1	1	1	-0.244	4746.58	NA	0	0	negative	negative	negative
TCGA-AR-A24S-01	TCGA-AR-A24S	NO	LumB	Non-basal	ER	ER	#N/A	#N/A	#N/A	#N/A	#N/A	#N/A	female	breast	stage i	t1	n0	m0	0	NA	NA	infiltrating ductal carcinoma	infiltrating ductal carcinoma	NA	12301.3	NA	NA	1	1	1	3656.36	NA	NA	1	1	1	-0.24	3342.15	NA	0	0	negative	NA	negative
TCGA-AR-A24T-01	TCGA-AR-A24T	NO	LumA	Non-basal	ER	ER	#N/A	#N/A	#N/A	#N/A	#N/A	#N/A	female	breast	stage iiic	t3	n3	m0	15	NA	NA	infiltrating lobular carcinoma	infiltrating lobular carcinoma	NA	8739.83	NA	NA	1	1	1	16554.7	NA	NA	1	1	1	-0.004	7019.89	NA	0	0	equivocal	negative	negative
TCGA-AR-A24V-01	TCGA-AR-A24V	NO	LumA	Non-basal	ER	ER	#N/A	#N/A	#N/A	#N/A	#N/A	#N/A	female	breast	stage iib	t2	n1	m0	1	NA	NA	infiltrating ductal carcinoma	infiltrating ductal carcinoma	NA	6527.49	NA	NA	1	1	1	1323.32	NA	NA	1	1	1	0.531	6333.79	NA	0	0	negative	NA	negative
TCGA-AR-A24W-01	TCGA-AR-A24W	NO	LumA	Non-basal	ER	ER	#N/A	#N/A	#N/A	#N/A	#N/A	#N/A	female	breast	stage iib	t2	n1	m0	3	NA	NA	infiltrating ductal carcinoma	infiltrating ductal carcinoma	NA	12753.2	NA	NA	1	1	1	5010.84	NA	NA	1	1	1	-0.009	5460.89	NA	0	0	negative	NA	negative
TCGA-AR-A24X-01	TCGA-AR-A24X	NO	LumA	Non-basal	ER	ER	#N/A	#N/A	#N/A	#N/A	#N/A	#N/A	female	breast	stage iia	t2	n0	m0	0	NA	NA	mixed histology (please specify)	mixed histology (please specify)	infiltrating ductal-lobular carcinoma	4321.86	NA	NA	1	1	1	10730.4	NA	NA	1	1	1	0.017	9713.5	NA	0	0	equivocal	negative	negative
TCGA-AR-A24Z-01	TCGA-AR-A24Z	NO	LumB	Non-basal	ER	ER	#N/A	#N/A	#N/A	#N/A	#N/A	#N/A	female	breast	stage iia	t2	n0	m0	0	NA	NA	infiltrating ductal carcinoma	infiltrating ductal carcinoma	NA	38464.7	NA	NA	1	1	1	3745.33	NA	NA	1	1	1	0.393	3842.28	NA	0	0	negative	NA	negative
TCGA-AR-A251-01	TCGA-AR-A251	NO	Basal	Basal	ER	ER	#N/A	#N/A	#N/A	#N/A	#N/A	#N/A	female	breast	stage iiia	t2	n2	m0	4	NA	NA	infiltrating ductal carcinoma	infiltrating ductal carcinoma	NA	349.035	NA	NA	NA	1	1	26.8202	NA	NA	0	0	0	-0.011	2551.09	NA	0	0	equivocal	negative	negative
TCGA-AR-A252-01	TCGA-AR-A252	NO	LumA	Non-basal	ER	ER	#N/A	#N/A	#N/A	#N/A	#N/A	#N/A	female	breast	stage i	t1	n0	m0	0	NA	NA	infiltrating ductal carcinoma	infiltrating ductal carcinoma	NA	7460.15	NA	NA	1	1	1	2968.6	NA	NA	1	1	1	-0.153	1506.07	NA	0	0	negative	NA	negative
TCGA-AR-A255-01	TCGA-AR-A255	NO	LumA	Non-basal	ER	ER	#N/A	#N/A	#N/A	#N/A	#N/A	#N/A	female	breast	stage i	t1	n0	m0	0	NA	NA	infiltrating ductal carcinoma	infiltrating ductal carcinoma	NA	12764.4	NA	NA	1	1	1	8832.9	NA	NA	1	1	1	0.308	7384.85	NA	0	1	positive	NA	positive
TCGA-AR-A2LE-01	TCGA-AR-A2LE	NO	LumA	Non-basal	ER	ER	#N/A	#N/A	#N/A	#N/A	#N/A	#N/A	female	breast	stage i	t1	n0	m0	0	NA	NA	infiltrating lobular carcinoma	infiltrating lobular carcinoma	NA	20644.2	NA	NA	1	1	1	4555.08	NA	NA	1	0	0	0.016	8224.55	NA	0	NA	NA	NA	NA
TCGA-AR-A2LK-01	TCGA-AR-A2LK	NO	LumB	Non-basal	ER	ER	#N/A	#N/A	#N/A	#N/A	#N/A	#N/A	female	breast	stage iii	t3	n2	m0	5	NA	NA	infiltrating lobular carcinoma	infiltrating lobular carcinoma	NA	32402.5	NA	NA	1	1	1	9383.85	NA	NA	1	1	1	0.483	5614.47	NA	0	0	equivocal	negative	negative
TCGA-AR-A2LL-01	TCGA-AR-A2LL	NO	LumB	Non-basal	ER	ER	#N/A	#N/A	#N/A	#N/A	#N/A	#N/A	female	breast	stage iib	t3	n0	m0	0	NA	NA	infiltrating lobular carcinoma	infiltrating lobular carcinoma	NA	39462.1	NA	NA	1	1	1	10802.4	NA	NA	1	1	1	1.237	17124.5	NA	0	0	equivocal	negative	negative
TCGA-AR-A2LM-01	TCGA-AR-A2LM	NO	LumA	Non-basal	ER	ER	#N/A	#N/A	#N/A	#N/A	#N/A	#N/A	female	breast	stage ii	t1	n1	m0	1	NA	NA	infiltrating lobular carcinoma	infiltrating lobular carcinoma	NA	6735.14	NA	NA	1	1	1	13501.7	NA	NA	1	1	1	0.008	11232.4	NA	0	0	NA	negative	negative
TCGA-AR-A2LN-01	TCGA-AR-A2LN	NO	LumA	Non-basal	ER	ER	#N/A	#N/A	#N/A	#N/A	#N/A	#N/A	female	breast	stage iia	t2	n0	m0	0	NA	NA	infiltrating lobular carcinoma	infiltrating lobular carcinoma	NA	4396.05	NA	NA	1	1	1	566.964	NA	NA	NA	1	1	0.018	6707.83	NA	0	0	negative	NA	negative
TCGA-AR-A2LO-01	TCGA-AR-A2LO	NO	LumA	Non-basal	ER	ER	#N/A	#N/A	#N/A	#N/A	#N/A	#N/A	female	breast	stage iib	t2	n1	m0	1	NA	NA	infiltrating lobular carcinoma	infiltrating lobular carcinoma	NA	4328.71	NA	NA	1	1	1	3588.73	NA	NA	1	1	1	0.006	7751.41	NA	0	0	equivocal	negative	negative
TCGA-AR-A2LQ-01	TCGA-AR-A2LQ	NO	LumA	Non-basal	ER	ER	#N/A	#N/A	#N/A	#N/A	#N/A	#N/A	female	breast	stage iib	t3	n0	m0	0	NA	NA	infiltrating lobular carcinoma	infiltrating lobular carcinoma	NA	1786.91	NA	NA	1	1	1	284.557	NA	NA	NA	1	1	-0.03	10372.8	NA	0	0	negative	NA	negative
TCGA-AR-A5QM-01	TCGA-AR-A5QM	NO	LumA	Non-basal	ER	ER	#N/A	#N/A	#N/A	#N/A	#N/A	#N/A	female	breast	stage iia	t2	n0	m0	0	NA	NA	infiltrating lobular carcinoma	infiltrating lobular carcinoma	NA	13136	NA	NA	1	1	1	4532.65	NA	NA	1	1	1	-0.053	6477.83	NA	0	equivocal	equivocal	NA	equivocal
TCGA-AR-A5QN-01	TCGA-AR-A5QN	NO	LumA	Non-basal	ER	ER	#N/A	#N/A	#N/A	#N/A	#N/A	#N/A	female	breast	stage iiic	t2	n3	m0	10	NA	NA	infiltrating lobular carcinoma	infiltrating lobular carcinoma	NA	20118.8	NA	NA	1	1	1	192.063	NA	NA	NA	1	1	0.034	9069.98	NA	0	1	positive	NA	positive
TCGA-AR-A5QP-01	TCGA-AR-A5QP	NO	LumA	Non-basal	ER	ER	#N/A	#N/A	#N/A	#N/A	#N/A	#N/A	female	breast	stage iib	t2	n1	m0	1	NA	NA	infiltrating lobular carcinoma	infiltrating lobular carcinoma	NA	11306.7	NA	NA	1	1	1	713.011	NA	NA	NA	1	1	0.021	6763.83	NA	0	equivocal	equivocal	NA	equivocal
TCGA-B6-A0I5-01	TCGA-B6-A0I5	NO	LumA	Non-basal	ER	ER	#N/A	#N/A	#N/A	#N/A	#N/A	#N/A	female	breast	stage iib	t2	n1b	m0	5	NA	NA	infiltrating ductal carcinoma	infiltrating ductal carcinoma	NA	5047.33	NA	NA	1	1	1	2160.08	NA	NA	1	1	1	-0.003	12534.3	NA	0	NA	NA	NA	NA
TCGA-B6-A0I8-01	TCGA-B6-A0I8	NO	LumB	Non-basal	ER	ER	#N/A	#N/A	#N/A	#N/A	#N/A	#N/A	female	breast	stage x	t1	nx	m0	NA	NA	NA	infiltrating ductal carcinoma	infiltrating ductal carcinoma	NA	4148.57	-0.0799097	1	1	1	NA	56.6112	-0.900617	NA	NA	NA	NA	NA	18699.8	0.311009	0	NA	NA	NA	NA
TCGA-B6-A0IA-01	TCGA-B6-A0IA	NO	LumA	Non-basal	ER	ER	#N/A	#N/A	#N/A	#N/A	#N/A	#N/A	female	breast	stage iia	t2	n0 (i-)	m0	0	NA	NA	other specify	other specify	ductal/cribiform	9031.8	NA	NA	1	1	1	9015.31	NA	NA	1	1	1	-0.022	4979.69	NA	0	NA	NA	NA	NA
TCGA-B6-A0IB-01	TCGA-B6-A0IB	NO	LumB	Non-basal	ER	ER	#N/A	#N/A	#N/A	#N/A	#N/A	#N/A	female	breast	stage iv	t3	n3	m1	8	NA	NA	infiltrating ductal carcinoma	infiltrating ductal carcinoma	NA	18759.5	1.26433	1	1	1	1	6417.86	0.642349	1	1	1	1	-0.29	4203.3	-0.706459	0	NA	NA	NA	NA
TCGA-B6-A0IC-01	TCGA-B6-A0IC	NO	LumB	Non-basal	ER	ER	#N/A	#N/A	#N/A	#N/A	#N/A	#N/A	female	breast	stage x	t2	nx	mx	NA	NA	NA	other specify	other specify	invasive papillary	33914	NA	NA	1	1	1	8177.44	NA	NA	1	1	1	-0.003	7670.67	NA	0	NA	NA	NA	NA
TCGA-B6-A0IH-01	TCGA-B6-A0IH	NO	LumA	Non-basal	ER	ER	#N/A	#N/A	#N/A	#N/A	#N/A	#N/A	female	breast	stage iiia	t3	n1b	m0	25	NA	NA	infiltrating lobular carcinoma	infiltrating lobular carcinoma	NA	7127.56	NA	NA	1	1	1	2923.7	NA	NA	1	1	1	-0.255	6942.74	NA	0	NA	NA	NA	NA
TCGA-B6-A0IM-01	TCGA-B6-A0IM	NO	LumB	Non-basal	ER	ER	#N/A	#N/A	#N/A	#N/A	#N/A	#N/A	female	breast	stage iib	t3	n0 (i-)	m0	0	NA	NA	other specify	other specify	ductal/cribiform	24708.2	NA	NA	1	1	1	263.926	NA	NA	NA	1	1	0.036	10086.1	NA	0	NA	NA	NA	NA
TCGA-B6-A0IN-01	TCGA-B6-A0IN	NO	LumB	Non-basal	ER	ER	#N/A	#N/A	#N/A	#N/A	#N/A	#N/A	female	breast	stage x	t1c	nx	mx	NA	NA	NA	other specify	other specify	ductal with mucinous features	10962.2	NA	NA	1	1	1	36.7794	NA	NA	0	0	0	0.826	18275.1	NA	NA	NA	NA	NA	NA
TCGA-B6-A0IO-01	TCGA-B6-A0IO	NO	LumB	Non-basal	ER	ER	#N/A	#N/A	#N/A	#N/A	#N/A	#N/A	female	breast	stage iia	t2	n0 (i-)	m0	0	NA	NA	infiltrating ductal carcinoma	infiltrating ductal carcinoma	NA	36447.1	1.41589	1	1	1	1	871.98	-0.876638	NA	NA	NA	2	-0.442	5096.14	-0.5831	0	NA	NA	NA	NA
TCGA-B6-A0IP-01	TCGA-B6-A0IP	NO	LumA	Non-basal	ER	ER	#N/A	#N/A	#N/A	#N/A	#N/A	#N/A	female	breast	stage ia	t1c	n0 (i-)	m0	0	NA	NA	infiltrating lobular carcinoma	infiltrating lobular carcinoma	NA	23990.9	NA	NA	1	1	1	2893.84	NA	NA	1	1	1	-0.003	10287.5	NA	0	NA	NA	NA	NA
TCGA-B6-A0RG-01	TCGA-B6-A0RG	NO	LumA	Non-basal	ER	ER	#N/A	#N/A	#N/A	#N/A	#N/A	#N/A	female	breast	stage iib	t3	n0 (i-)	m0	0	NA	NA	infiltrating ductal carcinoma	infiltrating ductal carcinoma	NA	16033.9	0.33901	1	1	1	0	3072.64	0.472474	1	1	1	0	0.445	9681.62	-0.357615	0	NA	NA	NA	NA
TCGA-B6-A0RI-01	TCGA-B6-A0RI	NO	LumA	Non-basal	ER	ER	#N/A	#N/A	#N/A	#N/A	#N/A	#N/A	female	breast	stage iiib	t4b	n1b	m0	6	NA	NA	infiltrating ductal carcinoma	infiltrating ductal carcinoma	NA	11799.4	NA	NA	1	1	1	16321.9	NA	NA	1	1	1	0.022	5148.98	NA	0	NA	NA	NA	NA
TCGA-B6-A0RL-01	TCGA-B6-A0RL	NO	LumB	Non-basal	ER	ER	#N/A	#N/A	#N/A	#N/A	#N/A	#N/A	female	breast	stage iia	t2	n0 (i-)	m0	0	NA	NA	infiltrating ductal carcinoma	infiltrating ductal carcinoma	NA	35432	1.45886	1	1	1	1	157.895	1.47609	1	NA	1	1	0.072	13768.9	-0.315335	0	NA	NA	NA	NA
TCGA-B6-A0RM-01	TCGA-B6-A0RM	NO	LumB	Non-basal	ER	ER	#N/A	#N/A	#N/A	#N/A	#N/A	#N/A	female	breast	stage x	tx	nx	mx	NA	NA	NA	infiltrating ductal carcinoma	infiltrating ductal carcinoma	NA	38077.4	1.12577	1	1	1	1	5887.22	1.05968	1	1	1	1	0.035	2883.84	0.244926	0	NA	NA	NA	NA
TCGA-B6-A0RN-01	TCGA-B6-A0RN	NO	LumA	Non-basal	ER	ER	#N/A	#N/A	#N/A	#N/A	#N/A	#N/A	female	breast	stage ia	t1c	n0 (i-)	m0	0	NA	NA	infiltrating ductal carcinoma	infiltrating ductal carcinoma	NA	9762.76	0.0941911	1	1	1	0	7064.35	0.708855	1	1	1	0	0.029	7869.84	-0.48924	0	NA	NA	NA	NA
TCGA-B6-A0RO-01	TCGA-B6-A0RO	NO	LumA	Non-basal	ER	ER	#N/A	#N/A	#N/A	#N/A	#N/A	#N/A	female	breast	stage iiib	t4	n1a	m0	2	NA	NA	infiltrating ductal carcinoma	infiltrating ductal carcinoma	NA	26447.3	1.2953	1	1	1	1	289.696	-0.665611	NA	NA	1	1	-0.006	9451.07	-0.943349	0	NA	NA	NA	NA
TCGA-B6-A0RP-01	TCGA-B6-A0RP	NO	LumA	Non-basal	ER	ER	#N/A	#N/A	#N/A	#N/A	#N/A	#N/A	female	breast	stage iiib	t2	n1b	m0	2	NA	NA	mixed histology (please specify)	mixed histology (please specify)	ductal/lobular	29780.2	1.15105	1	1	1	1	2548.95	0.978409	1	1	1	1	0.015	9438.71	-0.185896	0	NA	NA	NA	NA
TCGA-B6-A0RQ-01	TCGA-B6-A0RQ	NO	LumA	Non-basal	ER	ER	#N/A	#N/A	#N/A	#N/A	#N/A	#N/A	female	breast	stage iib	t3	n0 (i-)	m0	0	NA	NA	infiltrating lobular carcinoma	infiltrating lobular carcinoma	NA	5956.13	0.114298	1	1	1	1	4698.04	0.671739	1	1	1	1	-0.042	8778.01	-0.392125	0	NA	NA	NA	NA
TCGA-B6-A0RV-01	TCGA-B6-A0RV	NO	LumA	Non-basal	ER	ER	#N/A	#N/A	#N/A	#N/A	#N/A	#N/A	female	breast	stage iiia	t3	n2	m0	5	NA	NA	mixed histology (please specify)	mixed histology (please specify)	lobular/ductal	20088.3	0.798887	1	1	1	1	10071	1.47087	1	1	1	1	-0.442	4822.58	-0.867764	0	NA	NA	NA	NA
TCGA-B6-A0WS-01	TCGA-B6-A0WS	NO	LumA	Non-basal	ER	ER	#N/A	#N/A	#N/A	#N/A	#N/A	#N/A	female	breast	stage x	t1c	nx	mx	NA	NA	NA	infiltrating ductal carcinoma	infiltrating ductal carcinoma	NA	15700.2	NA	NA	1	1	1	3289.14	NA	NA	1	1	1	0.001	4621.45	NA	0	NA	NA	NA	NA
TCGA-B6-A0WT-01	TCGA-B6-A0WT	NO	LumA	Non-basal	ER	ER	#N/A	#N/A	#N/A	#N/A	#N/A	#N/A	female	breast	stage iib	t2	n1	m0	1	NA	NA	infiltrating ductal carcinoma	infiltrating ductal carcinoma	NA	9203.85	NA	NA	1	1	1	12395.6	NA	NA	1	1	1	-0.018	5881.29	NA	0	NA	NA	NA	NA
TCGA-B6-A0WV-01	TCGA-B6-A0WV	NO	LumB	Non-basal	ER	ER	#N/A	#N/A	#N/A	#N/A	#N/A	#N/A	female	breast	stage iib	t2	n1b	m0	4	NA	NA	infiltrating ductal carcinoma	infiltrating ductal carcinoma	NA	31807.9	NA	NA	1	1	1	1778.46	NA	NA	1	1	1	-0.566	3782.73	NA	0	NA	NA	NA	NA
TCGA-B6-A0WW-01	TCGA-B6-A0WW	NO	LumB	Non-basal	ER	ER	#N/A	#N/A	#N/A	#N/A	#N/A	#N/A	female	breast	stage x	t2	n1b	mx	5	NA	NA	infiltrating ductal carcinoma	infiltrating ductal carcinoma	NA	29787.1	NA	NA	1	1	1	853.492	NA	NA	NA	1	1	0.057	9198.75	NA	0	NA	NA	NA	NA
TCGA-B6-A0WY-01	TCGA-B6-A0WY	NO	LumA	Non-basal	ER	ER	#N/A	#N/A	#N/A	#N/A	#N/A	#N/A	female	breast	stage iiia	t3	n1b	m0	3	NA	NA	infiltrating ductal carcinoma	infiltrating ductal carcinoma	NA	2981.11	NA	NA	1	1	1	2242.38	NA	NA	1	0	0	0.215	8571.38	NA	0	NA	NA	NA	NA
TCGA-B6-A0WZ-01	TCGA-B6-A0WZ	NO	LumB	Non-basal	ER	ER	#N/A	#N/A	#N/A	#N/A	#N/A	#N/A	female	breast	stage iib	t2	n1b	m0	11	NA	NA	infiltrating ductal carcinoma	infiltrating ductal carcinoma	NA	13334.5	NA	NA	1	1	1	6901.35	NA	NA	1	1	1	0.003	7791.51	NA	0	NA	NA	NA	NA
TCGA-B6-A0X0-01	TCGA-B6-A0X0	NO	LumA	Non-basal	ER	ER	#N/A	#N/A	#N/A	#N/A	#N/A	#N/A	female	breast	stage ia	t1c	n0 (i-)	m0	0	NA	NA	other specify	other specify	cribiform	7843	0.530942	1	1	1	1	4961.35	1.55418	1	1	1	1	-0.003	11048.9	-0.36313	0	NA	NA	NA	NA
TCGA-B6-A0X4-01	TCGA-B6-A0X4	NO	LumA	Non-basal	ER	ER	#N/A	#N/A	#N/A	#N/A	#N/A	#N/A	female	breast	stage iib	t2	n1b	m0	2	NA	NA	infiltrating ductal carcinoma	infiltrating ductal carcinoma	NA	16253.2	NA	NA	1	1	1	5249.12	NA	NA	1	1	1	-0.002	4420.31	NA	0	NA	NA	NA	NA
TCGA-B6-A0X5-01	TCGA-B6-A0X5	NO	LumB	Non-basal	ER	ER	#N/A	#N/A	#N/A	#N/A	#N/A	#N/A	female	breast	stage iib	t2	n1b	m0	3	NA	NA	infiltrating ductal carcinoma	infiltrating ductal carcinoma	NA	25790.6	NA	NA	1	1	1	5345.57	NA	NA	1	1	1	-0.015	3147.93	NA	0	NA	NA	NA	NA
TCGA-B6-A0X7-01	TCGA-B6-A0X7	NO	LumA	Non-basal	ER	ER	#N/A	#N/A	#N/A	#N/A	#N/A	#N/A	female	breast	stage x	t1c	nx	mx	NA	NA	NA	mixed histology (please specify)	mixed histology (please specify)	ductal/lobular	11875.7	NA	NA	1	1	1	868.864	NA	NA	NA	1	1	0.014	9793.34	NA	0	NA	NA	NA	NA
TCGA-B6-A1KC-01	TCGA-B6-A1KC	NO	LumB	Non-basal	ER	ER	#N/A	#N/A	#N/A	#N/A	#N/A	#N/A	female	breast	stage iia	t2	n1	m0	1	NA	NA	infiltrating ductal carcinoma	infiltrating ductal carcinoma	NA	12043.8	NA	NA	1	1	1	29.9807	NA	NA	0	0	0	0.66	4431.98	NA	0	0	negative	NA	negative
TCGA-B6-A1KI-01	TCGA-B6-A1KI	NO	LumA	Non-basal	ER	ER	#N/A	#N/A	#N/A	#N/A	#N/A	#N/A	female	breast	stage i	t1c	n0	m0	0	NA	NA	infiltrating ductal carcinoma	infiltrating ductal carcinoma	NA	27749.4	NA	NA	1	1	1	1444.2	NA	NA	1	1	1	0.135	11387	NA	0	0	equivocal	negative	negative
TCGA-B6-A2IU-01	TCGA-B6-A2IU	NO	LumA	Non-basal	ER	ER	#N/A	#N/A	#N/A	#N/A	#N/A	#N/A	female	breast	stage iia	t2	n0	m0	0	NA	NA	infiltrating lobular carcinoma	infiltrating lobular carcinoma	NA	10304.1	NA	NA	1	1	1	6396.82	NA	NA	1	1	1	-0.057	14024.4	NA	0	NA	NA	NA	NA
TCGA-B6-A401-01	TCGA-B6-A401	NO	LumA	Non-basal	ER	ER	#N/A	#N/A	#N/A	#N/A	#N/A	#N/A	female	breast	stage iia	t1c	n1a	m0	1	NA	NA	infiltrating ductal carcinoma	infiltrating ductal carcinoma	NA	7122.48	NA	NA	1	1	1	7413.72	NA	NA	1	1	1	0.213	10981.2	NA	0	0	negative	NA	negative
TCGA-B6-A408-01	TCGA-B6-A408	NO	LumA	Non-basal	ER	ER	#N/A	#N/A	#N/A	#N/A	#N/A	#N/A	female	breast	stage iiic	t2	n3a	m0	10	NA	NA	mixed histology (please specify)	mixed histology (please specify)	ductal/lobular	22290.1	NA	NA	1	1	1	1674.04	NA	NA	1	1	1	-0.12	7971.94	NA	0	0	equivocal	negative	negative
TCGA-B6-A40B-01	TCGA-B6-A40B	NO	LumA	Non-basal	ER	ER	#N/A	#N/A	#N/A	#N/A	#N/A	#N/A	female	breast	stage i	t1b	n0 (i-)	m0	0	NA	NA	infiltrating lobular carcinoma	infiltrating lobular carcinoma	NA	3503.47	NA	NA	1	1	1	2424.29	NA	NA	1	1	1	-0.002	12183.1	NA	0	0	negative	NA	negative
TCGA-B6-A40C-01	TCGA-B6-A40C	NO	LumB	Non-basal	ER	ER	#N/A	#N/A	#N/A	#N/A	#N/A	#N/A	female	breast	stage iib	t3	n0 (i-)	m0	0	NA	NA	infiltrating lobular carcinoma	infiltrating lobular carcinoma	NA	1812.32	NA	NA	1	1	1	3809.16	NA	NA	1	1	1	0.027	9291.26	NA	0	0	negative	NA	negative
TCGA-BH-A0AU-01	TCGA-BH-A0AU	NO	LumA	Non-basal	ER	ER	#N/A	#N/A	#N/A	#N/A	#N/A	#N/A	female	breast	stage iia	t2	n0	m0	0	NA	NA	infiltrating ductal carcinoma	infiltrating ductal carcinoma	NA	9915.16	0.168827	1	1	1	1	5191.91	0.916964	1	1	1	1	0.265	10269	-0.419533	0	0	positive	negative	negative
TCGA-BH-A0AY-01	TCGA-BH-A0AY	NO	LumA	Non-basal	ER	ER	#N/A	#N/A	#N/A	#N/A	#N/A	#N/A	female	breast	stage iia	t2	n0 (i-)	m0	0	NA	NA	infiltrating ductal carcinoma	infiltrating ductal carcinoma	NA	5100.39	-0.0904959	1	1	1	1	2242.07	0.0257668	1	1	1	1	-0.319	3619.73	-1.33838	0	0	negative	NA	negative
TCGA-BH-A0AZ-01	TCGA-BH-A0AZ	NO	LumA	Non-basal	ER	ER	#N/A	#N/A	#N/A	#N/A	#N/A	#N/A	female	breast	stage iiia	t3	n1a	cm0 (i+)	1	NA	NA	infiltrating ductal carcinoma	infiltrating ductal carcinoma	NA	3699.09	-0.0536652	1	1	1	1	384.284	-0.458927	1	NA	1	1	0.376	5955.44	-0.44553	0	0	negative	NA	negative
TCGA-BH-A0B0-01	TCGA-BH-A0B0	NO	LumA	Non-basal	ER	ER	#N/A	#N/A	#N/A	#N/A	#N/A	#N/A	female	breast	stage i	t1c	n0	m0	0	NA	NA	infiltrating ductal carcinoma	infiltrating ductal carcinoma	NA	6175.55	-0.0348043	1	1	1	1	224.519	-0.851146	NA	NA	1	1	-0.546	3978.52	-0.729968	0	0	negative	NA	negative
TCGA-BH-A0B1-01	TCGA-BH-A0B1	NO	LumA	Non-basal	ER	ER	#N/A	#N/A	#N/A	#N/A	#N/A	#N/A	female	breast	stage iib	t2	n1a	m0	1	NA	NA	infiltrating ductal carcinoma	infiltrating ductal carcinoma	NA	18853.9	0.929415	1	1	1	1	10862.2	1.42265	1	1	1	1	NA	5634.13	-0.191547	0	0	negative	NA	negative
TCGA-BH-A0B5-01	TCGA-BH-A0B5	NO	LumA	Non-basal	ER	ER	#N/A	#N/A	#N/A	#N/A	#N/A	#N/A	female	breast	stage iiia	t2	n2a	m0	5	NA	NA	infiltrating lobular carcinoma	infiltrating lobular carcinoma	NA	3590.39	-1.10931	NA	1	1	1	1388.13	-0.764463	NA	1	1	1	-0.234	7943.3	-0.8729	0	0	negative	NA	negative
TCGA-BH-A0B6-01	TCGA-BH-A0B6	NO	LumA	Non-basal	ER	ER	#N/A	#N/A	#N/A	#N/A	#N/A	#N/A	female	breast	stage i	t1c	n0	m0	0	NA	NA	infiltrating ductal carcinoma	infiltrating ductal carcinoma	NA	8440.46	NA	NA	1	1	1	52.8696	NA	NA	NA	1	1	-0.492	3699.28	NA	0	1	positive	NA	positive
TCGA-BH-A0B8-01	TCGA-BH-A0B8	NO	Normal	Non-basal	ER	ER	#N/A	#N/A	#N/A	#N/A	#N/A	#N/A	female	breast	stage i	t1b	n0 (i-)	m0	0	NA	NA	infiltrating ductal carcinoma	infiltrating ductal carcinoma	NA	25456.4	NA	NA	1	1	1	559.728	NA	NA	NA	1	1	NA	9242.63	NA	0	0	equivocal	negative	negative
TCGA-BH-A0BA-01	TCGA-BH-A0BA	NO	LumA	Non-basal	ER	ER	#N/A	#N/A	#N/A	#N/A	#N/A	#N/A	female	breast	stage iiic	t3	n3a	m0	27	NA	NA	mixed histology (please specify)	mixed histology (please specify)	ductal & lobular	10208.9	0.158569	1	1	1	1	447.9	-0.527553	NA	NA	1	1	-0.358	7792.31	-0.398478	0	0	negative	NA	negative
TCGA-BH-A0BC-01	TCGA-BH-A0BC	NO	Normal	Non-basal	ER	ER	#N/A	#N/A	#N/A	#N/A	#N/A	#N/A	female	breast	stage iiic	t2	n3	m0	12	NA	NA	infiltrating ductal carcinoma	infiltrating ductal carcinoma	NA	19236.2	0.930373	1	1	1	1	986.416	-0.185522	1	NA	1	1	-0.59	2760.27	-0.862342	0	0	negative	NA	negative
TCGA-BH-A0BD-01	TCGA-BH-A0BD	NO	LumB	Non-basal	ER	ER	#N/A	#N/A	#N/A	#N/A	#N/A	#N/A	female	breast	stage iia	t1c	n1a	m0	2	NA	NA	infiltrating ductal carcinoma	infiltrating ductal carcinoma	NA	5212.56	NA	NA	1	1	1	25713.5	NA	NA	1	1	1	-0.016	4752.13	NA	0	0	negative	NA	negative
TCGA-BH-A0BF-01	TCGA-BH-A0BF	NO	LumB	Non-basal	ER	ER	#N/A	#N/A	#N/A	#N/A	#N/A	#N/A	female	breast	stage iib	t2	n1mi	m0	1	NA	NA	infiltrating ductal carcinoma	infiltrating ductal carcinoma	NA	1827.22	-0.419294	1	1	1	1	987.784	-0.181835	1	NA	1	1	-0.324	3417.12	-0.615731	0	0	negative	NA	negative
TCGA-BH-A0BJ-01	TCGA-BH-A0BJ	NO	Normal	Non-basal	ER	ER	#N/A	#N/A	#N/A	#N/A	#N/A	#N/A	female	breast	stage iib	t2	n1a	m0	2	NA	NA	infiltrating ductal carcinoma	infiltrating ductal carcinoma	NA	6003.05	0.249004	1	1	1	1	5576.75	0.915492	1	1	1	1	0.023	8190.08	-0.247399	0	0	negative	NA	negative
TCGA-BH-A0BM-01	TCGA-BH-A0BM	NO	Normal	Non-basal	ER	ER	#N/A	#N/A	#N/A	#N/A	#N/A	#N/A	female	breast	stage iib	t2	n1a	m0	3	NA	NA	infiltrating ductal carcinoma	infiltrating ductal carcinoma	NA	6447.77	0.325841	1	1	1	1	303.822	-0.875485	NA	NA	0	0	-0.007	6666.88	0.0774198	0	0	negative	NA	negative
TCGA-BH-A0BO-01	TCGA-BH-A0BO	NO	LumA	Non-basal	ER	ER	#N/A	#N/A	#N/A	#N/A	#N/A	#N/A	female	breast	stage i	t1b	n0	m0	0	NA	NA	infiltrating ductal carcinoma	infiltrating ductal carcinoma	NA	10528.6	0.672726	1	1	1	1	1862.19	0.0921276	1	1	1	1	0	6377.52	-0.415544	0	0	negative	NA	negative
TCGA-BH-A0BP-01	TCGA-BH-A0BP	NO	LumA	Non-basal	ER	ER	#N/A	#N/A	#N/A	#N/A	#N/A	#N/A	female	breast	stage i	t1c	n0	m0	0	NA	NA	infiltrating ductal carcinoma	infiltrating ductal carcinoma	NA	12322.5	0.44946	1	1	1	1	132.397	-0.987185	NA	NA	1	1	-0.789	3139.92	-0.951785	0	0	negative	NA	negative
TCGA-BH-A0BQ-01	TCGA-BH-A0BQ	NO	Normal	Non-basal	ER	ER	#N/A	#N/A	#N/A	#N/A	#N/A	#N/A	female	breast	stage i	t1c	n0	m0	0	NA	NA	infiltrating ductal carcinoma	infiltrating ductal carcinoma	NA	5026.34	0.245555	1	1	1	1	2051.11	0.453148	1	1	1	1	-0.007	11434.4	0.55872	0	1	positive	NA	positive
TCGA-BH-A0BR-01	TCGA-BH-A0BR	NO	LumB	Non-basal	ER	ER	#N/A	#N/A	#N/A	#N/A	#N/A	#N/A	female	breast	stage i	t1c	n0	m0	0	NA	NA	infiltrating ductal carcinoma	infiltrating ductal carcinoma	NA	1478.97	-0.275609	1	1	1	1	54.9356	-0.790172	NA	NA	1	1	-0.402	5895.28	-0.558978	0	0	negative	NA	negative
TCGA-BH-A0BS-01	TCGA-BH-A0BS	NO	Normal	Non-basal	ER	ER	#N/A	#N/A	#N/A	#N/A	#N/A	#N/A	female	breast	stage iiia	t3	n1c	m0	0	NA	NA	infiltrating ductal carcinoma	infiltrating ductal carcinoma	NA	36832.3	0.984955	1	1	1	1	1592.15	0.641377	1	1	1	1	0.007	11005.4	1.07137	0	0	NA	negative	negative
TCGA-BH-A0BT-01	TCGA-BH-A0BT	NO	LumA	Non-basal	ER	ER	#N/A	#N/A	#N/A	#N/A	#N/A	#N/A	female	breast	stage iia	t1c	n1mi	m0	NA	NA	NA	infiltrating ductal carcinoma	infiltrating ductal carcinoma	NA	7339.33	0.10699	1	1	1	1	6498	1.17842	1	1	1	1	0.26	15643.9	-0.126637	0	0	negative	NA	negative
TCGA-BH-A0BV-01	TCGA-BH-A0BV	NO	LumA	Non-basal	ER	ER	#N/A	#N/A	#N/A	#N/A	#N/A	#N/A	female	breast	stage iib	t2	n1a	m0	2	NA	NA	infiltrating ductal carcinoma	infiltrating ductal carcinoma	NA	20472.4	1.03417	1	1	1	1	5762.35	1.49049	1	1	1	1	0.071	6117.04	-0.107774	0	0	negative	NA	negative
TCGA-BH-A0BZ-01	TCGA-BH-A0BZ	NO	LumA	Non-basal	ER	ER	#N/A	#N/A	#N/A	#N/A	#N/A	#N/A	female	breast	stage iiia	t3	n1a	m0	1	NA	NA	infiltrating ductal carcinoma	infiltrating ductal carcinoma	NA	6882.03	0.832209	1	1	1	1	57.3628	-0.707892	NA	NA	1	1	0.249	6721.11	-0.367019	0	0	negative	NA	negative
TCGA-BH-A0C0-01	TCGA-BH-A0C0	NO	LumA	Non-basal	ER	ER	#N/A	#N/A	#N/A	#N/A	#N/A	#N/A	female	breast	stage iia	t1c	n1a	m0	1	NA	NA	infiltrating ductal carcinoma	infiltrating ductal carcinoma	NA	11930.1	0.29362	1	1	1	1	725.345	0.563934	1	NA	1	1	0.321	9994.52	0.403918	0	1	equivocal	positive	positive
TCGA-BH-A0C1-01	TCGA-BH-A0C1	NO	LumB	Non-basal	ER	ER	#N/A	#N/A	#N/A	#N/A	#N/A	#N/A	female	breast	stage iiia	t3	n2a	m0	8	NA	NA	infiltrating lobular carcinoma	infiltrating lobular carcinoma	NA	7843.71	-0.7514	NA	1	1	1	5504.14	-0.177719	1	1	1	1	-0.089	7623.77	-0.567808	0	0	negative	NA	negative
TCGA-BH-A0C3-01	TCGA-BH-A0C3	NO	Normal	Non-basal	ER	ER	#N/A	#N/A	#N/A	#N/A	#N/A	#N/A	female	breast	stage i	t1c	n0	m0	0	NA	NA	mixed histology (please specify)	mixed histology (please specify)	ductal & lobular	4108.29	-0.109842	1	1	1	1	388.113	-0.643336	NA	NA	0	0	-0.078	6266.07	-0.115996	0	0	negative	NA	negative
TCGA-BH-A0DE-01	TCGA-BH-A0DE	NO	LumA	Non-basal	ER	ER	#N/A	#N/A	#N/A	#N/A	#N/A	#N/A	female	breast	stage iia	t2	n0	m0	0	NA	NA	infiltrating ductal carcinoma	infiltrating ductal carcinoma	NA	7704.56	NA	NA	1	1	1	1661.33	NA	NA	1	1	1	0.448	11889.8	NA	0	0	negative	NA	negative
TCGA-BH-A0DG-01	TCGA-BH-A0DG	NO	LumA	Non-basal	ER	ER	#N/A	#N/A	#N/A	#N/A	#N/A	#N/A	female	breast	stage iia	t2	n0	m0	0	NA	NA	infiltrating ductal carcinoma	infiltrating ductal carcinoma	NA	4270.77	0.157979	1	1	1	1	180.103	-0.443928	1	NA	1	0	-0.401	4630.56	-0.759633	0	0	negative	NA	negative
TCGA-BH-A0DH-01	TCGA-BH-A0DH	NO	LumA	Non-basal	ER	ER	#N/A	#N/A	#N/A	#N/A	#N/A	#N/A	female	breast	stage iib	t2	n1a	m0	3	NA	NA	infiltrating ductal carcinoma	infiltrating ductal carcinoma	NA	12203.6	0.481806	1	1	1	1	2456.91	0.542809	1	1	1	1	0.012	9785.47	-0.105637	0	0	negative	NA	negative
TCGA-BH-A0DI-01	TCGA-BH-A0DI	NO	LumA	Non-basal	ER	ER	#N/A	#N/A	#N/A	#N/A	#N/A	#N/A	female	breast	stage iib	t2	n1a	m0	3	NA	NA	infiltrating ductal carcinoma	infiltrating ductal carcinoma	NA	3810.99	0.0106681	1	1	1	1	686.215	0.141781	1	NA	1	1	-0.009	9366.9	-0.206589	0	0	negative	NA	negative
TCGA-BH-A0DK-01	TCGA-BH-A0DK	NO	LumA	Non-basal	ER	ER	#N/A	#N/A	#N/A	#N/A	#N/A	#N/A	female	breast	stage iia	t2	n0 (i-)	m0	0	NA	NA	infiltrating ductal carcinoma	infiltrating ductal carcinoma	NA	5743.92	0.234851	1	1	1	1	2536.82	0.522985	1	1	1	1	-0.527	3088.66	-0.58559	0	0	negative	NA	negative
TCGA-BH-A0DL-01	TCGA-BH-A0DL	NO	LumA	Non-basal	ER	ER	#N/A	#N/A	#N/A	#N/A	#N/A	#N/A	female	breast	stage iia	t2	n0	m0	0	NA	NA	other specify	other specify	idc & metaplastic	1836.32	-0.55034	1	1	1	1	12.971	-1.04221	0	0	0	0	-0.224	2005.25	-0.94309	0	0	negative	NA	negative
TCGA-BH-A0DO-01	TCGA-BH-A0DO	NO	LumA	Non-basal	ER	ER	#N/A	#N/A	#N/A	#N/A	#N/A	#N/A	female	breast	stage i	t1c	n0	m0	0	NA	NA	infiltrating ductal carcinoma	infiltrating ductal carcinoma	NA	30253.5	NA	NA	1	1	1	5188.98	NA	NA	1	1	1	-0.018	8062.45	NA	0	0	negative	NA	negative
TCGA-BH-A0DP-01	TCGA-BH-A0DP	NO	LumA	Non-basal	ER	ER	#N/A	#N/A	#N/A	#N/A	#N/A	#N/A	female	breast	stage iib	t3	n0 (i-)	m0	0	NA	NA	infiltrating lobular carcinoma	infiltrating lobular carcinoma	NA	15975.1	-1.16679	NA	1	1	1	10893.9	-0.589812	NA	1	1	1	0.127	6418.77	-1.22618	0	0	negative	NA	negative
TCGA-BH-A0DQ-01	TCGA-BH-A0DQ	NO	LumA	Non-basal	ER	ER	#N/A	#N/A	#N/A	#N/A	#N/A	#N/A	female	breast	stage iib	t2	n1	m0	1	NA	NA	infiltrating ductal carcinoma	infiltrating ductal carcinoma	NA	6064.57	NA	NA	1	1	1	3567.96	NA	NA	1	1	1	-0.011	4361.26	NA	0	0	negative	NA	negative
TCGA-BH-A0DS-01	TCGA-BH-A0DS	NO	LumA	Non-basal	ER	ER	#N/A	#N/A	#N/A	#N/A	#N/A	#N/A	female	breast	stage iiia	t2	n2a	m0	8	NA	NA	infiltrating ductal carcinoma	infiltrating ductal carcinoma	NA	10770.5	0.206366	1	1	1	1	2669.65	0.525144	1	1	1	1	-0.02	7791.17	-0.0902782	0	0	negative	NA	negative
TCGA-BH-A0DT-01	TCGA-BH-A0DT	NO	LumA	Non-basal	ER	ER	#N/A	#N/A	#N/A	#N/A	#N/A	#N/A	female	breast	stage iia	t1c	n1a	m0	1	NA	NA	infiltrating ductal carcinoma	infiltrating ductal carcinoma	NA	8076.72	0.0408972	1	1	1	1	9071.8	1.68936	1	1	1	1	0.012	9037.55	-0.16251	0	0	negative	NA	negative
TCGA-BH-A0DV-01	TCGA-BH-A0DV	NO	LumA	Non-basal	ER	ER	#N/A	#N/A	#N/A	#N/A	#N/A	#N/A	female	breast	stage iiia	t2	n2a	m0	9	NA	NA	infiltrating ductal carcinoma	infiltrating ductal carcinoma	NA	6940.85	0.0581135	1	1	1	1	781.192	-0.31637	1	NA	1	1	-0.001	7247.38	0.0336222	0	0	negative	NA	negative
TCGA-BH-A0DX-01	TCGA-BH-A0DX	NO	LumB	Non-basal	ER	ER	#N/A	#N/A	#N/A	#N/A	#N/A	#N/A	female	breast	stage i	t1b	n0	m0	0	NA	NA	infiltrating ductal carcinoma	infiltrating ductal carcinoma	NA	19499.1	NA	NA	1	1	1	122.814	NA	NA	NA	1	1	-0.36	3076.67	NA	0	0	negative	NA	negative
TCGA-BH-A0E1-01	TCGA-BH-A0E1	NO	Normal	Non-basal	ER	ER	#N/A	#N/A	#N/A	#N/A	#N/A	#N/A	female	breast	stage iib	t2	n1	m0	2	NA	NA	infiltrating ductal carcinoma	infiltrating ductal carcinoma	NA	10028.1	-0.482936	1	1	1	1	28040.3	0.866732	1	1	1	1	0.005	4844.59	-0.775254	0	0	equivocal	negative	negative
TCGA-BH-A0E2-01	TCGA-BH-A0E2	NO	LumA	Non-basal	ER	ER	#N/A	#N/A	#N/A	#N/A	#N/A	#N/A	female	breast	stage iiia	t2	n2a	m0	4	NA	NA	infiltrating ductal carcinoma	infiltrating ductal carcinoma	NA	9199.37	-0.0977429	1	1	1	1	1509.06	0.221637	1	1	1	1	-0.707	3450.55	-0.444066	0	0	negative	NA	negative
TCGA-BH-A0E7-01	TCGA-BH-A0E7	NO	LumA	Non-basal	ER	ER	#N/A	#N/A	#N/A	#N/A	#N/A	#N/A	female	breast	stage iib	t2	n1a	m0	1	NA	NA	infiltrating ductal carcinoma	infiltrating ductal carcinoma	NA	23559.8	0.72896	1	1	1	1	43515.4	2.52149	1	1	1	1	0.022	7427.51	0.106053	0	0	negative	NA	negative
TCGA-BH-A0E9-01	TCGA-BH-A0E9	NO	LumA	Non-basal	ER	ER	#N/A	#N/A	#N/A	#N/A	#N/A	#N/A	female	breast	stage iib	t2	n1a	m0	3	NA	NA	infiltrating lobular carcinoma	infiltrating lobular carcinoma	NA	19240.6	0.646944	1	1	1	1	3952.76	0.631791	1	1	1	1	-0.118	10206.5	-0.222779	0	0	negative	NA	negative
TCGA-BH-A0EA-01	TCGA-BH-A0EA	NO	LumA	Non-basal	ER	ER	#N/A	#N/A	#N/A	#N/A	#N/A	#N/A	female	breast	stage iia	t1c	n1a	m0	2	NA	NA	infiltrating ductal carcinoma	infiltrating ductal carcinoma	NA	11664.6	0.444119	1	1	1	1	611.556	-0.261518	1	NA	1	1	-0.042	10512.7	-0.282711	0	0	negative	NA	negative
TCGA-BH-A0EB-01	TCGA-BH-A0EB	NO	LumA	Non-basal	ER	ER	#N/A	#N/A	#N/A	#N/A	#N/A	#N/A	female	breast	stage ia	t1c	n0 (i-)	m0	0	NA	NA	infiltrating ductal carcinoma	infiltrating ductal carcinoma	NA	31613.8	1.29377	1	1	1	1	1874.82	0.809124	1	1	1	1	0.017	6665.46	-0.238734	0	0	equivocal	negative	negative
TCGA-BH-A0EI-01	TCGA-BH-A0EI	NO	LumA	Non-basal	ER	ER	#N/A	#N/A	#N/A	#N/A	#N/A	#N/A	female	breast	stage iia	t1c	n1a	m0	4	NA	NA	infiltrating ductal carcinoma	infiltrating ductal carcinoma	NA	6898.8	0.162392	1	1	1	1	257.242	-0.0435596	1	NA	1	1	-0.02	6488.61	-0.421394	0	0	negative	NA	negative
TCGA-BH-A0GY-01	TCGA-BH-A0GY	NO	LumA	Non-basal	ER	ER	#N/A	#N/A	#N/A	#N/A	#N/A	#N/A	female	breast	stage iia	t2	n1	m0	3	NA	NA	infiltrating ductal carcinoma	infiltrating ductal carcinoma	NA	4025.25	-0.183359	1	1	1	1	11805.8	1.78138	1	1	1	1	0.012	5002.25	-0.57907	0	0	negative	NA	negative
TCGA-BH-A0GZ-01	TCGA-BH-A0GZ	NO	LumA	Non-basal	ER	ER	#N/A	#N/A	#N/A	#N/A	#N/A	#N/A	female	breast	stage iia	t1c	n1a	m0	1	NA	NA	infiltrating ductal carcinoma	infiltrating ductal carcinoma	NA	22723.1	NA	NA	1	1	1	3406.06	NA	NA	1	1	1	-0.002	6371.4	NA	0	0	equivocal	negative	negative
TCGA-BH-A0H0-01	TCGA-BH-A0H0	NO	LumB	Non-basal	ER	ER	#N/A	#N/A	#N/A	#N/A	#N/A	#N/A	female	breast	stage ia	t1c	n0 (i-)	m0	0	NA	NA	infiltrating ductal carcinoma	infiltrating ductal carcinoma	NA	13067.9	NA	NA	1	1	1	69.4342	NA	NA	NA	1	1	0.027	7860.32	NA	0	0	negative	NA	negative
TCGA-BH-A0H3-01	TCGA-BH-A0H3	NO	LumA	Non-basal	ER	ER	#N/A	#N/A	#N/A	#N/A	#N/A	#N/A	female	breast	stage i	t1c	n0	m0	0	NA	NA	infiltrating ductal carcinoma	infiltrating ductal carcinoma	NA	8366.25	NA	NA	1	1	1	2719.34	NA	NA	1	1	1	-0.009	7991.61	NA	0	0	NA	negative	negative
TCGA-BH-A0H5-01	TCGA-BH-A0H5	NO	LumA	Non-basal	ER	ER	#N/A	#N/A	#N/A	#N/A	#N/A	#N/A	female	breast	stage i	t1c	n0 (i-)	m0	0	NA	NA	infiltrating ductal carcinoma	infiltrating ductal carcinoma	NA	6039.13	0.444171	1	1	1	1	1116.79	-0.792499	NA	1	1	1	0.003	6197.94	-0.361964	0	0	NA	negative	negative
TCGA-BH-A0H6-01	TCGA-BH-A0H6	NO	LumA	Non-basal	ER	ER	#N/A	#N/A	#N/A	#N/A	#N/A	#N/A	female	breast	stage i	t1b	nx	m0	0	NA	NA	infiltrating ductal carcinoma	infiltrating ductal carcinoma	NA	10611.9	-0.0986642	1	1	1	1	36327	1.38244	1	1	1	1	0.039	5864.15	-1.26078	0	0	negative	NA	negative
TCGA-BH-A0H7-01	TCGA-BH-A0H7	NO	LumA	Non-basal	ER	ER	#N/A	#N/A	#N/A	#N/A	#N/A	#N/A	female	breast	stage iiia	t1c	n2a	m0	6	NA	NA	infiltrating ductal carcinoma	infiltrating ductal carcinoma	NA	7796.78	-0.193589	1	1	1	1	3910.91	-0.205089	1	1	1	1	0.377	5234.73	-0.525757	0	0	negative	NA	negative
TCGA-BH-A0H9-01	TCGA-BH-A0H9	NO	LumA	Non-basal	ER	ER	#N/A	#N/A	#N/A	#N/A	#N/A	#N/A	female	breast	stage iia	t2	n0 (i-)	m0	0	NA	NA	infiltrating ductal carcinoma	infiltrating ductal carcinoma	NA	20742.4	0.901875	1	1	1	1	454.614	-0.589538	NA	NA	1	1	-0.008	6689.47	-0.386796	0	0	equivocal	negative	negative
TCGA-BH-A0HA-01	TCGA-BH-A0HA	NO	Normal	Non-basal	ER	ER	#N/A	#N/A	#N/A	#N/A	#N/A	#N/A	female	breast	stage i	t1c	n0 (i-)	m0	0	NA	NA	infiltrating ductal carcinoma	infiltrating ductal carcinoma	NA	3531.95	0.059821	1	1	1	1	1991.96	0.472934	1	1	1	1	0.034	7116.32	-0.46275	0	0	NA	negative	negative
TCGA-BH-A0HB-01	TCGA-BH-A0HB	NO	LumA	Non-basal	ER	ER	#N/A	#N/A	#N/A	#N/A	#N/A	#N/A	female	breast	stage ia	t1c	n0 (i-)	m0	0	NA	NA	infiltrating ductal carcinoma	infiltrating ductal carcinoma	NA	32934.5	NA	NA	1	1	1	2081.78	NA	NA	1	1	1	-0.529	5780.49	NA	0	0	equivocal	negative	negative
TCGA-BH-A0HF-01	TCGA-BH-A0HF	NO	LumA	Non-basal	ER	ER	#N/A	#N/A	#N/A	#N/A	#N/A	#N/A	female	breast	stage ia	t1c	n0 (i-)	m0	0	NA	NA	infiltrating ductal carcinoma	infiltrating ductal carcinoma	NA	14266.7	NA	NA	1	1	1	640.477	NA	NA	NA	1	1	NA	5525.01	NA	0	0	negative	NA	negative
TCGA-BH-A0HI-01	TCGA-BH-A0HI	NO	LumA	Non-basal	ER	ER	#N/A	#N/A	#N/A	#N/A	#N/A	#N/A	female	breast	stage ia	t1c	n0 (i-)	m0	0	NA	NA	infiltrating ductal carcinoma	infiltrating ductal carcinoma	NA	21961.5	NA	NA	1	1	1	3273.61	NA	NA	1	1	1	-0.023	7613.89	NA	0	0	negative	NA	negative
TCGA-BH-A0HK-01	TCGA-BH-A0HK	NO	LumA	Non-basal	ER	ER	#N/A	#N/A	#N/A	#N/A	#N/A	#N/A	female	breast	stage iib	t2	n1	m0	2	NA	NA	infiltrating ductal carcinoma	mixed histology (please specify)	lobular & ductal	12360.9	0.879699	1	1	1	1	28.9779	-0.811866	NA	0	0	0	0.004	8438.88	0.176929	0	0	negative	NA	negative
TCGA-BH-A0HL-01	TCGA-BH-A0HL	NO	LumB	Non-basal	ER	ER	#N/A	#N/A	#N/A	#N/A	#N/A	#N/A	female	breast	stage iib	t2	n1a	m0	2	NA	NA	infiltrating ductal carcinoma	infiltrating ductal carcinoma	NA	22284.3	1.0737	1	1	1	1	1765.52	0.340076	1	1	1	1	NA	8328.13	-0.0426101	0	0	equivocal	negative	negative
TCGA-BH-A0HN-01	TCGA-BH-A0HN	NO	LumB	Non-basal	ER	ER	#N/A	#N/A	#N/A	#N/A	#N/A	#N/A	female	breast	stage ia	t1c	n0 (i-)	m0	0	NA	NA	infiltrating ductal carcinoma	infiltrating ductal carcinoma	NA	23895.3	0.719096	1	1	1	1	1208.96	0.893756	1	1	1	1	NA	11793	-0.507532	0	0	equivocal	negative	negative
TCGA-BH-A0HO-01	TCGA-BH-A0HO	NO	LumA	Non-basal	ER	ER	#N/A	#N/A	#N/A	#N/A	#N/A	#N/A	female	breast	stage iia	t1c	n1a	m0	1	NA	NA	infiltrating ductal carcinoma	infiltrating ductal carcinoma	NA	7256.5	NA	NA	1	1	1	6737.05	NA	NA	1	1	1	0.006	5996.61	NA	0	0	negative	NA	negative
TCGA-BH-A0HP-01	TCGA-BH-A0HP	NO	LumA	Non-basal	ER	ER	#N/A	#N/A	#N/A	#N/A	#N/A	#N/A	female	breast	stage iiia	t3	n2a	m0	8	NA	NA	infiltrating lobular carcinoma	infiltrating lobular carcinoma	NA	13601.9	0.7362	1	1	1	1	231.67	-0.876163	NA	NA	0	0	-0.474	6180.56	-0.609491	0	0	negative	NA	negative
TCGA-BH-A0HQ-01	TCGA-BH-A0HQ	NO	LumA	Non-basal	ER	ER	#N/A	#N/A	#N/A	#N/A	#N/A	#N/A	female	breast	stage iia	t2	n0 (i+)	m0	0	NA	NA	infiltrating ductal carcinoma	infiltrating ductal carcinoma	NA	15722.6	NA	NA	1	1	1	4172.57	NA	NA	1	1	1	0.326	14255.1	NA	0	0	negative	NA	negative
TCGA-BH-A0HU-01	TCGA-BH-A0HU	NO	LumB	Non-basal	ER	ER	#N/A	#N/A	#N/A	#N/A	#N/A	#N/A	female	breast	stage ia	t1c	n0 (i-)	m0	0	NA	NA	infiltrating ductal carcinoma	infiltrating ductal carcinoma	NA	8807.56	0.615868	1	1	1	1	892.124	0.890445	1	NA	1	1	0.104	7173.01	0.0786003	0	0	negative	NA	negative
TCGA-BH-A0HW-01	TCGA-BH-A0HW	NO	LumB	Non-basal	ER	ER	#N/A	#N/A	#N/A	#N/A	#N/A	#N/A	female	breast	stage ia	t1c	n0 (i-)	m0	0	NA	NA	infiltrating ductal carcinoma	infiltrating ductal carcinoma	NA	32416.8	1.24162	1	1	1	1	16.0255	-1.07554	0	0	0	0	1.486	17261.2	0.787323	0	0	equivocal	negative	negative
TCGA-BH-A0HX-01	TCGA-BH-A0HX	NO	LumB	Non-basal	ER	ER	#N/A	#N/A	#N/A	#N/A	#N/A	#N/A	female	breast	stage iib	t2	n1a	m0	2	NA	NA	infiltrating ductal carcinoma	infiltrating ductal carcinoma	NA	9315.41	1.34394	1	1	1	1	422.839	1.07111	1	NA	1	1	-0.062	7131.06	-0.0092951	0	0	negative	NA	negative
TCGA-BH-A0RX-01	TCGA-BH-A0RX	NO	Basal	Basal	ER	ER	#N/A	#N/A	#N/A	#N/A	#N/A	#N/A	female	breast	stage iia	t2	n0 (i-)	m0	0	NA	NA	infiltrating ductal carcinoma	infiltrating ductal carcinoma	NA	867.28	-0.0463566	1	NA	1	0	271.939	-0.28881	1	NA	1	0	-0.033	3426.11	-0.810751	0	0	negative	NA	negative
TCGA-BH-A0W3-01	TCGA-BH-A0W3	NO	LumB	Non-basal	ER	ER	#N/A	#N/A	#N/A	#N/A	#N/A	#N/A	female	breast	stage iia	t1c	n1a	m0	1	NA	NA	infiltrating ductal carcinoma	infiltrating ductal carcinoma	NA	30190.6	NA	NA	1	1	1	3146	NA	NA	1	1	1	0.032	11392.6	NA	0	0	equivocal	negative	negative
TCGA-BH-A0W4-01	TCGA-BH-A0W4	NO	LumA	Non-basal	ER	ER	#N/A	#N/A	#N/A	#N/A	#N/A	#N/A	female	breast	stage iia	t2	n0 (i-)	m0	NA	NA	NA	infiltrating ductal carcinoma	infiltrating ductal carcinoma	NA	4898.65	0.0469265	1	1	1	1	15474.5	1.63047	1	1	1	1	0.009	8761.01	-0.237832	0	0	negative	NA	negative
TCGA-BH-A0W5-01	TCGA-BH-A0W5	NO	LumA	Non-basal	ER	ER	#N/A	#N/A	#N/A	#N/A	#N/A	#N/A	female	breast	stage iia	t1c	n1a	m0	1	NA	NA	infiltrating ductal carcinoma	infiltrating ductal carcinoma	NA	13143.1	0.631835	1	1	1	1	7303.97	1.16925	1	1	1	1	0.014	4922.66	-0.265821	0	equivocal	equivocal	equivocal	equivocal
TCGA-BH-A0W7-01	TCGA-BH-A0W7	NO	LumA	Non-basal	ER	ER	#N/A	#N/A	#N/A	#N/A	#N/A	#N/A	female	breast	stage i	t1c	n0 (i-)	m0	0	NA	NA	infiltrating ductal carcinoma	infiltrating ductal carcinoma	NA	2006.33	NA	NA	1	1	1	595.965	NA	NA	NA	1	1	0.039	4329.85	NA	0	0	negative	NA	negative
TCGA-BH-A18F-01	TCGA-BH-A18F	NO	LumB	Non-basal	ER	ER	#N/A	#N/A	#N/A	#N/A	#N/A	#N/A	female	breast	stage iia	t2	n0	m0	0	NA	NA	infiltrating ductal carcinoma	infiltrating ductal carcinoma	NA	4285.6	-0.408076	1	1	1	1	339.212	0.0924398	1	NA	1	1	-0.479	3291.09	-0.407122	0	0	negative	NA	negative
TCGA-BH-A18H-01	TCGA-BH-A18H	NO	LumA	Non-basal	ER	ER	#N/A	#N/A	#N/A	#N/A	#N/A	#N/A	female	breast	stage ia	t1b	n0	m0	0	NA	NA	infiltrating ductal carcinoma	infiltrating ductal carcinoma	NA	13039.3	0.593785	1	1	1	1	3495.11	0.323487	1	1	1	1	-0.264	4478.26	-1.05132	0	equivocal	positive	equivocal	equivocal
TCGA-BH-A18I-01	TCGA-BH-A18I	NO	LumA	Non-basal	ER	ER	#N/A	#N/A	#N/A	#N/A	#N/A	#N/A	female	breast	stage iia	t1c	n1a	cm0 (i+)	1	NA	NA	infiltrating ductal carcinoma	infiltrating ductal carcinoma	NA	6758.38	NA	NA	1	1	1	1319.19	NA	NA	1	1	1	-0.231	4863.36	NA	0	1	positive	NA	positive
TCGA-BH-A18J-01	TCGA-BH-A18J	NO	Normal	Non-basal	ER	ER	#N/A	#N/A	#N/A	#N/A	#N/A	#N/A	female	breast	stage iv	t4b	n2	m1	NA	NA	NA	infiltrating ductal carcinoma	infiltrating ductal carcinoma	NA	5166.82	-0.151733	1	1	1	1	396.991	-0.454955	1	NA	1	1	-0.466	6497.93	-0.738909	0	0	negative	NA	negative
TCGA-BH-A18K-01	TCGA-BH-A18K	NO	LumA	Non-basal	ER	ER	#N/A	#N/A	#N/A	#N/A	#N/A	#N/A	female	breast	stage i	t1	n0	m0	0	NA	NA	infiltrating ductal carcinoma	infiltrating ductal carcinoma	NA	7097.65	NA	NA	1	1	1	1320.84	NA	NA	1	1	1	0	5688.89	NA	0	0	negative	NA	negative
TCGA-BH-A18L-01	TCGA-BH-A18L	NO	LumA	Non-basal	ER	ER	#N/A	#N/A	#N/A	#N/A	#N/A	#N/A	female	breast	stage iiia	t3	n1mi	m0	1	NA	NA	infiltrating ductal carcinoma	infiltrating ductal carcinoma	NA	17527.2	1.05277	1	1	1	1	1662.46	1.00224	1	1	1	1	1.067	11998.8	-0.0263366	0	0	negative	NA	negative
TCGA-BH-A18M-01	TCGA-BH-A18M	NO	LumA	Non-basal	ER	ER	#N/A	#N/A	#N/A	#N/A	#N/A	#N/A	female	breast	stage iiia	t3	n1	m0	4	NA	NA	infiltrating ductal carcinoma	infiltrating ductal carcinoma	NA	7273.52	0.0417208	1	1	1	1	14139	1.70789	1	1	1	1	0.032	5388.84	-0.731829	0	1	positive	positive	positive
TCGA-BH-A18N-01	TCGA-BH-A18N	NO	LumA	Non-basal	ER	ER	#N/A	#N/A	#N/A	#N/A	#N/A	#N/A	female	breast	stage iia	t2	n1b	m0	2	NA	NA	infiltrating ductal carcinoma	infiltrating ductal carcinoma	NA	33831.2	1.41783	1	1	1	1	27197.9	2.52943	1	1	1	1	0.502	8342.83	0.127374	0	0	negative	NA	negative
TCGA-BH-A18P-01	TCGA-BH-A18P	NO	LumA	Non-basal	ER	ER	#N/A	#N/A	#N/A	#N/A	#N/A	#N/A	female	breast	stage i	t1	n0	m0	0	NA	NA	infiltrating ductal carcinoma	infiltrating ductal carcinoma	NA	1811.22	-0.246184	1	1	1	1	28.1974	-0.975232	NA	0	0	0	0.334	11733.8	0.226544	0	1	positive	positive	positive
TCGA-BH-A18S-01	TCGA-BH-A18S	NO	LumA	Non-basal	ER	ER	#N/A	#N/A	#N/A	#N/A	#N/A	#N/A	female	breast	stage i	t1c	n0	m0	0	NA	NA	mucinous carcinoma	mucinous carcinoma	NA	20399.5	1.00063	1	1	1	1	3476	0.279328	1	1	1	1	0.721	12767	0.912387	0	0	negative	NA	negative
TCGA-BH-A1EO-01	TCGA-BH-A1EO	NO	LumA	Non-basal	ER	ER	#N/A	#N/A	#N/A	#N/A	#N/A	#N/A	female	breast	stage iia	t1c	n1	m0	1	NA	NA	other specify	other specify	ductal, lobular and clear cell	11553.2	NA	NA	1	1	1	39013.8	NA	NA	1	1	1	0.028	4373.52	NA	0	0	negative	NA	negative
TCGA-BH-A1ES-01	TCGA-BH-A1ES	NO	LumB	Non-basal	ER	ER	#N/A	#N/A	#N/A	#N/A	#N/A	#N/A	female	breast	stage iib	t2	n1a	m0	1	NA	NA	infiltrating ductal carcinoma	infiltrating ductal carcinoma	NA	10767.2	NA	NA	1	1	1	1461.48	NA	NA	1	1	1	-0.285	7074.59	NA	0	0	negative	NA	negative
TCGA-BH-A1ET-01	TCGA-BH-A1ET	NO	LumA	Non-basal	ER	ER	#N/A	#N/A	#N/A	#N/A	#N/A	#N/A	female	breast	stage i	t1	n0	m0	1	NA	NA	infiltrating ductal carcinoma	infiltrating ductal carcinoma	NA	25210.1	NA	NA	1	1	1	8927.87	NA	NA	1	1	1	0.015	6668.75	NA	0	0	negative	NA	negative
TCGA-BH-A1EU-01	TCGA-BH-A1EU	NO	LumA	Non-basal	ER	ER	#N/A	#N/A	#N/A	#N/A	#N/A	#N/A	female	breast	stage i	t1	n0	m0	NA	NA	NA	infiltrating ductal carcinoma	infiltrating ductal carcinoma	NA	27630	NA	NA	1	1	1	15277	NA	NA	1	1	1	-0.215	2655.93	NA	0	0	negative	NA	negative
TCGA-BH-A1EX-01	TCGA-BH-A1EX	NO	LumB	Non-basal	ER	ER	#N/A	#N/A	#N/A	#N/A	#N/A	#N/A	female	breast	stage iib	t2	n1b	m0	2	NA	NA	infiltrating ductal carcinoma	infiltrating ductal carcinoma	NA	1285.96	NA	NA	1	1	1	84.7548	NA	NA	NA	1	1	0.321	8092.07	NA	0	0	positive	negative	negative
TCGA-BH-A1EY-01	TCGA-BH-A1EY	NO	LumB	Non-basal	ER	ER	#N/A	#N/A	#N/A	#N/A	#N/A	#N/A	female	breast	stage iia	t2	n0	m0	0	NA	NA	infiltrating ductal carcinoma	infiltrating ductal carcinoma	NA	12047.2	NA	NA	1	1	1	3077.49	NA	NA	1	1	1	-0.498	4685.36	NA	0	0	negative	NA	negative
TCGA-BH-A1F5-01	TCGA-BH-A1F5	NO	LumA	Non-basal	ER	ER	#N/A	#N/A	#N/A	#N/A	#N/A	#N/A	female	breast	stage iia	t1c	n1a	m0	1	NA	NA	infiltrating ductal carcinoma	infiltrating ductal carcinoma	NA	29114.2	NA	NA	1	1	1	9705.74	NA	NA	1	1	1	0.032	3068.53	NA	0	0	negative	NA	negative
TCGA-BH-A1F8-01	TCGA-BH-A1F8	NO	Normal	Non-basal	ER	ER	#N/A	#N/A	#N/A	#N/A	#N/A	#N/A	female	breast	stage iiib	t4b	n2	m0	12	NA	NA	infiltrating ductal carcinoma	infiltrating ductal carcinoma	NA	34144.4	NA	NA	1	1	1	121.684	NA	NA	NA	1	1	0.012	5268.81	NA	0	1	positive	NA	positive
TCGA-BH-A1FB-01	TCGA-BH-A1FB	NO	LumA	Non-basal	ER	ER	#N/A	#N/A	#N/A	#N/A	#N/A	#N/A	female	breast	stage iib	t2	n1b	m0	0	NA	NA	infiltrating ductal carcinoma	infiltrating ductal carcinoma	NA	9361.02	NA	NA	1	1	1	18383.8	NA	NA	1	1	1	0.004	5351.63	NA	0	0	negative	NA	negative
TCGA-BH-A1FD-01	TCGA-BH-A1FD	NO	LumA	Non-basal	ER	ER	#N/A	#N/A	#N/A	#N/A	#N/A	#N/A	female	breast	stage i	t1c	n0	m0	0	NA	NA	infiltrating ductal carcinoma	infiltrating ductal carcinoma	NA	22247.7	NA	NA	1	1	1	13026.7	NA	NA	1	1	1	-0.773	1738.69	NA	0	0	negative	NA	negative
TCGA-BH-A1FE-01	TCGA-BH-A1FE	NO	Normal	Non-basal	ER	ER	#N/A	#N/A	#N/A	#N/A	#N/A	#N/A	female	breast	stage iib	t2	n1	m0	1	NA	NA	infiltrating ductal carcinoma	infiltrating ductal carcinoma	NA	3168.54	NA	NA	1	1	1	4416.34	NA	NA	1	1	1	0.017	7220.79	NA	0	NA	NA	NA	NA
TCGA-BH-A1FG-01	TCGA-BH-A1FG	NO	LumA	Non-basal	ER	ER	#N/A	#N/A	#N/A	#N/A	#N/A	#N/A	female	breast	stage i	t1c	nx	m0	NA	NA	NA	infiltrating ductal carcinoma	infiltrating ductal carcinoma	NA	44295.3	NA	NA	1	1	1	4925.54	NA	NA	1	1	1	0.866	7153.31	NA	0	0	negative	NA	negative
TCGA-BH-A1FH-01	TCGA-BH-A1FH	NO	Normal	Non-basal	ER	ER	#N/A	#N/A	#N/A	#N/A	#N/A	#N/A	female	breast	stage iv	t2	n1b	m1	8	NA	NA	infiltrating ductal carcinoma	infiltrating ductal carcinoma	NA	4815.85	NA	NA	1	1	1	1332.79	NA	NA	1	0	0	-0.168	3680.47	NA	0	NA	NA	NA	NA
TCGA-BH-A1FL-01	TCGA-BH-A1FL	NO	LumA	Non-basal	ER	ER	#N/A	#N/A	#N/A	#N/A	#N/A	#N/A	female	breast	stage iib	t2	n1b	m0	4	NA	NA	infiltrating ductal carcinoma	infiltrating ductal carcinoma	NA	24163.4	NA	NA	1	1	1	5981.3	NA	NA	1	1	1	0.004	8845.97	NA	0	NA	NA	NA	NA
TCGA-BH-A1FM-01	TCGA-BH-A1FM	NO	LumA	Non-basal	ER	ER	#N/A	#N/A	#N/A	#N/A	#N/A	#N/A	female	breast	stage iiia	t2	n2	m0	8	NA	NA	infiltrating ductal carcinoma	infiltrating ductal carcinoma	NA	21325.6	NA	NA	1	1	1	40.9606	NA	NA	0	0	0	-0.47	1830.54	NA	0	NA	NA	NA	NA
TCGA-BH-A1FN-01	TCGA-BH-A1FN	NO	Normal	Non-basal	ER	ER	#N/A	#N/A	#N/A	#N/A	#N/A	#N/A	female	breast	stage iia	t2	n0	m0	0	NA	NA	infiltrating ductal carcinoma	infiltrating ductal carcinoma	NA	3752.25	NA	NA	1	1	1	1013.7	NA	NA	NA	1	1	0.173	2086.91	NA	0	NA	NA	NA	NA
TCGA-BH-A1FR-01	TCGA-BH-A1FR	NO	LumA	Non-basal	ER	ER	#N/A	#N/A	#N/A	#N/A	#N/A	#N/A	female	breast	stage iiib	t4b	n1a	m0	4	NA	NA	other specify	other specify	mixed idc & mucinous	46423.9	NA	NA	1	1	1	5851.04	NA	NA	1	1	1	0	4504.65	NA	0	NA	NA	NA	NA
TCGA-BH-A201-01	TCGA-BH-A201	NO	LumA	Non-basal	ER	ER	#N/A	#N/A	#N/A	#N/A	#N/A	#N/A	female	breast	stage ia	t1	n0	m0	0	NA	NA	infiltrating ductal carcinoma	infiltrating ductal carcinoma	NA	6519.37	NA	NA	1	1	1	7349.09	NA	NA	1	1	1	-0.017	6514.77	NA	0	0	negative	NA	negative
TCGA-BH-A209-01	TCGA-BH-A209	NO	Normal	Non-basal	ER	ER	#N/A	#N/A	#N/A	#N/A	#N/A	#N/A	female	breast	stage i	t1c	n0	m0	0	NA	NA	medullary carcinoma	medullary carcinoma	NA	7105.65	NA	NA	1	1	1	2091.82	NA	NA	1	1	1	-0.269	1946.43	NA	0	NA	NA	NA	NA
TCGA-BH-A28O-01	TCGA-BH-A28O	NO	LumA	Non-basal	ER	ER	#N/A	#N/A	#N/A	#N/A	#N/A	#N/A	female	breast	stage iiic	t3a	n3	m0	14	NA	NA	infiltrating lobular carcinoma	infiltrating lobular carcinoma	NA	1514.01	NA	NA	1	1	1	519.713	NA	NA	NA	1	1	-0.001	7610.87	NA	0	0	negative	NA	negative
TCGA-BH-A28Q-01	TCGA-BH-A28Q	NO	LumA	Non-basal	ER	ER	#N/A	#N/A	#N/A	#N/A	#N/A	#N/A	female	breast	stage iib	t2	n1a	m0	2	NA	NA	infiltrating lobular carcinoma	infiltrating lobular carcinoma	NA	8711.7	NA	NA	1	1	1	6996.44	NA	NA	1	1	1	-0.058	9963.55	NA	0	equivocal	negative	indeterminate	equivocal
TCGA-BH-A2L8-01	TCGA-BH-A2L8	NO	LumA	Non-basal	ER	ER	#N/A	#N/A	#N/A	#N/A	#N/A	#N/A	female	breast	stage iia	t2	n0 (i-)	m0	0	NA	NA	infiltrating lobular carcinoma	infiltrating lobular carcinoma	NA	2100.55	NA	NA	1	1	1	3681.24	NA	NA	1	1	1	0.014	5596.67	NA	0	0	negative	negative	negative
TCGA-BH-A42V-01	TCGA-BH-A42V	NO	LumA	Non-basal	ER	ER	#N/A	#N/A	#N/A	#N/A	#N/A	#N/A	female	breast	stage ib	t1c	n1mi	m0	1	NA	NA	infiltrating ductal carcinoma	infiltrating ductal carcinoma	NA	1785.18	NA	NA	1	1	1	3204.29	NA	NA	1	1	1	-0.013	10427.9	NA	0	0	negative	NA	negative
TCGA-BH-A5IZ-01	TCGA-BH-A5IZ	NO	Basal	Basal	ER	ER	#N/A	#N/A	#N/A	#N/A	#N/A	#N/A	female	breast	stage iib	t2	n1a	cm0 (i+)	1	NA	NA	infiltrating ductal carcinoma	infiltrating ductal carcinoma	NA	1275.19	NA	NA	1	1	1	9.5754	NA	NA	0	0	0	-0.623	5482.53	NA	0	0	negative	negative	negative
TCGA-BH-A5J0-01	TCGA-BH-A5J0	NO	LumA	Non-basal	ER	ER	#N/A	#N/A	#N/A	#N/A	#N/A	#N/A	female	breast	stage ia	t1c	n0	m0	0	NA	NA	infiltrating ductal carcinoma	infiltrating ductal carcinoma	NA	12104.7	NA	NA	1	1	1	253.475	NA	NA	NA	1	1	-0.48	4650.14	NA	0	0	negative	NA	negative
TCGA-BH-A6R8-01	TCGA-BH-A6R8	NO	LumB	Non-basal	ER	ER	#N/A	#N/A	#N/A	#N/A	#N/A	#N/A	female	breast	stage iia	t2	n0	m0	0	NA	NA	infiltrating ductal carcinoma	infiltrating ductal carcinoma	NA	7979.3	NA	NA	1	1	1	2739.72	NA	NA	1	1	1	-0.04	8006.9	NA	0	0	NA	negative	negative
TCGA-BH-A8FY-01	TCGA-BH-A8FY	NO	LumA	Non-basal	ER	ER	#N/A	#N/A	#N/A	#N/A	#N/A	#N/A	female	breast	stage ia	t1c	n0 (i+)	m0	0	NA	NA	infiltrating lobular carcinoma	infiltrating lobular carcinoma	NA	18662	NA	NA	1	1	1	3698.59	NA	NA	1	1	1	0.009	6171.68	NA	0	0	negative	NA	negative
TCGA-BH-A8FZ-01	TCGA-BH-A8FZ	NO	LumA	Non-basal	ER	ER	#N/A	#N/A	#N/A	#N/A	#N/A	#N/A	female	breast	stage ia	t1b	n0	m0	0	NA	NA	infiltrating lobular carcinoma	infiltrating lobular carcinoma	NA	1508.77	NA	NA	1	1	1	721.932	NA	NA	NA	1	1	-0.022	16551.1	NA	0	equivocal	equivocal	NA	equivocal
TCGA-BH-A8G0-01	TCGA-BH-A8G0	NO	LumA	Non-basal	ER	ER	#N/A	#N/A	#N/A	#N/A	#N/A	#N/A	female	breast	stage iib	t2	n1a	m0	3	NA	NA	infiltrating lobular carcinoma	infiltrating lobular carcinoma	NA	5577.49	NA	NA	1	1	1	2925.45	NA	NA	1	1	1	0	8956.7	NA	0	0	negative	NA	negative
TCGA-BH-AB28-01	TCGA-BH-AB28	NO	LumA	Non-basal	ER	ER	#N/A	#N/A	#N/A	#N/A	#N/A	#N/A	female	breast	stage iiia	t3	n1a	m0	3	NA	NA	infiltrating lobular carcinoma	infiltrating lobular carcinoma	NA	16406.5	NA	NA	1	1	1	3592.02	NA	NA	1	1	1	0.023	17767.6	NA	0	equivocal	negative	indeterminate	equivocal
TCGA-C8-A12M-01	TCGA-C8-A12M	NO	LumB	Non-basal	ER	ER	#N/A	#N/A	#N/A	#N/A	#N/A	#N/A	female	breast	stage iia	t2	n0 (i-)	m0	NA	NA	NA	infiltrating ductal carcinoma	infiltrating ductal carcinoma	NA	30697.2	1.49023	1	1	1	1	89.0473	-0.86119	NA	NA	0	0	1.118	12476.3	0.950348	0	0	negative	NA	negative
TCGA-C8-A12N-01	TCGA-C8-A12N	NO	LumA	Non-basal	ER	ER	#N/A	#N/A	#N/A	#N/A	#N/A	#N/A	female	breast	stage iia	t2	n0 (i-)	m0	NA	NA	NA	infiltrating ductal carcinoma	infiltrating ductal carcinoma	NA	12098.4	-0.116432	1	1	1	1	5283.64	0.612085	1	1	1	1	0.018	3935.91	-0.507137	0	0	negative	NA	negative
TCGA-C8-A12O-01	TCGA-C8-A12O	NO	LumB	Non-basal	ER	ER	#N/A	#N/A	#N/A	#N/A	#N/A	#N/A	female	breast	stage iia	t2	n0 (i-)	m0	NA	NA	NA	infiltrating ductal carcinoma	infiltrating ductal carcinoma	NA	6373.73	0.339736	1	1	1	1	2097.77	0.704	1	1	1	1	0.251	5200.81	-0.196552	0	0	negative	NA	negative
TCGA-C8-A12U-01	TCGA-C8-A12U	NO	LumB	Non-basal	ER	ER	#N/A	#N/A	#N/A	#N/A	#N/A	#N/A	female	breast	stage iib	t2	n1	m0	NA	NA	NA	infiltrating ductal carcinoma	infiltrating ductal carcinoma	NA	4612.89	-0.231083	1	1	1	1	68.0147	-0.913541	NA	NA	1	1	-0.434	4312.28	-0.712668	0	0	negative	NA	negative
TCGA-C8-A12W-01	TCGA-C8-A12W	NO	LumB	Non-basal	ER	ER	#N/A	#N/A	#N/A	#N/A	#N/A	#N/A	female	breast	stage iiib	t4	n1	m0	NA	NA	NA	infiltrating ductal carcinoma	infiltrating ductal carcinoma	NA	4290.03	-0.0980168	1	1	1	1	996.31	-0.233711	1	NA	1	1	0.354	8870.09	-0.360897	0	0	negative	NA	negative
TCGA-C8-A12X-01	TCGA-C8-A12X	NO	LumB	Non-basal	ER	ER	#N/A	#N/A	#N/A	#N/A	#N/A	#N/A	female	breast	stage iib	t2	n1	m0	NA	NA	NA	mucinous carcinoma	mucinous carcinoma	NA	14018	0.952105	1	1	1	1	810.727	0.292023	1	NA	1	1	0.021	4192.81	-0.294536	0	0	negative	NA	negative
TCGA-C8-A12Y-01	TCGA-C8-A12Y	NO	LumA	Non-basal	ER	ER	#N/A	#N/A	#N/A	#N/A	#N/A	#N/A	female	breast	stage iib	t2	n1	m0	NA	NA	NA	infiltrating ductal carcinoma	infiltrating ductal carcinoma	NA	6196.35	0.0628406	1	1	1	NA	2639.53	1.2619	1	1	1	NA	-0.018	6933.17	-0.244582	0	NA	NA	NA	NA
TCGA-C8-A133-01	TCGA-C8-A133	NO	LumA	Non-basal	ER	ER	#N/A	#N/A	#N/A	#N/A	#N/A	#N/A	female	breast	stage iiia	t3	n1	m0	NA	NA	NA	other specify	other specify	ductal/mucinous	11343.7	0.325646	1	1	1	1	3802.26	0.7393	1	1	1	1	-0.003	5314.95	0.0853407	0	NA	NA	NA	NA
TCGA-C8-A1HE-01	TCGA-C8-A1HE	NO	LumA	Non-basal	ER	ER	#N/A	#N/A	#N/A	#N/A	#N/A	#N/A	female	breast	stage iia	t2	n0	m0	NA	NA	NA	infiltrating ductal carcinoma	infiltrating ductal carcinoma	NA	66407.9	NA	NA	1	1	1	300.757	NA	NA	NA	1	1	-0.012	10855.9	NA	0	equivocal	equivocal	NA	equivocal
TCGA-C8-A1HG-01	TCGA-C8-A1HG	NO	LumB	Non-basal	ER	ER	#N/A	#N/A	#N/A	#N/A	#N/A	#N/A	female	breast	stage iia	t2	n0	m0	NA	NA	NA	infiltrating ductal carcinoma	infiltrating ductal carcinoma	NA	10088.7	NA	NA	1	1	1	4663.03	NA	NA	1	1	1	0.306	1606.31	NA	0	0	negative	NA	negative
TCGA-C8-A1HI-01	TCGA-C8-A1HI	NO	LumA	Non-basal	ER	ER	#N/A	#N/A	#N/A	#N/A	#N/A	#N/A	female	breast	stage iiia	t2	n2	m0	NA	NA	NA	infiltrating ductal carcinoma	infiltrating ductal carcinoma	NA	7070.13	NA	NA	1	1	1	903.258	NA	NA	NA	1	1	-0.207	11099.1	NA	0	0	negative	NA	negative
TCGA-C8-A1HM-01	TCGA-C8-A1HM	NO	LumB	Non-basal	ER	ER	#N/A	#N/A	#N/A	#N/A	#N/A	#N/A	female	breast	stage iia	t2	n0	m0	NA	NA	NA	infiltrating ductal carcinoma	infiltrating ductal carcinoma	NA	27341.4	NA	NA	1	1	1	557.292	NA	NA	NA	1	1	0.103	4365.06	NA	0	0	negative	NA	negative
TCGA-C8-A1HN-01	TCGA-C8-A1HN	NO	LumB	Non-basal	ER	ER	#N/A	#N/A	#N/A	#N/A	#N/A	#N/A	female	breast	stage iia	t2	n0	m0	NA	NA	NA	infiltrating ductal carcinoma	infiltrating ductal carcinoma	NA	33561.6	NA	NA	1	1	1	516.396	NA	NA	NA	1	1	0.519	10111.2	NA	0	equivocal	equivocal	NA	equivocal
TCGA-C8-A1HO-01	TCGA-C8-A1HO	NO	LumB	Non-basal	ER	ER	#N/A	#N/A	#N/A	#N/A	#N/A	#N/A	female	breast	stage iiic	t3	n3	m0	NA	NA	NA	infiltrating ductal carcinoma	infiltrating ductal carcinoma	NA	11634.5	NA	NA	1	1	1	244.491	NA	NA	NA	1	1	-0.771	1857.8	NA	0	0	negative	NA	negative
TCGA-C8-A26V-01	TCGA-C8-A26V	NO	LumB	Non-basal	ER	ER	#N/A	#N/A	#N/A	#N/A	#N/A	#N/A	female	breast	stage iiia	t3	n2	m0	NA	NA	NA	infiltrating ductal carcinoma	infiltrating ductal carcinoma	NA	11159.2	NA	NA	1	1	1	4083.76	NA	NA	1	1	1	-0.694	2577.05	NA	0	0	negative	NA	negative
TCGA-C8-A26Z-01	TCGA-C8-A26Z	NO	LumB	Non-basal	ER	ER	#N/A	#N/A	#N/A	#N/A	#N/A	#N/A	female	breast	stage iia	t2	n0	m0	NA	NA	NA	infiltrating ductal carcinoma	infiltrating ductal carcinoma	NA	72086.3	NA	NA	1	1	1	69.4819	NA	NA	NA	1	1	0.467	11587	NA	0	0	negative	NA	negative
TCGA-C8-A273-01	TCGA-C8-A273	NO	LumB	Non-basal	ER	ER	#N/A	#N/A	#N/A	#N/A	#N/A	#N/A	female	breast	stage iib	t2	n1	m0	2	NA	NA	infiltrating ductal carcinoma	infiltrating ductal carcinoma	NA	9867.43	NA	NA	1	1	1	853.524	NA	NA	NA	1	1	-0.728	3592.61	NA	0	0	negative	NA	negative
TCGA-C8-A274-01	TCGA-C8-A274	NO	LumB	Non-basal	ER	ER	#N/A	#N/A	#N/A	#N/A	#N/A	#N/A	female	breast	stage iia	t2	n0	m0	NA	NA	NA	infiltrating ductal carcinoma	infiltrating ductal carcinoma	NA	26828.1	NA	NA	1	1	1	108.422	NA	NA	NA	1	1	0.002	8225.14	NA	0	0	negative	NA	negative
TCGA-C8-A27A-01	TCGA-C8-A27A	NO	LumB	Non-basal	ER	ER	#N/A	#N/A	#N/A	#N/A	#N/A	#N/A	female	breast	stage iib	t2	n1	m0	NA	NA	NA	infiltrating ductal carcinoma	infiltrating ductal carcinoma	NA	8007.64	NA	NA	1	1	1	1504.27	NA	NA	1	1	1	0.967	3611.38	NA	0	0	negative	NA	negative
TCGA-D8-A13Y-01	TCGA-D8-A13Y	NO	LumB	Non-basal	ER	ER	#N/A	#N/A	#N/A	#N/A	#N/A	#N/A	female	breast	stage ia	t1c	n0	m0	0	NA	NA	infiltrating ductal carcinoma	infiltrating ductal carcinoma	NA	3622.41	0.297121	1	1	1	1	1133.98	0.619324	1	1	1	1	-0.831	817.35	-0.993375	0	0	negative	NA	negative
TCGA-D8-A141-01	TCGA-D8-A141	NO	LumA	Non-basal	ER	ER	#N/A	#N/A	#N/A	#N/A	#N/A	#N/A	female	breast	NA	t1c	n1	m0	1	NA	NA	infiltrating ductal carcinoma	infiltrating ductal carcinoma	NA	4459.5	NA	NA	1	1	1	4627.54	NA	NA	1	1	1	0	6329.48	NA	0	0	negative	NA	negative
TCGA-D8-A145-01	TCGA-D8-A145	NO	LumA	Non-basal	ER	ER	#N/A	#N/A	#N/A	#N/A	#N/A	#N/A	female	breast	stage iia	t1c	n1a	m0	1	NA	NA	infiltrating ductal carcinoma	infiltrating ductal carcinoma	NA	18458	0.824655	1	1	1	1	244.149	-0.645805	NA	NA	1	1	-0.216	7129.94	-0.537189	0	0	equivocal	negative	negative
TCGA-D8-A146-01	TCGA-D8-A146	NO	LumA	Non-basal	ER	ER	#N/A	#N/A	#N/A	#N/A	#N/A	#N/A	female	breast	stage iia	t2	n0	mx	0	NA	NA	infiltrating ductal carcinoma	infiltrating ductal carcinoma	NA	24970.1	0.890537	1	1	1	1	5834.49	1.16475	1	1	1	1	-0.505	4419.01	-0.452139	0	0	negative	NA	negative
TCGA-D8-A1J8-01	TCGA-D8-A1J8	NO	LumB	Non-basal	ER	ER	#N/A	#N/A	#N/A	#N/A	#N/A	#N/A	female	breast	stage iib	t2	n1a	m0	3	NA	NA	infiltrating ductal carcinoma	infiltrating ductal carcinoma	NA	22087.1	NA	NA	1	1	1	101.342	NA	NA	NA	1	1	-0.391	1428.65	NA	0	0	negative	NA	negative
TCGA-D8-A1JB-01	TCGA-D8-A1JB	NO	LumA	Non-basal	ER	ER	#N/A	#N/A	#N/A	#N/A	#N/A	#N/A	female	breast	stage iib	t2	n1a	m0	1	NA	NA	infiltrating ductal carcinoma	infiltrating ductal carcinoma	NA	8981.69	NA	NA	1	1	1	320.053	NA	NA	NA	1	1	0.273	10360.8	NA	0	1	equivocal	positive	positive
TCGA-D8-A1JC-01	TCGA-D8-A1JC	NO	LumB	Non-basal	ER	ER	#N/A	#N/A	#N/A	#N/A	#N/A	#N/A	female	breast	stage iiia	t2	n2a	m0	4	NA	NA	infiltrating ductal carcinoma	infiltrating ductal carcinoma	NA	25879.4	NA	NA	1	1	1	872.851	NA	NA	NA	1	1	0.142	6053.27	NA	0	0	negative	NA	negative
TCGA-D8-A1JD-01	TCGA-D8-A1JD	NO	LumB	Non-basal	ER	ER	#N/A	#N/A	#N/A	#N/A	#N/A	#N/A	female	breast	stage iib	t2	n1a	m0	3	NA	NA	infiltrating ductal carcinoma	infiltrating ductal carcinoma	NA	6796.97	NA	NA	1	1	1	2676.68	NA	NA	1	1	1	0.098	6982.72	NA	0	0	negative	NA	negative
TCGA-D8-A1JE-01	TCGA-D8-A1JE	NO	LumB	Non-basal	ER	ER	#N/A	#N/A	#N/A	#N/A	#N/A	#N/A	female	breast	stage iia	t1c	n1a	m0	3	NA	NA	infiltrating ductal carcinoma	infiltrating ductal carcinoma	NA	29412.7	NA	NA	1	1	1	6052.59	NA	NA	1	1	1	0.096	3202.79	NA	0	0	negative	NA	negative
TCGA-D8-A1JH-01	TCGA-D8-A1JH	NO	LumA	Non-basal	ER	ER	#N/A	#N/A	#N/A	#N/A	#N/A	#N/A	female	breast	stage ia	t1c	n0	m0	NA	NA	NA	infiltrating ductal carcinoma	infiltrating ductal carcinoma	NA	12403.5	NA	NA	1	1	1	9814.81	NA	NA	1	1	1	0.002	7403.05	NA	0	0	negative	NA	negative
TCGA-D8-A1JI-01	TCGA-D8-A1JI	NO	LumB	Non-basal	ER	ER	#N/A	#N/A	#N/A	#N/A	#N/A	#N/A	female	breast	stage iia	t1c	n1a	mx	2	NA	NA	infiltrating ductal carcinoma	infiltrating ductal carcinoma	NA	13662.9	NA	NA	1	1	1	18441.4	NA	NA	1	1	1	-0.058	5294.25	NA	0	0	negative	NA	negative
TCGA-D8-A1JJ-01	TCGA-D8-A1JJ	NO	LumB	Non-basal	ER	ER	#N/A	#N/A	#N/A	#N/A	#N/A	#N/A	female	breast	stage iia	t2	n0	m0	0	NA	NA	infiltrating ductal carcinoma	infiltrating ductal carcinoma	NA	13554.5	NA	NA	1	1	1	211.78	NA	NA	NA	1	1	-0.508	2553.72	NA	0	0	negative	NA	negative
TCGA-D8-A1JM-01	TCGA-D8-A1JM	NO	Basal	Basal	ER	ER	#N/A	#N/A	#N/A	#N/A	#N/A	#N/A	female	breast	stage iib	t2	n1a	m0	3	NA	NA	infiltrating ductal carcinoma	infiltrating ductal carcinoma	NA	1409.25	NA	NA	1	1	1	2.4557	NA	NA	0	0	0	-0.765	4695.57	NA	0	0	negative	NA	negative
TCGA-D8-A1JN-01	TCGA-D8-A1JN	NO	LumB	Non-basal	ER	ER	#N/A	#N/A	#N/A	#N/A	#N/A	#N/A	female	breast	stage iiic	t3	n3a	mx	11	NA	NA	infiltrating lobular carcinoma	infiltrating lobular carcinoma	NA	25478.2	NA	NA	1	1	1	22.7993	NA	NA	0	1	1	-0.879	6692.12	NA	0	0	indeterminate	negative	negative
TCGA-D8-A1JP-01	TCGA-D8-A1JP	NO	LumB	Non-basal	ER	ER	#N/A	#N/A	#N/A	#N/A	#N/A	#N/A	female	breast	stage ia	t1c	n0	m0	NA	NA	NA	infiltrating ductal carcinoma	infiltrating ductal carcinoma	NA	29614.3	NA	NA	1	1	1	195.418	NA	NA	NA	1	1	0.052	4883.77	NA	0	0	negative	NA	negative
TCGA-D8-A1JS-01	TCGA-D8-A1JS	NO	LumA	Non-basal	ER	ER	#N/A	#N/A	#N/A	#N/A	#N/A	#N/A	female	breast	stage ia	t1c	n0	m0	0	NA	NA	other specify	other specify	papillary carcinoma	13277.2	NA	NA	1	1	1	7850.63	NA	NA	1	1	1	0.006	9629.73	NA	0	0	negative	NA	negative
TCGA-D8-A1JT-01	TCGA-D8-A1JT	NO	LumB	Non-basal	ER	ER	#N/A	#N/A	#N/A	#N/A	#N/A	#N/A	female	breast	stage iia	t2	n0	m0	0	NA	NA	other specify	other specify	ductal & papillary	25046.5	NA	NA	1	1	1	10682.2	NA	NA	1	1	1	0.816	3669.74	NA	0	0	equivocal	negative	negative
TCGA-D8-A1JU-01	TCGA-D8-A1JU	NO	LumA	Non-basal	ER	ER	#N/A	#N/A	#N/A	#N/A	#N/A	#N/A	female	breast	stage ia	t1c	n0	m0	0	NA	NA	infiltrating ductal carcinoma	infiltrating ductal carcinoma	NA	13506.7	NA	NA	1	1	1	720.918	NA	NA	NA	1	1	-0.006	7111.22	NA	0	0	negative	NA	negative
TCGA-D8-A1X6-01	TCGA-D8-A1X6	NO	LumB	Non-basal	ER	ER	#N/A	#N/A	#N/A	#N/A	#N/A	#N/A	female	breast	stage iiia	t3	n2a	mx	5	NA	NA	infiltrating ductal carcinoma	infiltrating ductal carcinoma	NA	22845.8	NA	NA	1	1	1	10033.6	NA	NA	1	1	1	0.028	5207	NA	0	0	negative	NA	negative
TCGA-D8-A1X7-01	TCGA-D8-A1X7	NO	LumB	Non-basal	ER	ER	#N/A	#N/A	#N/A	#N/A	#N/A	#N/A	female	breast	stage iia	t2	n0	mx	0	NA	NA	other specify	mixed histology (please specify)	ductal partially papillary	21645.7	NA	NA	1	1	1	12885.7	NA	NA	1	1	1	-0.022	1773.61	NA	0	0	negative	NA	negative
TCGA-D8-A1X8-01	TCGA-D8-A1X8	NO	LumA	Non-basal	ER	ER	#N/A	#N/A	#N/A	#N/A	#N/A	#N/A	female	breast	stage iiia	t1c	n2a	m0	9	NA	NA	infiltrating lobular carcinoma	infiltrating lobular carcinoma	NA	38969	NA	NA	1	1	1	1035.21	NA	NA	1	1	2	0.009	9333.01	NA	0	0	negative	NA	negative
TCGA-D8-A1X9-01	TCGA-D8-A1X9	NO	LumB	Non-basal	ER	ER	#N/A	#N/A	#N/A	#N/A	#N/A	#N/A	female	breast	stage iib	t2	n1a	m0	3	NA	NA	infiltrating ductal carcinoma	infiltrating ductal carcinoma	NA	21229	NA	NA	1	1	1	918.381	NA	NA	NA	1	1	0.658	12363.5	NA	0	0	indeterminate	negative	negative
TCGA-D8-A1XA-01	TCGA-D8-A1XA	NO	LumA	Non-basal	ER	ER	#N/A	#N/A	#N/A	#N/A	#N/A	#N/A	female	breast	stage ia	t1c	n0	m0	0	NA	NA	infiltrating ductal carcinoma	infiltrating ductal carcinoma	NA	30794.3	NA	NA	1	1	1	8731.72	NA	NA	1	1	1	0	7206.9	NA	0	equivocal	equivocal	NA	equivocal
TCGA-D8-A1XB-01	TCGA-D8-A1XB	NO	LumA	Non-basal	ER	ER	#N/A	#N/A	#N/A	#N/A	#N/A	#N/A	female	breast	stage iib	t2	n1a	m0	1	NA	NA	infiltrating ductal carcinoma	infiltrating ductal carcinoma	NA	16168.3	NA	NA	1	1	1	18353	NA	NA	1	1	1	0.11	6327.39	NA	0	0	negative	NA	negative
TCGA-D8-A1XC-01	TCGA-D8-A1XC	NO	LumB	Non-basal	ER	ER	#N/A	#N/A	#N/A	#N/A	#N/A	#N/A	female	breast	stage iiib	t4b	n1a	m0	1	NA	NA	mucinous carcinoma	mucinous carcinoma	NA	63374.7	NA	NA	1	1	1	9632.12	NA	NA	1	1	1	-0.015	2945.53	NA	0	0	negative	NA	negative
TCGA-D8-A1XD-01	TCGA-D8-A1XD	NO	LumA	Non-basal	ER	ER	#N/A	#N/A	#N/A	#N/A	#N/A	#N/A	female	breast	stage iiia	t1c	n2a	m0	6	NA	NA	infiltrating ductal carcinoma	infiltrating ductal carcinoma	NA	8229.15	NA	NA	1	1	1	4447.15	NA	NA	1	1	1	-0.004	10058.8	NA	0	0	negative	NA	negative
TCGA-D8-A1XF-01	TCGA-D8-A1XF	NO	LumB	Non-basal	ER	ER	#N/A	#N/A	#N/A	#N/A	#N/A	#N/A	female	breast	stage iia	t2	n0	m0	0	NA	NA	infiltrating ductal carcinoma	infiltrating ductal carcinoma	NA	11786.5	NA	NA	1	1	1	58.3559	NA	NA	NA	1	1	0.427	8059.05	NA	0	0	negative	NA	negative
TCGA-D8-A1XG-01	TCGA-D8-A1XG	NO	LumA	Non-basal	ER	ER	#N/A	#N/A	#N/A	#N/A	#N/A	#N/A	female	breast	stage iiib	t4b	n1a	m0	2	NA	NA	infiltrating ductal carcinoma	infiltrating ductal carcinoma	NA	36447.4	NA	NA	1	1	1	9266.32	NA	NA	1	0	0	-0.035	2811.86	NA	0	0	negative	NA	negative
TCGA-D8-A1XL-01	TCGA-D8-A1XL	NO	LumB	Non-basal	ER	ER	#N/A	#N/A	#N/A	#N/A	#N/A	#N/A	female	breast	stage iib	t2	n1a	mx	2	NA	NA	infiltrating ductal carcinoma	infiltrating ductal carcinoma	NA	1751.68	NA	NA	1	1	1	1167.94	NA	NA	1	1	1	0.41	15416.3	NA	0	0	equivocal	negative	negative
TCGA-D8-A1XM-01	TCGA-D8-A1XM	NO	LumA	Non-basal	ER	ER	#N/A	#N/A	#N/A	#N/A	#N/A	#N/A	female	breast	stage ia	t1c	n0	m0	0	NA	NA	infiltrating ductal carcinoma	infiltrating ductal carcinoma	NA	7563.29	NA	NA	1	1	1	9205.05	NA	NA	1	1	1	0.445	12403.7	NA	0	0	negative	NA	negative
TCGA-D8-A1XO-01	TCGA-D8-A1XO	NO	LumA	Non-basal	ER	ER	#N/A	#N/A	#N/A	#N/A	#N/A	#N/A	female	breast	stage iib	t2	n1a	m0	1	NA	NA	infiltrating lobular carcinoma	infiltrating lobular carcinoma	NA	22742.6	NA	NA	1	1	1	984.401	NA	NA	NA	1	1	-0.025	6597.34	NA	0	0	negative	NA	negative
TCGA-D8-A1XR-01	TCGA-D8-A1XR	NO	LumB	Non-basal	ER	ER	#N/A	#N/A	#N/A	#N/A	#N/A	#N/A	female	breast	stage iib	t2	n1a	m0	2	NA	NA	infiltrating ductal carcinoma	infiltrating ductal carcinoma	NA	11370.5	NA	NA	1	1	1	9638.59	NA	NA	1	1	1	-0.045	5372.84	NA	0	0	negative	NA	negative
TCGA-D8-A1XU-01	TCGA-D8-A1XU	NO	LumA	Non-basal	ER	ER	#N/A	#N/A	#N/A	#N/A	#N/A	#N/A	female	breast	stage ia	t1c	n0	m0	0	NA	NA	infiltrating ductal carcinoma	infiltrating ductal carcinoma	NA	26056.5	NA	NA	1	1	1	1318.09	NA	NA	1	1	1	-0.346	4163.37	NA	0	0	negative	NA	negative
TCGA-D8-A1XV-01	TCGA-D8-A1XV	NO	LumB	Non-basal	ER	ER	#N/A	#N/A	#N/A	#N/A	#N/A	#N/A	female	breast	stage iia	t2	n0	m0	0	NA	NA	mucinous carcinoma	mucinous carcinoma	NA	46293.7	NA	NA	1	1	1	10171.7	NA	NA	1	1	1	0.003	2247.3	NA	0	0	equivocal	negative	negative
TCGA-D8-A1XZ-01	TCGA-D8-A1XZ	NO	LumB	Non-basal	ER	ER	#N/A	#N/A	#N/A	#N/A	#N/A	#N/A	female	breast	stage iiia	t1c	n2a	mx	6	NA	NA	infiltrating ductal carcinoma	infiltrating ductal carcinoma	NA	4053.83	NA	NA	1	1	1	65.007	NA	NA	NA	0	0	-0.487	3075.69	NA	0	0	negative	NA	negative
TCGA-D8-A1Y0-01	TCGA-D8-A1Y0	NO	LumB	Non-basal	ER	ER	#N/A	#N/A	#N/A	#N/A	#N/A	#N/A	female	breast	stage iiia	t1c	n2a	mx	9	NA	NA	infiltrating ductal carcinoma	infiltrating ductal carcinoma	NA	15339.8	NA	NA	1	1	1	5682.4	NA	NA	1	1	1	0.022	4473.99	NA	0	0	negative	NA	negative
TCGA-D8-A1Y1-01	TCGA-D8-A1Y1	NO	LumB	Non-basal	ER	ER	#N/A	#N/A	#N/A	#N/A	#N/A	#N/A	female	breast	stage iiia	t3	n1a	mx	1	NA	NA	infiltrating ductal carcinoma	infiltrating ductal carcinoma	NA	10251	NA	NA	1	1	1	8759.76	NA	NA	1	1	1	-0.03	5949.47	NA	0	0	negative	NA	negative
TCGA-D8-A1Y2-01	TCGA-D8-A1Y2	NO	LumB	Non-basal	ER	ER	#N/A	#N/A	#N/A	#N/A	#N/A	#N/A	female	breast	stage iia	t2	n0	mx	0	NA	NA	infiltrating ductal carcinoma	infiltrating ductal carcinoma	NA	10678.2	NA	NA	1	1	1	146.362	NA	NA	NA	1	1	0.424	8336.12	NA	0	0	indeterminate	negative	negative
TCGA-D8-A1Y3-01	TCGA-D8-A1Y3	NO	LumB	Non-basal	ER	ER	#N/A	#N/A	#N/A	#N/A	#N/A	#N/A	female	breast	stage iiia	t2	n2a	mx	5	NA	NA	infiltrating ductal carcinoma	infiltrating ductal carcinoma	NA	4450.34	NA	NA	1	1	1	845.418	NA	NA	NA	1	1	0.039	6151.32	NA	0	0	indeterminate	negative	negative
TCGA-D8-A27E-01	TCGA-D8-A27E	NO	LumA	Non-basal	ER	ER	#N/A	#N/A	#N/A	#N/A	#N/A	#N/A	female	breast	stage ia	t1c	n0	m0	0	NA	NA	other specify	other specify	infiltrating ductal and mucinous carcinoma	50698.7	NA	NA	1	1	1	131.884	NA	NA	NA	1	1	0.005	5573.68	NA	0	0	negative	NA	negative
TCGA-D8-A27G-01	TCGA-D8-A27G	NO	LumB	Non-basal	ER	ER	#N/A	#N/A	#N/A	#N/A	#N/A	#N/A	female	breast	stage iia	t2	n0	m0	0	NA	NA	infiltrating lobular carcinoma	infiltrating lobular carcinoma	NA	5322.76	NA	NA	1	1	1	65.3933	NA	NA	NA	1	1	0.819	19131.8	NA	0	0	equivocal	negative	negative
TCGA-D8-A27I-01	TCGA-D8-A27I	NO	LumA	Non-basal	ER	ER	#N/A	#N/A	#N/A	#N/A	#N/A	#N/A	female	breast	stage iiia	t1c	n2a	m0	4	NA	NA	infiltrating lobular carcinoma	infiltrating lobular carcinoma	NA	10759.3	NA	NA	1	1	1	2479.8	NA	NA	1	1	1	0.006	5941.12	NA	0	0	negative	NA	negative
TCGA-D8-A27K-01	TCGA-D8-A27K	NO	LumA	Non-basal	ER	ER	#N/A	#N/A	#N/A	#N/A	#N/A	#N/A	female	breast	stage iib	t2	n1a	m0	2	NA	NA	infiltrating ductal carcinoma	infiltrating ductal carcinoma	NA	9387.17	NA	NA	1	1	1	4956.04	NA	NA	1	1	1	-0.002	10896.8	NA	0	0	negative	NA	negative
TCGA-D8-A27L-01	TCGA-D8-A27L	NO	LumA	Non-basal	ER	ER	#N/A	#N/A	#N/A	#N/A	#N/A	#N/A	female	breast	stage iiia	t1c	n2a	m0	2	NA	NA	infiltrating ductal carcinoma	infiltrating ductal carcinoma	NA	8988.09	NA	NA	1	1	1	11554	NA	NA	1	1	1	-0.004	6483.89	NA	0	0	negative	NA	negative
TCGA-D8-A27P-01	TCGA-D8-A27P	NO	LumA	Non-basal	ER	ER	#N/A	#N/A	#N/A	#N/A	#N/A	#N/A	female	breast	stage ia	t1c	n0	m0	0	NA	NA	infiltrating ductal carcinoma	infiltrating ductal carcinoma	NA	2939.32	NA	NA	1	1	1	2325.72	NA	NA	1	1	1	0.003	11089.8	NA	0	0	negative	NA	negative
TCGA-D8-A27R-01	TCGA-D8-A27R	NO	LumB	Non-basal	ER	ER	#N/A	#N/A	#N/A	#N/A	#N/A	#N/A	female	breast	stage iiic	t2	n3a	m0	11	NA	NA	infiltrating ductal carcinoma	infiltrating ductal carcinoma	NA	5746.17	NA	NA	1	1	1	517.889	NA	NA	NA	1	1	0.384	8020.81	NA	0	0	equivocal	negative	negative
TCGA-D8-A27T-01	TCGA-D8-A27T	NO	LumB	Non-basal	ER	ER	#N/A	#N/A	#N/A	#N/A	#N/A	#N/A	female	breast	stage iiic	t2	n3a	m0	12	NA	NA	infiltrating lobular carcinoma	infiltrating lobular carcinoma	NA	20499.2	NA	NA	1	1	1	8183.18	NA	NA	1	1	1	0.638	9880.13	NA	0	0	negative	NA	negative
TCGA-D8-A27V-01	TCGA-D8-A27V	NO	LumA	Non-basal	ER	ER	#N/A	#N/A	#N/A	#N/A	#N/A	#N/A	female	breast	stage iia	t2	n0	m0	0	NA	NA	infiltrating lobular carcinoma	infiltrating lobular carcinoma	NA	19157.5	NA	NA	1	1	1	1109.36	NA	NA	1	1	1	-0.58	4781.04	NA	0	0	negative	NA	negative
TCGA-D8-A3Z5-01	TCGA-D8-A3Z5	NO	LumA	Non-basal	ER	ER	#N/A	#N/A	#N/A	#N/A	#N/A	#N/A	female	breast	stage iiic	t2	n3a	m0	19	NA	NA	infiltrating lobular carcinoma	infiltrating lobular carcinoma	NA	6572.4	NA	NA	1	1	1	4361.36	NA	NA	1	1	1	0.006	16121.7	NA	0	0	negative	NA	negative
TCGA-D8-A3Z6-01	TCGA-D8-A3Z6	NO	LumA	Non-basal	ER	ER	#N/A	#N/A	#N/A	#N/A	#N/A	#N/A	female	breast	stage iiic	t3	n3a	m0	19	NA	NA	infiltrating lobular carcinoma	infiltrating lobular carcinoma	NA	5701.83	NA	NA	1	1	1	5392.91	NA	NA	1	1	1	-0.01	8032.77	NA	0	0	negative	NA	negative
TCGA-D8-A4Z1-01	TCGA-D8-A4Z1	NO	LumA	Non-basal	ER	ER	#N/A	#N/A	#N/A	#N/A	#N/A	#N/A	female	breast	stage ia	t1c	n0	m0	0	NA	NA	infiltrating lobular carcinoma	infiltrating lobular carcinoma	NA	2703.92	NA	NA	1	1	1	3496.81	NA	NA	1	1	1	0.005	10351.2	NA	0	0	negative	NA	negative
TCGA-D8-A73U-01	TCGA-D8-A73U	NO	LumA	Non-basal	ER	ER	#N/A	#N/A	#N/A	#N/A	#N/A	#N/A	female	breast	stage iia	t2	n0	m0	NA	NA	NA	infiltrating lobular carcinoma	infiltrating lobular carcinoma	NA	5211.09	NA	NA	1	1	1	3434.86	NA	NA	1	1	1	-0.197	3788.55	NA	0	0	negative	negative	negative
TCGA-D8-A73W-01	TCGA-D8-A73W	NO	LumB	Non-basal	ER	ER	#N/A	#N/A	#N/A	#N/A	#N/A	#N/A	female	breast	stage iiia	t3	n1a	mx	1	NA	NA	mucinous carcinoma	mucinous carcinoma	NA	11040.1	NA	NA	1	1	1	26.3378	NA	NA	0	0	0	0.022	6074.83	NA	0	0	negative	NA	negative
TCGA-D8-A73X-01	TCGA-D8-A73X	NO	LumA	Non-basal	ER	ER	#N/A	#N/A	#N/A	#N/A	#N/A	#N/A	female	breast	stage iia	t2	n0	m0	NA	NA	NA	other specify	other specify	tubular carcinoma	17457.1	NA	NA	1	1	1	14636.4	NA	NA	1	1	1	0.024	7117.52	NA	0	0	negative	negative	negative
TCGA-E2-A106-01	TCGA-E2-A106	NO	LumA	Non-basal	ER	ER	#N/A	#N/A	#N/A	#N/A	#N/A	#N/A	female	breast	stage ib	t1c	n1mi	m0	1	NA	NA	infiltrating ductal carcinoma	infiltrating ductal carcinoma	NA	15410.7	NA	NA	1	1	1	2654.49	NA	NA	1	1	1	NA	8993.12	NA	0	0	equivocal	negative	negative
TCGA-E2-A107-01	TCGA-E2-A107	NO	LumB	Non-basal	ER	ER	#N/A	#N/A	#N/A	#N/A	#N/A	#N/A	female	breast	stage iiia	t3	n2a	m0	4	NA	NA	infiltrating lobular carcinoma	infiltrating lobular carcinoma	NA	11793.7	0.754768	1	1	1	1	85.6198	-0.901078	NA	NA	0	0	0.298	12665.5	0.33751	0	0	equivocal	negative	negative
TCGA-E2-A108-01	TCGA-E2-A108	NO	LumA	Non-basal	ER	ER	#N/A	#N/A	#N/A	#N/A	#N/A	#N/A	female	breast	stage iiia	t2	n2a	m0	4	NA	NA	infiltrating ductal carcinoma	infiltrating ductal carcinoma	NA	3222.37	-0.915306	NA	1	1	1	892.79	-0.501911	NA	NA	1	1	-0.07	2795.03	-0.61064	0	0	negative	NA	negative
TCGA-E2-A109-01	TCGA-E2-A109	NO	LumB	Non-basal	ER	ER	#N/A	#N/A	#N/A	#N/A	#N/A	#N/A	female	breast	stage iia	t2	n0 (i-)	m0	0	NA	NA	infiltrating ductal carcinoma	infiltrating ductal carcinoma	NA	16643	1.38304	1	1	1	1	31.7167	-0.784696	NA	0	0	0	0.335	10861.9	0.235143	0	0	equivocal	negative	negative
TCGA-E2-A10A-01	TCGA-E2-A10A	NO	LumB	Non-basal	ER	ER	#N/A	#N/A	#N/A	#N/A	#N/A	#N/A	female	breast	stage iib	t3	n0 (i-)	m0	0	NA	NA	infiltrating ductal carcinoma	infiltrating ductal carcinoma	NA	14201.3	0.656676	1	1	1	1	2826	1.15831	1	1	1	1	0.018	5755.14	-0.120369	0	0	positive	negative	negative
TCGA-E2-A10B-01	TCGA-E2-A10B	NO	LumA	Non-basal	ER	ER	#N/A	#N/A	#N/A	#N/A	#N/A	#N/A	female	breast	stage iib	t2	n1a	m0	2	NA	NA	infiltrating ductal carcinoma	infiltrating ductal carcinoma	NA	21086.5	1.34585	1	1	1	1	1622	1.47762	1	1	1	1	-0.052	5121.19	-0.209207	0	0	equivocal	negative	negative
TCGA-E2-A10C-01	TCGA-E2-A10C	NO	LumB	Non-basal	ER	ER	#N/A	#N/A	#N/A	#N/A	#N/A	#N/A	female	breast	stage iib	t2	n1a	m0	1	NA	NA	infiltrating ductal carcinoma	infiltrating ductal carcinoma	NA	15129.4	0.27225	1	1	1	1	29.4957	-1.16843	0	0	0	1	0.123	7486.2	-0.716411	0	0	negative	NA	negative
TCGA-E2-A10E-01	TCGA-E2-A10E	NO	LumA	Non-basal	ER	ER	#N/A	#N/A	#N/A	#N/A	#N/A	#N/A	female	breast	stage iia	t1c	n1a	m0	2	NA	NA	infiltrating ductal carcinoma	infiltrating ductal carcinoma	NA	34461.6	1.04262	1	1	1	1	528.343	-0.501469	NA	NA	1	1	0.015	8752.27	-0.107448	0	0	equivocal	negative	negative
TCGA-E2-A10F-01	TCGA-E2-A10F	NO	LumA	Non-basal	ER	ER	#N/A	#N/A	#N/A	#N/A	#N/A	#N/A	female	breast	stage iia	t2	n0 (i-)	m0	0	NA	NA	infiltrating lobular carcinoma	infiltrating lobular carcinoma	NA	7284.72	NA	NA	1	1	1	26596.2	NA	NA	1	1	1	0.028	6201.07	NA	0	0	equivocal	negative	negative
TCGA-E2-A14O-01	TCGA-E2-A14O	NO	LumB	Non-basal	ER	ER	#N/A	#N/A	#N/A	#N/A	#N/A	#N/A	female	breast	stage iiia	t3	n1a	m0	2	NA	NA	infiltrating ductal carcinoma	infiltrating ductal carcinoma	NA	21704.2	1.11718	1	1	1	1	11208	2.07386	1	1	1	1	0.493	7132.67	0.258663	0	0	equivocal	negative	negative
TCGA-E2-A14Q-01	TCGA-E2-A14Q	NO	LumA	Non-basal	ER	ER	#N/A	#N/A	#N/A	#N/A	#N/A	#N/A	female	breast	stage iia	t2	n1mi	m0	1	NA	NA	infiltrating ductal carcinoma	infiltrating ductal carcinoma	NA	32220	1.49982	1	1	1	1	5032.54	1.63377	1	1	1	1	-0.577	5065.38	-0.264716	0	0	negative	NA	negative
TCGA-E2-A14S-01	TCGA-E2-A14S	NO	LumB	Non-basal	ER	ER	#N/A	#N/A	#N/A	#N/A	#N/A	#N/A	female	breast	stage i	t1c	n0	m0	0	NA	NA	infiltrating ductal carcinoma	infiltrating ductal carcinoma	NA	30823.1	1.28411	1	1	1	1	1335.17	0.24935	1	1	1	1	0.048	6568.1	0.110596	0	0	equivocal	negative	negative
TCGA-E2-A14T-01	TCGA-E2-A14T	NO	LumA	Non-basal	ER	ER	#N/A	#N/A	#N/A	#N/A	#N/A	#N/A	female	breast	stage iia	t2	n0	m0	0	NA	NA	infiltrating ductal carcinoma	infiltrating ductal carcinoma	NA	15634.5	0.815083	1	1	1	1	150.517	-0.181412	1	NA	1	1	0.425	9626.84	-0.210686	0	0	negative	negative	negative
TCGA-E2-A14U-01	TCGA-E2-A14U	NO	LumA	Non-basal	ER	ER	#N/A	#N/A	#N/A	#N/A	#N/A	#N/A	female	breast	stage i	t1c	n0	m0	0	NA	NA	infiltrating lobular carcinoma	infiltrating lobular carcinoma	NA	13625.6	NA	NA	1	1	1	5672.32	NA	NA	1	1	1	0.008	14361	NA	0	0	equivocal	negative	negative
TCGA-E2-A14Z-01	TCGA-E2-A14Z	NO	LumA	Non-basal	ER	ER	#N/A	#N/A	#N/A	#N/A	#N/A	#N/A	female	breast	stage i	t1c	n0	m0	0	NA	NA	infiltrating ductal carcinoma	infiltrating ductal carcinoma	NA	8853.36	0.653778	1	1	1	1	4730.03	1.7222	1	1	1	1	-0.154	4400.9	-0.641345	0	0	negative	NA	negative
TCGA-E2-A153-01	TCGA-E2-A153	NO	LumA	Non-basal	ER	ER	#N/A	#N/A	#N/A	#N/A	#N/A	#N/A	female	breast	stage iib	t1c	n1a	m0	3	NA	NA	infiltrating ductal carcinoma	infiltrating ductal carcinoma	NA	4580.65	0.264312	1	1	1	1	5368.77	1.50043	1	1	1	1	0.245	9871.52	0.379186	0	0	negative	NA	negative
TCGA-E2-A154-01	TCGA-E2-A154	NO	LumB	Non-basal	ER	ER	#N/A	#N/A	#N/A	#N/A	#N/A	#N/A	female	breast	stage i	t1c	n0	m0	0	NA	NA	infiltrating ductal carcinoma	infiltrating ductal carcinoma	NA	23751	1.15028	1	1	1	1	19766.8	1.85421	1	1	1	1	0.015	8120.78	-0.21397	0	0	negative	NA	negative
TCGA-E2-A155-01	TCGA-E2-A155	NO	LumB	Non-basal	ER	ER	#N/A	#N/A	#N/A	#N/A	#N/A	#N/A	female	breast	stage iib	t2	n1a	m0	2	NA	NA	infiltrating ductal carcinoma	infiltrating ductal carcinoma	NA	25194.5	1.1383	1	1	1	1	52.4833	-0.989455	0	NA	0	0	0.064	14887.2	1.16911	0	0	negative	NA	negative
TCGA-E2-A156-01	TCGA-E2-A156	NO	LumA	Non-basal	ER	ER	#N/A	#N/A	#N/A	#N/A	#N/A	#N/A	female	breast	stage i	t1c	n0	m0	0	NA	NA	infiltrating ductal carcinoma	infiltrating ductal carcinoma	NA	41816.2	1.38387	1	1	1	1	18902.8	2.43828	1	1	1	1	-0.001	10139.3	0.264489	0	0	negative	NA	negative
TCGA-BH-A0B2-01	TCGA-BH-A0B2	NO	NA	NA	ER	ER	#N/A	#N/A	#N/A	#N/A	#N/A	#N/A	female	breast	stage i	t1a	n0	m0	0	NA	NA	infiltrating ductal carcinoma	infiltrating ductal carcinoma	NA	NA	0.297877	1	NA	1	1	NA	0.863502	1	NA	1	1	0.024	NA	0.43865	0	0	negative	NA	negative
TCGA-E2-A15A-01	TCGA-E2-A15A	NO	LumB	Non-basal	ER	ER	#N/A	#N/A	#N/A	#N/A	#N/A	#N/A	female	breast	stage iiic	t2	n3a	m0	13	NA	NA	infiltrating ductal carcinoma	infiltrating ductal carcinoma	metastatic lymph node	6096.46	0.785774	1	1	1	1	1105.22	0.0233517	1	1	1	1	0.203	8478.93	0.887386	0	0	negative	NA	negative
TCGA-E2-A15C-01	TCGA-E2-A15C	NO	LumA	Non-basal	ER	ER	#N/A	#N/A	#N/A	#N/A	#N/A	#N/A	female	breast	stage i	t1c	n0	m0	0	NA	NA	infiltrating ductal carcinoma	infiltrating ductal carcinoma	NA	20694.8	0.112695	1	1	1	1	11237.4	0.62399	1	1	1	1	0.029	11277.2	-0.24584	0	0	equivocal	negative	negative
TCGA-E2-A15D-01	TCGA-E2-A15D	NO	LumA	Non-basal	ER	ER	#N/A	#N/A	#N/A	#N/A	#N/A	#N/A	female	breast	stage iia	t2	n0	m0	0	NA	NA	infiltrating ductal carcinoma	infiltrating ductal carcinoma	NA	5963.92	0.0881423	1	1	1	1	7119.42	1.99038	1	1	1	1	0.04	9177.23	0.220477	0	0	equivocal	negative	negative
TCGA-E2-A15F-01	TCGA-E2-A15F	NO	LumA	Non-basal	ER	ER	#N/A	#N/A	#N/A	#N/A	#N/A	#N/A	female	breast	stage i	t1c	n0	m0	0	NA	NA	infiltrating ductal carcinoma	infiltrating ductal carcinoma	NA	30056	0.953628	1	1	1	1	11409.4	1.24226	1	1	1	1	-0.009	6697.37	-0.921764	0	0	negative	NA	negative
TCGA-E2-A15G-01	TCGA-E2-A15G	NO	LumA	Non-basal	ER	ER	#N/A	#N/A	#N/A	#N/A	#N/A	#N/A	female	breast	stage iia	t2	n0	m0	0	NA	NA	mixed histology (please specify)	mixed histology (please specify)	idc and lobular	25469.7	1.2601	1	1	1	1	18327.6	2.2371	1	1	1	1	-0.127	7895.49	-0.0483632	0	0	negative	NA	negative
TCGA-E2-A15I-01	TCGA-E2-A15I	NO	Normal	Non-basal	ER	ER	#N/A	#N/A	#N/A	#N/A	#N/A	#N/A	female	breast	stage iia	t2	n0	m0	0	NA	NA	infiltrating ductal carcinoma	infiltrating ductal carcinoma	NA	13924.3	NA	NA	1	1	1	4151.97	NA	NA	1	1	1	-0.008	9041.7	NA	0	0	equivocal	negative	negative
TCGA-E2-A15J-01	TCGA-E2-A15J	NO	LumB	Non-basal	ER	ER	#N/A	#N/A	#N/A	#N/A	#N/A	#N/A	female	breast	stage i	t1c	n0	m0	0	NA	NA	infiltrating ductal carcinoma	infiltrating ductal carcinoma	NA	4445.23	-0.0559876	1	1	1	1	1889.84	0.999544	1	1	1	1	0.006	9840.64	0.570523	0	0	equivocal	negative	negative
TCGA-E2-A15K-01	TCGA-E2-A15K	NO	Normal	Non-basal	ER	ER	#N/A	#N/A	#N/A	#N/A	#N/A	#N/A	female	breast	stage iia	t2	n1a	m0	2	NA	NA	infiltrating ductal carcinoma	infiltrating ductal carcinoma	metastatic lymph node	14753.4	0.613936	1	1	1	1	129.369	-0.720813	NA	NA	1	1	-0.035	8207.83	-0.0756196	0	0	equivocal	negative	negative
TCGA-E2-A15L-01	TCGA-E2-A15L	NO	LumB	Non-basal	ER	ER	#N/A	#N/A	#N/A	#N/A	#N/A	#N/A	female	breast	stage iia	t2	n0	m0	0	NA	NA	infiltrating lobular carcinoma	infiltrating lobular carcinoma	NA	13300.9	0.728634	1	1	1	1	3728.77	0.802289	1	1	1	1	0.032	7255.12	0.124199	0	0	equivocal	negative	negative
TCGA-E2-A15M-01	TCGA-E2-A15M	NO	LumA	Non-basal	ER	ER	#N/A	#N/A	#N/A	#N/A	#N/A	#N/A	female	breast	stage iia	t2	n0	m0	0	NA	NA	infiltrating lobular carcinoma	infiltrating lobular carcinoma	NA	9955.03	0.745365	1	1	1	1	2240.25	0.985693	1	1	1	1	-0.119	9954.41	-0.482076	0	0	negative	NA	negative
TCGA-E2-A15O-01	TCGA-E2-A15O	NO	LumB	Non-basal	ER	ER	#N/A	#N/A	#N/A	#N/A	#N/A	#N/A	female	breast	stage i	t1c	nx	m0	NA	NA	NA	infiltrating ductal carcinoma	infiltrating ductal carcinoma	NA	20105.1	1.15221	1	1	1	1	3890.67	1.16546	1	1	1	1	0.021	5479.76	-0.210958	0	0	equivocal	negative	negative
TCGA-E2-A15P-01	TCGA-E2-A15P	NO	LumA	Non-basal	ER	ER	#N/A	#N/A	#N/A	#N/A	#N/A	#N/A	female	breast	stage ia	t1c	n0	m0	0	NA	NA	infiltrating ductal carcinoma	infiltrating ductal carcinoma	NA	17260.6	0.772687	1	1	1	1	331.481	-0.850755	NA	NA	1	1	-0.013	12829.8	-0.159868	0	0	negative	NA	negative
TCGA-E2-A15R-01	TCGA-E2-A15R	NO	LumB	Non-basal	ER	ER	#N/A	#N/A	#N/A	#N/A	#N/A	#N/A	female	breast	stage iia	t1c	n1a	m0	3	NA	NA	infiltrating ductal carcinoma	infiltrating ductal carcinoma	NA	28133.3	1.39781	1	1	1	1	327.442	-0.285789	1	NA	1	1	0.004	7892.68	-0.0229842	0	0	equivocal	negative	negative
TCGA-E2-A15S-01	TCGA-E2-A15S	NO	LumB	Non-basal	ER	ER	#N/A	#N/A	#N/A	#N/A	#N/A	#N/A	female	breast	stage iib	t2	n1	m0	1	NA	NA	infiltrating ductal carcinoma	infiltrating ductal carcinoma	NA	12261.7	1.09099	1	1	1	1	43.1344	-0.472938	1	0	1	0	0.053	7723.08	-0.112194	0	0	equivocal	negative	negative
TCGA-E2-A15T-01	TCGA-E2-A15T	NO	LumB	Non-basal	ER	ER	#N/A	#N/A	#N/A	#N/A	#N/A	#N/A	female	breast	stage iia	t2	n0	m0	0	NA	NA	infiltrating ductal carcinoma	infiltrating ductal carcinoma	NA	33735.7	1.47448	1	1	1	1	229.002	-0.532289	NA	NA	1	1	0.817	10288.4	0.539678	0	0	equivocal	negative	negative
TCGA-E2-A1B4-01	TCGA-E2-A1B4	NO	LumA	Non-basal	ER	ER	#N/A	#N/A	#N/A	#N/A	#N/A	#N/A	female	breast	stage iiia	t1c	n2a	m0	3	NA	NA	infiltrating ductal carcinoma	infiltrating ductal carcinoma	NA	25353	1.1823	1	1	1	1	6667.04	1.36735	1	1	1	1	0.018	10905	-0.0504679	0	0	negative	NA	negative
TCGA-E2-A1B5-01	TCGA-E2-A1B5	NO	LumA	Non-basal	ER	ER	#N/A	#N/A	#N/A	#N/A	#N/A	#N/A	female	breast	stage iia	t2	n0	m0	0	NA	NA	infiltrating lobular carcinoma	infiltrating lobular carcinoma	NA	1102.86	-0.859605	NA	1	1	1	132.736	-0.513465	NA	NA	1	1	-0.123	1594.11	-1.16803	0	0	negative	NA	negative
TCGA-E2-A1BC-01	TCGA-E2-A1BC	NO	Normal	Non-basal	ER	ER	#N/A	#N/A	#N/A	#N/A	#N/A	#N/A	female	breast	stage ia	t1c	n0	m0	0	NA	NA	infiltrating ductal carcinoma	infiltrating ductal carcinoma	NA	7105.01	0.26985	1	1	1	1	3797.27	1.29296	1	1	1	1	-0.017	8978.52	-0.337981	0	0	negative	NA	negative
TCGA-E2-A1BD-01	TCGA-E2-A1BD	NO	LumA	Non-basal	ER	ER	#N/A	#N/A	#N/A	#N/A	#N/A	#N/A	female	breast	stage iia	t2	n0	m0	0	NA	NA	infiltrating ductal carcinoma	infiltrating ductal carcinoma	NA	14018.4	0.751202	1	1	1	1	7196.63	2.25244	1	1	1	1	0.022	6068.95	0.0433164	0	0	equivocal	negative	negative
TCGA-E2-A1IE-01	TCGA-E2-A1IE	NO	LumB	Non-basal	ER	ER	#N/A	#N/A	#N/A	#N/A	#N/A	#N/A	female	breast	stage iib	t2	n1	m0	1	NA	NA	infiltrating ductal carcinoma	infiltrating ductal carcinoma	NA	17662.8	NA	NA	1	1	1	788.788	NA	NA	NA	1	1	-0.014	9564.62	NA	0	0	equivocal	negative	negative
TCGA-E2-A1IF-01	TCGA-E2-A1IF	NO	LumA	Non-basal	ER	ER	#N/A	#N/A	#N/A	#N/A	#N/A	#N/A	female	breast	stage i	t1c	n0	m0	0	NA	NA	infiltrating ductal carcinoma	infiltrating ductal carcinoma	NA	11147.6	NA	NA	1	1	1	981.71	NA	NA	NA	1	1	0.013	5199.46	NA	0	0	negative	NA	negative
TCGA-E2-A1IG-01	TCGA-E2-A1IG	NO	Normal	Non-basal	ER	ER	#N/A	#N/A	#N/A	#N/A	#N/A	#N/A	female	breast	stage iib	t2	n1mi	m0	1	NA	NA	infiltrating ductal carcinoma	infiltrating ductal carcinoma	NA	8482.34	NA	NA	1	1	1	592.574	NA	NA	NA	1	1	1.285	8666.67	NA	0	0	negative	NA	negative
TCGA-E2-A1IH-01	TCGA-E2-A1IH	NO	LumB	Non-basal	ER	ER	#N/A	#N/A	#N/A	#N/A	#N/A	#N/A	female	breast	stage i	t1c	n0	m0	0	NA	NA	infiltrating lobular carcinoma	infiltrating lobular carcinoma	NA	8176.52	NA	NA	1	1	1	1625.46	NA	NA	1	1	1	0.223	5954.56	NA	0	equivocal	equivocal	NA	equivocal
TCGA-E2-A1IJ-01	TCGA-E2-A1IJ	NO	LumA	Non-basal	ER	ER	#N/A	#N/A	#N/A	#N/A	#N/A	#N/A	female	breast	stage i	t1c	n0	m0	0	NA	NA	infiltrating lobular carcinoma	infiltrating lobular carcinoma	NA	8730.25	NA	NA	1	1	1	7219.26	NA	NA	1	1	1	0.317	11435.5	NA	0	0	equivocal	negative	negative
TCGA-E2-A1IK-01	TCGA-E2-A1IK	NO	LumA	Non-basal	ER	ER	#N/A	#N/A	#N/A	#N/A	#N/A	#N/A	female	breast	stage iia	t1c	n1mi	m0	1	NA	NA	infiltrating ductal carcinoma	infiltrating ductal carcinoma	NA	32707.8	NA	NA	1	1	1	3615.72	NA	NA	1	1	1	-0.001	1623.33	NA	0	0	negative	NA	negative
TCGA-E2-A1IL-01	TCGA-E2-A1IL	NO	LumA	Non-basal	ER	ER	#N/A	#N/A	#N/A	#N/A	#N/A	#N/A	female	breast	stage iia	t1c	n1a	m0	1	NA	NA	infiltrating lobular carcinoma	infiltrating lobular carcinoma	NA	18006.6	NA	NA	1	1	1	992.792	NA	NA	NA	1	1	-0.02	10038.7	NA	0	0	negative	NA	negative
TCGA-E2-A1IN-01	TCGA-E2-A1IN	NO	LumA	Non-basal	ER	ER	#N/A	#N/A	#N/A	#N/A	#N/A	#N/A	female	breast	stage i	t1c	n0	m0	0	NA	NA	infiltrating ductal carcinoma	infiltrating ductal carcinoma	NA	19988	NA	NA	1	1	1	8655.47	NA	NA	1	1	1	0.034	5844.41	NA	0	0	negative	NA	negative
TCGA-E2-A1IO-01	TCGA-E2-A1IO	NO	LumA	Non-basal	ER	ER	#N/A	#N/A	#N/A	#N/A	#N/A	#N/A	female	breast	stage i	t1c	n0	m0	0	NA	NA	infiltrating ductal carcinoma	infiltrating ductal carcinoma	NA	5555.44	NA	NA	1	1	1	2546.32	NA	NA	1	1	1	0.018	9096.42	NA	0	0	equivocal	negative	negative
TCGA-E2-A1IU-01	TCGA-E2-A1IU	NO	LumA	Non-basal	ER	ER	#N/A	#N/A	#N/A	#N/A	#N/A	#N/A	female	breast	stage ia	t1c	n0 (mol+)	m0	0	NA	NA	infiltrating ductal carcinoma	infiltrating ductal carcinoma	NA	27715.9	NA	NA	1	1	1	4952.35	NA	NA	1	1	1	0.013	10754.4	NA	0	0	negative	NA	negative
TCGA-E2-A1L6-01	TCGA-E2-A1L6	NO	LumA	Non-basal	ER	ER	#N/A	#N/A	#N/A	#N/A	#N/A	#N/A	female	breast	stage iia	t1c	n1mi	m0	1	NA	NA	infiltrating ductal carcinoma	infiltrating ductal carcinoma	NA	7149.2	NA	NA	1	1	1	16164.6	NA	NA	1	1	1	0.006	6009.19	NA	0	0	negative	NA	negative
TCGA-E2-A1L8-01	TCGA-E2-A1L8	NO	LumA	Non-basal	ER	ER	#N/A	#N/A	#N/A	#N/A	#N/A	#N/A	female	breast	stage iia	t2	n1a	m0	2	NA	NA	infiltrating lobular carcinoma	infiltrating lobular carcinoma	NA	11387.7	NA	NA	1	1	1	5979.32	NA	NA	1	1	1	0.01	5928.84	NA	0	0	equivocal	negative	negative
TCGA-E2-A1L9-01	TCGA-E2-A1L9	NO	LumA	Non-basal	ER	ER	#N/A	#N/A	#N/A	#N/A	#N/A	#N/A	female	breast	stage iia	t1c	n1mi	m0	1	NA	NA	infiltrating ductal carcinoma	infiltrating ductal carcinoma	NA	10358.4	NA	NA	1	1	1	2329.45	NA	NA	1	1	1	-0.047	5158.99	NA	0	0	negative	NA	negative
TCGA-E2-A1LA-01	TCGA-E2-A1LA	NO	LumB	Non-basal	ER	ER	#N/A	#N/A	#N/A	#N/A	#N/A	#N/A	female	breast	stage iia	t1c	n1a	m0	1	NA	NA	infiltrating ductal carcinoma	infiltrating ductal carcinoma	NA	11522.5	NA	NA	1	1	1	222.964	NA	NA	NA	1	1	0.493	10551.4	NA	0	0	equivocal	negative	negative
TCGA-E2-A2P5-01	TCGA-E2-A2P5	NO	LumB	Non-basal	ER	ER	#N/A	#N/A	#N/A	#N/A	#N/A	#N/A	female	breast	stage iiic	t2	n3	m0	21	NA	NA	infiltrating lobular carcinoma	infiltrating lobular carcinoma	NA	7691.54	NA	NA	1	1	1	3560.27	NA	NA	1	1	1	-0.421	4323.68	NA	0	0	NA	negative	negative
TCGA-E2-A2P6-01	TCGA-E2-A2P6	NO	LumB	Non-basal	ER	ER	#N/A	#N/A	#N/A	#N/A	#N/A	#N/A	female	breast	stage iib	t2	n1	m0	1	NA	NA	infiltrating lobular carcinoma	infiltrating lobular carcinoma	NA	23436.7	NA	NA	1	1	1	81.5684	NA	NA	NA	1	1	-0.013	10530	NA	0	0	NA	negative	negative
TCGA-E2-A3DX-01	TCGA-E2-A3DX	NO	LumA	Non-basal	ER	ER	#N/A	#N/A	#N/A	#N/A	#N/A	#N/A	female	breast	stage iiic	t2	n3	m0	25	NA	NA	infiltrating lobular carcinoma	infiltrating lobular carcinoma	NA	7515.77	NA	NA	1	1	1	5731.32	NA	NA	1	1	1	0.03	25337.7	NA	0	1	NA	positive	positive
TCGA-E2-A56Z-01	TCGA-E2-A56Z	NO	LumB	Non-basal	ER	ER	#N/A	#N/A	#N/A	#N/A	#N/A	#N/A	female	breast	stage iib	t2	n1a	m0	1	NA	NA	infiltrating ductal carcinoma	infiltrating ductal carcinoma	NA	22677.6	NA	NA	1	1	1	419.297	NA	NA	NA	1	1	0.506	6238.95	NA	0	0	equivocal	negative	negative
TCGA-E2-A570-01	TCGA-E2-A570	NO	LumA	Non-basal	ER	ER	#N/A	#N/A	#N/A	#N/A	#N/A	#N/A	female	breast	stage ib	t1c	n1mi	m0	1	NA	NA	infiltrating ductal carcinoma	infiltrating ductal carcinoma	NA	6907.97	NA	NA	1	1	1	5145.91	NA	NA	1	1	1	-0.004	7942.22	NA	0	0	equivocal	negative	negative
TCGA-E2-A572-01	TCGA-E2-A572	NO	LumA	Non-basal	ER	ER	#N/A	#N/A	#N/A	#N/A	#N/A	#N/A	female	breast	stage iiia	t2	n2	m0	0	NA	NA	infiltrating ductal carcinoma	infiltrating ductal carcinoma	NA	3403.22	NA	NA	1	1	1	181.932	NA	NA	NA	1	1	NA	9506.44	NA	0	0	equivocal	negative	negative
TCGA-E2-A576-01	TCGA-E2-A576	NO	LumB	Non-basal	ER	ER	#N/A	#N/A	#N/A	#N/A	#N/A	#N/A	female	breast	stage ia	t1c	n0	mx	0	NA	NA	infiltrating lobular carcinoma	infiltrating lobular carcinoma	NA	15377.6	NA	NA	1	1	1	1631.91	NA	NA	1	1	1	0.096	12824	NA	0	0	equivocal	negative	negative
TCGA-E2-A9RU-01	TCGA-E2-A9RU	NO	LumB	Non-basal	ER	ER	#N/A	#N/A	#N/A	#N/A	#N/A	#N/A	female	breast	stage iiic	t2	n3a	mx	12	NA	NA	infiltrating ductal carcinoma	infiltrating ductal carcinoma	NA	5359.39	NA	NA	1	1	1	131.424	NA	NA	NA	0	0	-0.151	5761.75	NA	0	0	equivocal	negative	negative
TCGA-E9-A1N3-01	TCGA-E9-A1N3	NO	LumB	Non-basal	ER	ER	#N/A	#N/A	#N/A	#N/A	#N/A	#N/A	female	breast	stage iiia	t1c	n2	m0	7	NA	NA	mixed histology (please specify)	mixed histology (please specify)	infiltrating ductal and lobular carcinoma	38301.9	NA	NA	1	1	NA	919.457	NA	NA	NA	NA	NA	0.012	6572.71	NA	0	NA	NA	NA	NA
TCGA-E9-A1N4-01	TCGA-E9-A1N4	NO	LumA	Non-basal	ER	ER	#N/A	#N/A	#N/A	#N/A	#N/A	#N/A	female	breast	stage iiia	t2	n2	m0	4	NA	NA	mixed histology (please specify)	mixed histology (please specify)	infiltrating ductal and lobular carcinoma	2962.65	NA	NA	1	1	1	7926.61	NA	NA	1	1	1	-0.048	3790.9	NA	0	1	positive	NA	positive
TCGA-E9-A1N5-01	TCGA-E9-A1N5	NO	Normal	Non-basal	ER	ER	#N/A	#N/A	#N/A	#N/A	#N/A	#N/A	female	breast	stage iib	t2	n1	m0	2	NA	NA	mixed histology (please specify)	mixed histology (please specify)	infiltrating ductal and lobular carcinoma	6987.94	NA	NA	1	1	1	7411.02	NA	NA	1	1	1	-0.543	3192.29	NA	0	1	positive	NA	positive
TCGA-E9-A1NA-01	TCGA-E9-A1NA	NO	LumA	Non-basal	ER	ER	#N/A	#N/A	#N/A	#N/A	#N/A	#N/A	female	breast	stage iia	t2	n0	m0	0	NA	NA	mixed histology (please specify)	mixed histology (please specify)	infiltrating ductal and lobular carcinoma	10315.1	NA	NA	1	1	1	63.389	NA	NA	NA	1	1	-0.709	4193.57	NA	0	1	positive	NA	positive
TCGA-E9-A1NE-01	TCGA-E9-A1NE	NO	LumA	Non-basal	ER	ER	#N/A	#N/A	#N/A	#N/A	#N/A	#N/A	female	breast	stage iib	t2	n1	m0	1	NA	NA	infiltrating ductal carcinoma	infiltrating ductal carcinoma	NA	4759.31	NA	NA	1	1	1	571.854	NA	NA	NA	1	1	0.015	4425.04	NA	0	0	negative	NA	negative
TCGA-E9-A1NF-01	TCGA-E9-A1NF	NO	LumA	Non-basal	ER	ER	#N/A	#N/A	#N/A	#N/A	#N/A	#N/A	female	breast	stage iia	t2	n0	m0	0	NA	NA	mixed histology (please specify)	mixed histology (please specify)	infiltrating ductal and lobular carcinoma	18105.9	NA	NA	1	1	1	293.955	NA	NA	NA	1	1	-0.266	4387.32	NA	0	0	negative	NA	negative
TCGA-E9-A1NG-01	TCGA-E9-A1NG	NO	LumA	Non-basal	ER	ER	#N/A	#N/A	#N/A	#N/A	#N/A	#N/A	female	breast	stage iia	t2	n0	m0	0	NA	NA	infiltrating ductal carcinoma	infiltrating ductal carcinoma	NA	2760.35	NA	NA	1	1	1	1387.81	NA	NA	1	1	1	0.005	4850.18	NA	0	0	negative	NA	negative
TCGA-E9-A1NH-01	TCGA-E9-A1NH	NO	LumA	Non-basal	ER	ER	#N/A	#N/A	#N/A	#N/A	#N/A	#N/A	female	breast	stage iib	t2	n1	m0	3	NA	NA	infiltrating ductal carcinoma	infiltrating ductal carcinoma	NA	17636	NA	NA	1	1	1	496.382	NA	NA	NA	1	1	-0.299	8130.14	NA	0	0	negative	NA	negative
TCGA-E9-A1NI-01	TCGA-E9-A1NI	NO	LumB	Non-basal	ER	ER	#N/A	#N/A	#N/A	#N/A	#N/A	#N/A	female	breast	stage iia	t2	n0	m0	0	NA	NA	mixed histology (please specify)	mixed histology (please specify)	infiltrating ductal and lobular carcinoma	19910.8	NA	NA	1	1	1	1005.81	NA	NA	NA	1	1	0.038	6689.26	NA	0	0	negative	NA	negative
TCGA-E9-A1QZ-01	TCGA-E9-A1QZ	NO	LumA	Non-basal	ER	ER	#N/A	#N/A	#N/A	#N/A	#N/A	#N/A	female	breast	stage iia	t2	n0	m0	0	NA	NA	infiltrating ductal carcinoma	infiltrating ductal carcinoma	NA	10192.7	NA	NA	1	1	NA	2158.71	NA	NA	1	1	NA	0.334	7246.28	NA	0	NA	NA	NA	NA
TCGA-E9-A1R0-01	TCGA-E9-A1R0	NO	LumA	Non-basal	ER	ER	#N/A	#N/A	#N/A	#N/A	#N/A	#N/A	female	breast	stage iia	t1c	n1	m0	1	NA	NA	infiltrating ductal carcinoma	infiltrating ductal carcinoma	NA	8644.24	NA	NA	1	1	NA	15855.3	NA	NA	1	1	NA	-0.014	8451.84	NA	0	NA	NA	NA	NA
TCGA-E9-A1R2-01	TCGA-E9-A1R2	NO	LumA	Non-basal	ER	ER	#N/A	#N/A	#N/A	#N/A	#N/A	#N/A	female	breast	stage iiic	t2	n3	mx	17	NA	NA	infiltrating ductal carcinoma	infiltrating ductal carcinoma	NA	10254.8	NA	NA	1	1	1	35.8786	NA	NA	0	0	0	0.528	12293	NA	0	0	equivocal	negative	negative
TCGA-E9-A1R3-01	TCGA-E9-A1R3	NO	LumA	Non-basal	ER	ER	#N/A	#N/A	#N/A	#N/A	#N/A	#N/A	female	breast	stage iiic	t2	n3	m0	10	NA	NA	infiltrating ductal carcinoma	infiltrating ductal carcinoma	NA	4966.68	NA	NA	1	1	NA	1327.95	NA	NA	1	1	NA	0.028	4414.33	NA	0	NA	NA	NA	NA
TCGA-E9-A1R4-01	TCGA-E9-A1R4	NO	LumB	Non-basal	ER	ER	#N/A	#N/A	#N/A	#N/A	#N/A	#N/A	female	breast	stage ia	t1c	n0	m0	0	NA	NA	infiltrating ductal carcinoma	infiltrating ductal carcinoma	NA	9788.7	NA	NA	1	1	NA	3533.46	NA	NA	1	1	NA	0.147	5016.15	NA	0	NA	NA	NA	NA
TCGA-E9-A1R5-01	TCGA-E9-A1R5	NO	LumB	Non-basal	ER	ER	#N/A	#N/A	#N/A	#N/A	#N/A	#N/A	female	breast	stage ia	t1c	n0	m0	0	NA	NA	infiltrating ductal carcinoma	infiltrating ductal carcinoma	NA	15106.2	NA	NA	1	1	NA	7015.48	NA	NA	1	1	NA	0.578	10705.7	NA	NA	NA	NA	NA	NA
TCGA-E9-A1R6-01	TCGA-E9-A1R6	NO	LumB	Non-basal	ER	ER	#N/A	#N/A	#N/A	#N/A	#N/A	#N/A	female	breast	stage iia	t2	n0	m0	0	NA	NA	infiltrating ductal carcinoma	infiltrating ductal carcinoma	NA	38653.7	NA	NA	1	1	NA	6178.65	NA	NA	1	1	NA	0.459	14388.7	NA	0	NA	NA	NA	NA
TCGA-E9-A1R7-01	TCGA-E9-A1R7	NO	LumA	Non-basal	ER	ER	#N/A	#N/A	#N/A	#N/A	#N/A	#N/A	female	breast	stage iia	t2	n0	m0	0	NA	NA	infiltrating ductal carcinoma	infiltrating ductal carcinoma	NA	55561.6	NA	NA	1	1	NA	398.343	NA	NA	NA	NA	NA	0.541	7943	NA	NA	NA	NA	NA	NA
TCGA-E9-A1RA-01	TCGA-E9-A1RA	NO	LumA	Non-basal	ER	ER	#N/A	#N/A	#N/A	#N/A	#N/A	#N/A	female	breast	stage ia	t1c	n0	m0	0	NA	NA	infiltrating ductal carcinoma	infiltrating ductal carcinoma	NA	7472.69	NA	NA	1	1	NA	5709.85	NA	NA	1	1	NA	-0.264	6421.85	NA	0	NA	NA	NA	NA
TCGA-E9-A1RB-01	TCGA-E9-A1RB	NO	LumA	Non-basal	ER	ER	#N/A	#N/A	#N/A	#N/A	#N/A	#N/A	female	breast	stage iia	t2	n0	m0	0	NA	NA	infiltrating ductal carcinoma	infiltrating ductal carcinoma	NA	7060.09	NA	NA	1	1	NA	2722.17	NA	NA	1	1	NA	-0.466	2017.17	NA	0	NA	NA	NA	NA
TCGA-E9-A1RC-01	TCGA-E9-A1RC	NO	LumA	Non-basal	ER	ER	#N/A	#N/A	#N/A	#N/A	#N/A	#N/A	female	breast	stage iiic	t4b	n3	m0	10	NA	NA	mixed histology (please specify)	mixed histology (please specify)	infiltrating ductal and lobular carcinoma	32386.4	NA	NA	1	1	NA	6108.47	NA	NA	1	1	NA	-0.005	5702.13	NA	0	NA	NA	NA	NA
TCGA-E9-A1RD-01	TCGA-E9-A1RD	NO	LumA	Non-basal	ER	ER	#N/A	#N/A	#N/A	#N/A	#N/A	#N/A	female	breast	stage iia	t2	n0	m0	0	NA	NA	infiltrating ductal carcinoma	infiltrating ductal carcinoma	NA	37234.2	NA	NA	1	1	NA	9511.31	NA	NA	1	1	NA	-0.007	6268.99	NA	0	NA	NA	NA	NA
TCGA-E9-A1RE-01	TCGA-E9-A1RE	NO	LumB	Non-basal	ER	ER	#N/A	#N/A	#N/A	#N/A	#N/A	#N/A	female	breast	stage iiia	t2	n2	m0	9	NA	NA	infiltrating ductal carcinoma	infiltrating ductal carcinoma	NA	36288.2	NA	NA	1	1	NA	2124.2	NA	NA	1	1	NA	0.562	11743.9	NA	NA	NA	NA	NA	NA
TCGA-E9-A1RF-01	TCGA-E9-A1RF	NO	LumA	Non-basal	ER	ER	#N/A	#N/A	#N/A	#N/A	#N/A	#N/A	female	breast	stage iiia	t2	n2	m0	5	NA	NA	infiltrating ductal carcinoma	infiltrating ductal carcinoma	NA	9033.1	NA	NA	1	1	NA	161.674	NA	NA	NA	NA	NA	0.167	11120.6	NA	0	NA	NA	NA	NA
TCGA-E9-A1RG-01	TCGA-E9-A1RG	NO	LumB	Non-basal	ER	ER	#N/A	#N/A	#N/A	#N/A	#N/A	#N/A	female	breast	stage iiia	t1c	n2	m0	4	NA	NA	infiltrating ductal carcinoma	infiltrating ductal carcinoma	NA	14725.5	NA	NA	1	1	NA	2242.38	NA	NA	1	1	NA	0.05	7991.22	NA	0	NA	NA	NA	NA
TCGA-E9-A1RI-01	TCGA-E9-A1RI	NO	LumA	Non-basal	ER	ER	#N/A	#N/A	#N/A	#N/A	#N/A	#N/A	female	breast	stage iiia	t1c	n2	m0	5	NA	NA	mixed histology (please specify)	mixed histology (please specify)	infiltrating ductal and lobular carcinoma	3932.81	NA	NA	1	1	NA	576.56	NA	NA	NA	NA	NA	0.586	11464.7	NA	NA	NA	NA	NA	NA
TCGA-E9-A226-01	TCGA-E9-A226	NO	LumB	Non-basal	ER	ER	#N/A	#N/A	#N/A	#N/A	#N/A	#N/A	female	breast	stage iiia	t2	n2	m0	6	NA	NA	infiltrating ductal carcinoma	infiltrating ductal carcinoma	NA	10208.6	NA	NA	1	1	NA	5441.05	NA	NA	1	1	NA	-0.526	3230.94	NA	0	NA	NA	NA	NA
TCGA-E9-A227-01	TCGA-E9-A227	NO	LumA	Non-basal	ER	ER	#N/A	#N/A	#N/A	#N/A	#N/A	#N/A	female	breast	stage iib	t2	n1	m0	1	NA	NA	infiltrating ductal carcinoma	infiltrating ductal carcinoma	NA	7749.06	NA	NA	1	1	1	4078.83	NA	NA	1	1	1	0.003	4731.18	NA	0	0	negative	NA	negative
TCGA-E9-A229-01	TCGA-E9-A229	NO	LumA	Non-basal	ER	ER	#N/A	#N/A	#N/A	#N/A	#N/A	#N/A	female	breast	stage ia	t1c	n0	m0	0	NA	NA	infiltrating ductal carcinoma	infiltrating ductal carcinoma	NA	4044.53	NA	NA	1	1	NA	6538.11	NA	NA	1	1	NA	0.011	6606.38	NA	0	NA	NA	NA	NA
TCGA-E9-A22A-01	TCGA-E9-A22A	NO	LumB	Non-basal	ER	ER	#N/A	#N/A	#N/A	#N/A	#N/A	#N/A	female	breast	stage iia	t2	n0	m0	0	NA	NA	infiltrating ductal carcinoma	infiltrating ductal carcinoma	NA	3053.1	NA	NA	1	1	1	129.752	NA	NA	NA	0	0	-0.373	2344.54	NA	0	0	negative	NA	negative
TCGA-E9-A22B-01	TCGA-E9-A22B	NO	LumA	Non-basal	ER	ER	#N/A	#N/A	#N/A	#N/A	#N/A	#N/A	female	breast	stage ia	t1c	n0	m0	0	NA	NA	mixed histology (please specify)	mixed histology (please specify)	infiltrating ductal and lobular carcinoma	12802.3	NA	NA	1	1	1	70.9057	NA	NA	NA	0	0	0.216	6190.84	NA	0	0	negative	NA	negative
TCGA-E9-A22E-01	TCGA-E9-A22E	NO	LumB	Non-basal	ER	ER	#N/A	#N/A	#N/A	#N/A	#N/A	#N/A	female	breast	stage iiia	t2	n2	m0	4	NA	NA	infiltrating ductal carcinoma	infiltrating ductal carcinoma	NA	9829.28	NA	NA	1	1	1	269.034	NA	NA	NA	1	1	-0.398	1968.93	NA	0	1	positive	NA	positive
TCGA-E9-A22H-01	TCGA-E9-A22H	NO	LumB	Non-basal	ER	ER	#N/A	#N/A	#N/A	#N/A	#N/A	#N/A	female	breast	stage iib	t2	n1	m0	1	NA	NA	infiltrating ductal carcinoma	infiltrating ductal carcinoma	NA	17606.3	NA	NA	1	1	1	13049.4	NA	NA	1	1	1	0.012	5451.43	NA	0	1	positive	NA	positive
TCGA-E9-A245-01	TCGA-E9-A245	NO	LumA	Non-basal	ER	ER	#N/A	#N/A	#N/A	#N/A	#N/A	#N/A	female	breast	stage iib	t2	n1	m0	3	NA	NA	infiltrating ductal carcinoma	infiltrating ductal carcinoma	NA	7015.53	NA	NA	1	1	NA	5541.84	NA	NA	1	1	NA	-0.002	6254.76	NA	0	NA	NA	NA	NA
TCGA-E9-A247-01	TCGA-E9-A247	NO	LumA	Non-basal	ER	ER	#N/A	#N/A	#N/A	#N/A	#N/A	#N/A	female	breast	stage ia	t1c	n0 (i-)	m0	0	NA	NA	infiltrating ductal carcinoma	infiltrating ductal carcinoma	NA	40205.1	NA	NA	1	1	NA	9596.03	NA	NA	1	1	NA	-0.003	8262.49	NA	0	NA	NA	NA	NA
TCGA-E9-A249-01	TCGA-E9-A249	NO	LumB	Non-basal	ER	ER	#N/A	#N/A	#N/A	#N/A	#N/A	#N/A	female	breast	stage iia	t2	n0 (i-)	m0	0	NA	NA	infiltrating ductal carcinoma	infiltrating ductal carcinoma	NA	12074.4	NA	NA	1	1	NA	23517.5	NA	NA	1	1	NA	-0.022	9090.53	NA	0	NA	NA	NA	NA
TCGA-E9-A24A-01	TCGA-E9-A24A	NO	LumA	Non-basal	ER	ER	#N/A	#N/A	#N/A	#N/A	#N/A	#N/A	female	breast	stage iia	t1c	n1	m0	1	NA	NA	infiltrating ductal carcinoma	infiltrating ductal carcinoma	NA	34199.5	NA	NA	1	1	NA	6320.35	NA	NA	1	1	NA	0.013	4028.49	NA	0	NA	NA	NA	NA
TCGA-E9-A295-01	TCGA-E9-A295	NO	LumA	Non-basal	ER	ER	#N/A	#N/A	#N/A	#N/A	#N/A	#N/A	female	breast	stage iia	t2	n0 (i-)	m0	0	NA	NA	infiltrating lobular carcinoma	infiltrating lobular carcinoma	NA	4744.17	NA	NA	1	1	1	2099.72	NA	NA	1	1	1	0.301	7074.25	NA	0	1	positive	NA	positive
TCGA-E9-A2JS-01	TCGA-E9-A2JS	NO	LumB	Non-basal	ER	ER	#N/A	#N/A	#N/A	#N/A	#N/A	#N/A	female	breast	stage iib	t2	n1	m0	1	NA	NA	infiltrating lobular carcinoma	infiltrating lobular carcinoma	NA	12692.2	NA	NA	1	1	NA	290.61	NA	NA	NA	NA	NA	0.798	10918	NA	NA	NA	NA	NA	NA
TCGA-E9-A2JT-01	TCGA-E9-A2JT	NO	LumB	Non-basal	ER	ER	#N/A	#N/A	#N/A	#N/A	#N/A	#N/A	female	breast	stage iia	t2	n0 (i-)	m0	0	NA	NA	infiltrating lobular carcinoma	infiltrating lobular carcinoma	NA	5178.47	NA	NA	1	1	NA	101.983	NA	NA	NA	NA	NA	-0.05	1762.04	NA	0	NA	NA	NA	NA
TCGA-E9-A3HO-01	TCGA-E9-A3HO	NO	LumB	Non-basal	ER	ER	#N/A	#N/A	#N/A	#N/A	#N/A	#N/A	female	breast	stage iia	t2	n0 (i-)	m0	0	NA	NA	infiltrating lobular carcinoma	infiltrating lobular carcinoma	NA	8148.68	NA	NA	1	1	NA	2096.06	NA	NA	1	1	NA	0.028	7687.53	NA	0	NA	NA	NA	NA
TCGA-E9-A3Q9-01	TCGA-E9-A3Q9	NO	LumA	Non-basal	ER	ER	#N/A	#N/A	#N/A	#N/A	#N/A	#N/A	female	breast	stage iiic	t3	n3	m0	22	NA	NA	infiltrating lobular carcinoma	infiltrating lobular carcinoma	NA	13762.3	NA	NA	1	1	1	17499.3	NA	NA	1	1	1	-0.017	3433.16	NA	0	indeterminate	indeterminate	NA	indeterminate
TCGA-E9-A3X8-01	TCGA-E9-A3X8	NO	LumA	Non-basal	ER	ER	#N/A	#N/A	#N/A	#N/A	#N/A	#N/A	female	breast	stage iib	t2	n1	m0	4	NA	NA	infiltrating lobular carcinoma	infiltrating lobular carcinoma	NA	3467.8	NA	NA	1	1	1	3725.38	NA	NA	1	1	1	-0.179	5586.61	NA	0	1	positive	NA	positive
TCGA-E9-A54X-01	TCGA-E9-A54X	NO	LumB	Non-basal	ER	ER	#N/A	#N/A	#N/A	#N/A	#N/A	#N/A	female	breast	stage ia	t1b	n0 (i-)	m0	0	NA	NA	mucinous carcinoma	mucinous carcinoma	NA	33062.6	NA	NA	1	1	1	9579.41	NA	NA	1	1	1	0.023	4548.66	NA	0	0	negative	NA	negative
TCGA-E9-A5FK-01	TCGA-E9-A5FK	NO	LumA	Non-basal	ER	ER	#N/A	#N/A	#N/A	#N/A	#N/A	#N/A	female	breast	stage iiic	t2	n3	m0	10	NA	NA	infiltrating lobular carcinoma	infiltrating lobular carcinoma	NA	6398.32	NA	NA	1	1	1	2413.95	NA	NA	1	1	1	-0.047	7256.44	NA	0	0	negative	NA	negative
TCGA-E9-A5UO-01	TCGA-E9-A5UO	NO	LumB	Non-basal	ER	ER	#N/A	#N/A	#N/A	#N/A	#N/A	#N/A	female	breast	stage iia	t2	n0	m0	0	NA	NA	mucinous carcinoma	mucinous carcinoma	NA	12035.8	NA	NA	1	1	NA	2912.97	NA	NA	1	1	NA	0.887	12479.6	NA	NA	NA	NA	NA	NA
TCGA-E9-A6HE-01	TCGA-E9-A6HE	NO	LumB	Non-basal	ER	ER	#N/A	#N/A	#N/A	#N/A	#N/A	#N/A	female	breast	stage iiic	t3	n3	mx	12	NA	NA	infiltrating lobular carcinoma	infiltrating lobular carcinoma	NA	8074.39	NA	NA	1	1	1	2788.83	NA	NA	1	1	1	0.009	11846.2	NA	0	0	negative	negative	negative
TCGA-EW-A1IX-01	TCGA-EW-A1IX	NO	LumA	Non-basal	ER	ER	#N/A	#N/A	#N/A	#N/A	#N/A	#N/A	female	breast	stage iia	t1b	n1a	mx	1	NA	NA	other specify	other specify	invasive tubulolobular carcinoma	5673.16	NA	NA	1	1	1	13508.1	NA	NA	1	1	1	0.001	11108.3	NA	0	0	negative	NA	negative
TCGA-EW-A1IY-01	TCGA-EW-A1IY	NO	LumB	Non-basal	ER	ER	#N/A	#N/A	#N/A	#N/A	#N/A	#N/A	female	breast	stage i	t1c	n0	mx	0	NA	NA	infiltrating ductal carcinoma	infiltrating ductal carcinoma	NA	6429.25	NA	NA	1	1	1	3794.41	NA	NA	1	1	1	0	2062.19	NA	0	0	negative	NA	negative
TCGA-EW-A1IZ-01	TCGA-EW-A1IZ	NO	LumA	Non-basal	ER	ER	#N/A	#N/A	#N/A	#N/A	#N/A	#N/A	female	breast	stage iiia	t2	n2a	mx	5	NA	NA	infiltrating ductal carcinoma	infiltrating ductal carcinoma	NA	6063.07	NA	NA	1	1	1	45.7509	NA	NA	0	1	1	0	6969.96	NA	0	0	negative	NA	negative
TCGA-EW-A1J1-01	TCGA-EW-A1J1	NO	LumA	Non-basal	ER	ER	#N/A	#N/A	#N/A	#N/A	#N/A	#N/A	female	breast	stage iib	t2	n1a	m0	1	NA	NA	infiltrating ductal carcinoma	infiltrating ductal carcinoma	NA	14908.2	NA	NA	1	1	1	9932.74	NA	NA	1	1	1	-0.017	7429.26	NA	0	0	negative	NA	negative
TCGA-EW-A1J2-01	TCGA-EW-A1J2	NO	LumA	Non-basal	ER	ER	#N/A	#N/A	#N/A	#N/A	#N/A	#N/A	female	breast	stage iib	t1c	n1mi	mx	1	NA	NA	infiltrating lobular carcinoma	infiltrating lobular carcinoma	NA	13710.4	NA	NA	1	1	1	2778.94	NA	NA	1	1	1	0.27	12674.7	NA	0	0	negative	NA	negative
TCGA-EW-A1J5-01	TCGA-EW-A1J5	NO	LumA	Non-basal	ER	ER	#N/A	#N/A	#N/A	#N/A	#N/A	#N/A	female	breast	stage iib	t3	n0 (i-)	m0	0	NA	NA	infiltrating lobular carcinoma	infiltrating lobular carcinoma	NA	9524.21	NA	NA	1	1	1	11629.2	NA	NA	1	1	1	0.474	12304.2	NA	0	0	negative	NA	negative
TCGA-EW-A1J6-01	TCGA-EW-A1J6	NO	LumB	Non-basal	ER	ER	#N/A	#N/A	#N/A	#N/A	#N/A	#N/A	female	breast	stage i	t1c	n0 (i-)	m0	0	NA	NA	infiltrating ductal carcinoma	infiltrating ductal carcinoma	NA	31833	NA	NA	1	1	1	2619.3	NA	NA	1	1	1	0.334	4108.14	NA	0	0	negative	NA	negative
TCGA-EW-A1OX-01	TCGA-EW-A1OX	NO	LumB	Non-basal	ER	ER	#N/A	#N/A	#N/A	#N/A	#N/A	#N/A	female	breast	stage iia	t2	n0	mx	0	NA	NA	mucinous carcinoma	mucinous carcinoma	NA	13234.1	NA	NA	1	1	1	699.447	NA	NA	NA	1	1	-0.074	5417.2	NA	0	0	negative	NA	negative
TCGA-EW-A1OY-01	TCGA-EW-A1OY	NO	LumB	Non-basal	ER	ER	#N/A	#N/A	#N/A	#N/A	#N/A	#N/A	female	breast	stage iia	t2	n0	mx	0	NA	NA	infiltrating ductal carcinoma	infiltrating ductal carcinoma	NA	28248.1	NA	NA	1	1	1	3369.18	NA	NA	1	1	1	0.212	8948.32	NA	0	0	negative	negative	negative
TCGA-EW-A1P0-01	TCGA-EW-A1P0	NO	LumB	Non-basal	ER	ER	#N/A	#N/A	#N/A	#N/A	#N/A	#N/A	female	breast	stage iib	t2	n1b	mx	1	NA	NA	mixed histology (please specify)	mixed histology (please specify)	idc+ mucinous carcinoma	8308.76	NA	NA	1	1	1	16.9794	NA	NA	0	0	0	-0.004	467.828	NA	0	0	negative	NA	negative
TCGA-EW-A1P3-01	TCGA-EW-A1P3	NO	LumA	Non-basal	ER	ER	#N/A	#N/A	#N/A	#N/A	#N/A	#N/A	female	breast	stage iia	t2	n0	mx	0	NA	NA	infiltrating ductal carcinoma	infiltrating ductal carcinoma	NA	12993.3	NA	NA	1	1	1	3817.85	NA	NA	1	1	1	0.507	14074.1	NA	0	0	negative	NA	negative
TCGA-EW-A1P5-01	TCGA-EW-A1P5	NO	LumA	Non-basal	ER	ER	#N/A	#N/A	#N/A	#N/A	#N/A	#N/A	female	breast	stage iib	t2	n1a	m0	3	NA	NA	infiltrating ductal carcinoma	infiltrating ductal carcinoma	NA	27647.5	NA	NA	1	1	1	14987	NA	NA	1	1	1	0.206	4606.07	NA	0	0	negative	negative	negative
TCGA-EW-A1P6-01	TCGA-EW-A1P6	NO	LumA	Non-basal	ER	ER	#N/A	#N/A	#N/A	#N/A	#N/A	#N/A	female	breast	stage iib	t2	n1a	m0	2	NA	NA	infiltrating ductal carcinoma	infiltrating ductal carcinoma	NA	23767.2	NA	NA	1	1	1	29004.9	NA	NA	1	1	1	0.044	6359.57	NA	0	0	negative	NA	negative
TCGA-EW-A1PA-01	TCGA-EW-A1PA	NO	LumA	Non-basal	ER	ER	#N/A	#N/A	#N/A	#N/A	#N/A	#N/A	female	breast	stage iib	t2	n1a	m0	1	NA	NA	infiltrating ductal carcinoma	infiltrating ductal carcinoma	NA	29003.3	NA	NA	1	1	1	272.717	NA	NA	NA	1	1	-0.649	4475.41	NA	0	0	negative	NA	negative
TCGA-EW-A1PC-01	TCGA-EW-A1PC	NO	LumB	Non-basal	ER	ER	#N/A	#N/A	#N/A	#N/A	#N/A	#N/A	female	breast	stage iib	t3	n0 (i-)	mx	0	NA	NA	infiltrating ductal carcinoma	infiltrating ductal carcinoma	NA	5618.53	NA	NA	1	1	1	160.395	NA	NA	NA	1	1	1.005	10223.2	NA	0	0	negative	NA	negative
TCGA-EW-A1PE-01	TCGA-EW-A1PE	NO	LumA	Non-basal	ER	ER	#N/A	#N/A	#N/A	#N/A	#N/A	#N/A	female	breast	stage iia	t1c	n1a	m0	1	NA	NA	infiltrating ductal carcinoma	infiltrating ductal carcinoma	NA	29388.5	NA	NA	1	1	1	2680.26	NA	NA	1	1	1	0.002	6818.72	NA	0	0	negative	NA	negative
TCGA-EW-A1PF-01	TCGA-EW-A1PF	NO	LumA	Non-basal	ER	ER	#N/A	#N/A	#N/A	#N/A	#N/A	#N/A	female	breast	stage ia	t1c	n0	m0	0	NA	NA	infiltrating ductal carcinoma	infiltrating ductal carcinoma	NA	16752.4	NA	NA	1	1	1	644.887	NA	NA	NA	1	1	-0.392	5668.23	NA	0	0	negative	NA	negative
TCGA-EW-A1PG-01	TCGA-EW-A1PG	NO	LumA	Non-basal	ER	ER	#N/A	#N/A	#N/A	#N/A	#N/A	#N/A	female	breast	stage iib	t2	n1a	mx	1	NA	NA	infiltrating lobular carcinoma	infiltrating lobular carcinoma	NA	3532.6	NA	NA	1	1	1	2160.58	NA	NA	1	1	1	-0.018	7273.48	NA	0	0	equivocal	negative	negative
TCGA-EW-A2FS-01	TCGA-EW-A2FS	NO	LumA	Non-basal	ER	ER	#N/A	#N/A	#N/A	#N/A	#N/A	#N/A	female	breast	stage iib	t2	n1mi	mx	1	NA	NA	infiltrating ductal carcinoma	infiltrating ductal carcinoma	NA	10754.5	NA	NA	1	1	1	109.752	NA	NA	NA	0	0	0.164	8300.7	NA	0	0	negative	NA	negative
TCGA-EW-A2FV-01	TCGA-EW-A2FV	NO	LumA	Non-basal	ER	ER	#N/A	#N/A	#N/A	#N/A	#N/A	#N/A	female	breast	stage iiic	t3	n3a	mx	29	NA	NA	other specify	other specify	invasive micropapillary	4533.49	NA	NA	1	1	1	1368.21	NA	NA	1	1	1	-0.369	5920.43	NA	0	0	negative	NA	negative
TCGA-EW-A2FW-01	TCGA-EW-A2FW	NO	LumB	Non-basal	ER	ER	#N/A	#N/A	#N/A	#N/A	#N/A	#N/A	female	breast	stage iia	t2	n0 (i-)	mx	0	NA	NA	other specify	other specify	invasive papillary carcinoma	21831.8	NA	NA	1	1	1	577.797	NA	NA	NA	1	1	-0.033	8334.2	NA	0	0	negative	NA	negative
TCGA-EW-A3E8-01	TCGA-EW-A3E8	NO	LumA	Non-basal	ER	ER	#N/A	#N/A	#N/A	#N/A	#N/A	#N/A	female	breast	stage iib	t3	n0	mx	0	NA	NA	infiltrating lobular carcinoma	infiltrating lobular carcinoma	NA	4451.73	NA	NA	1	1	1	1255.63	NA	NA	1	0	0	0.02	13073	NA	0	0	negative	NA	negative
TCGA-EW-A423-01	TCGA-EW-A423	NO	LumB	Non-basal	ER	ER	#N/A	#N/A	#N/A	#N/A	#N/A	#N/A	female	breast	stage iia	t2	n0	mx	0	NA	NA	infiltrating lobular carcinoma	infiltrating lobular carcinoma	NA	22074.8	NA	NA	1	1	1	40.7526	NA	NA	0	1	1	0.322	10516.5	NA	0	0	negative	NA	negative
TCGA-EW-A424-01	TCGA-EW-A424	NO	LumA	Non-basal	ER	ER	#N/A	#N/A	#N/A	#N/A	#N/A	#N/A	female	breast	stage iiia	t3	n1	mx	0	NA	NA	infiltrating lobular carcinoma	infiltrating lobular carcinoma	NA	5039.8	NA	NA	1	1	1	4877.87	NA	NA	1	1	1	0.064	6952.86	NA	0	1	positive	NA	positive
TCGA-GI-A2C8-01	TCGA-GI-A2C8	NO	LumA	Non-basal	ER	ER	#N/A	#N/A	#N/A	#N/A	#N/A	#N/A	female	breast	stage iiib	t4b	n0	mx	0	NA	NA	infiltrating ductal carcinoma	infiltrating ductal carcinoma	NA	7420.35	NA	NA	1	1	1	58.9023	NA	NA	NA	1	1	-0.337	599.398	NA	0	0	negative	negative	negative
TCGA-GM-A2D9-01	TCGA-GM-A2D9	NO	LumA	Non-basal	ER	ER	#N/A	#N/A	#N/A	#N/A	#N/A	#N/A	female	breast	stage i	t1c	n0 (i-)	m0	0	NA	NA	infiltrating ductal carcinoma	infiltrating ductal carcinoma	NA	14427.3	NA	NA	1	1	1	284.801	NA	NA	NA	1	1	-0.009	7256.69	NA	0	0	NA	negative	negative
TCGA-GM-A2DC-01	TCGA-GM-A2DC	NO	LumA	Non-basal	ER	ER	#N/A	#N/A	#N/A	#N/A	#N/A	#N/A	female	breast	stage iia	t1c	n1a	m0	1	NA	NA	infiltrating ductal carcinoma	infiltrating ductal carcinoma	NA	7562.3	NA	NA	1	1	1	418.547	NA	NA	NA	1	1	0.597	12384.1	NA	0	0	NA	negative	negative
TCGA-GM-A2DK-01	TCGA-GM-A2DK	NO	LumA	Non-basal	ER	ER	#N/A	#N/A	#N/A	#N/A	#N/A	#N/A	female	breast	stage i	t1c	n0 (i-)	m0	0	NA	NA	infiltrating ductal carcinoma	infiltrating ductal carcinoma	NA	15956.6	NA	NA	1	1	1	669.842	NA	NA	NA	0	0	0.333	10017.9	NA	0	0	negative	NA	negative
TCGA-GM-A2DL-01	TCGA-GM-A2DL	NO	LumB	Non-basal	ER	ER	#N/A	#N/A	#N/A	#N/A	#N/A	#N/A	female	breast	stage i	t1c	n0 (i-)	m0	0	NA	NA	infiltrating ductal carcinoma	infiltrating ductal carcinoma	NA	6099.39	NA	NA	1	1	1	6169.93	NA	NA	1	1	1	-0.515	3537.4	NA	0	0	negative	NA	negative
TCGA-GM-A2DM-01	TCGA-GM-A2DM	NO	LumA	Non-basal	ER	ER	#N/A	#N/A	#N/A	#N/A	#N/A	#N/A	female	breast	stage iia	t2	n0 (i-)	m0	0	NA	NA	infiltrating ductal carcinoma	infiltrating ductal carcinoma	NA	10007.5	NA	NA	1	1	1	8169.72	NA	NA	1	1	1	-0.004	4198.57	NA	0	0	negative	NA	negative
TCGA-GM-A2DN-01	TCGA-GM-A2DN	NO	LumA	Non-basal	ER	ER	#N/A	#N/A	#N/A	#N/A	#N/A	#N/A	female	breast	stage iia	t2	n0 (i-)	m0	0	NA	NA	infiltrating ductal carcinoma	infiltrating ductal carcinoma	NA	7691.09	NA	NA	1	1	1	970.879	NA	NA	NA	1	1	-0.054	6498.26	NA	0	0	negative	NA	negative
TCGA-GM-A2DO-01	TCGA-GM-A2DO	NO	LumB	Non-basal	ER	ER	#N/A	#N/A	#N/A	#N/A	#N/A	#N/A	female	breast	stage i	t1c	n0 (i-)	m0	0	NA	NA	infiltrating lobular carcinoma	infiltrating lobular carcinoma	NA	3433.07	NA	NA	1	1	1	1959.65	NA	NA	1	1	1	0.011	4662.4	NA	0	0	negative	NA	negative
TCGA-GM-A3NY-01	TCGA-GM-A3NY	NO	LumA	Non-basal	ER	ER	#N/A	#N/A	#N/A	#N/A	#N/A	#N/A	female	breast	stage iib	t2	n1a	m0	1	NA	NA	infiltrating lobular carcinoma	infiltrating lobular carcinoma	NA	13879	NA	NA	1	1	1	146.776	NA	NA	NA	1	1	0.023	6532.41	NA	0	0	negative	NA	negative
TCGA-GM-A3XG-01	TCGA-GM-A3XG	NO	LumA	Non-basal	ER	ER	#N/A	#N/A	#N/A	#N/A	#N/A	#N/A	female	breast	stage iiia	t3	n1a	m0	3	NA	NA	infiltrating lobular carcinoma	infiltrating lobular carcinoma	NA	1994.27	NA	NA	1	1	1	5915.24	NA	NA	1	1	1	0.002	11408	NA	0	0	negative	negative	negative
TCGA-GM-A3XN-01	TCGA-GM-A3XN	NO	LumA	Non-basal	ER	ER	#N/A	#N/A	#N/A	#N/A	#N/A	#N/A	female	breast	stage iiia	t1c	n2a	m0	5	NA	NA	infiltrating lobular carcinoma	infiltrating lobular carcinoma	NA	2245.92	NA	NA	1	1	1	4795.04	NA	NA	1	1	1	0.011	5982.26	NA	0	0	negative	negative	negative
TCGA-GM-A4E0-01	TCGA-GM-A4E0	NO	LumA	Non-basal	ER	ER	#N/A	#N/A	#N/A	#N/A	#N/A	#N/A	female	breast	stage iiic	t3	n3a	m0	10	NA	NA	infiltrating lobular carcinoma	infiltrating lobular carcinoma	NA	4494.67	NA	NA	1	1	1	1423.01	NA	NA	1	1	1	-0.054	5052.01	NA	0	0	NA	negative	negative
TCGA-GM-A5PV-01	TCGA-GM-A5PV	NO	LumA	Non-basal	ER	ER	#N/A	#N/A	#N/A	#N/A	#N/A	#N/A	female	breast	stage iib	t2	n1a	m0	1	NA	NA	infiltrating lobular carcinoma	infiltrating lobular carcinoma	NA	21887.8	NA	NA	1	1	1	2305.08	NA	NA	1	1	1	0.009	11118.1	NA	0	0	NA	negative	negative
TCGA-GM-A5PX-01	TCGA-GM-A5PX	NO	LumA	Non-basal	ER	ER	#N/A	#N/A	#N/A	#N/A	#N/A	#N/A	female	breast	stage iib	t2	n1mi	m0	1	NA	NA	infiltrating lobular carcinoma	infiltrating lobular carcinoma	NA	4319.66	NA	NA	1	1	1	1450.07	NA	NA	1	1	1	-0.02	9157.48	NA	0	0	negative	negative	negative
TCGA-HN-A2OB-01	TCGA-HN-A2OB	NO	LumA	Non-basal	ER	ER	#N/A	#N/A	#N/A	#N/A	#N/A	#N/A	female	breast	stage iib	t2	n1	m0	2	NA	NA	infiltrating lobular carcinoma	infiltrating lobular carcinoma	NA	4193.8	NA	NA	1	1	1	2858.57	NA	NA	1	1	1	0.013	14435.7	NA	0	0	negative	negative	negative
TCGA-JL-A3YX-01	TCGA-JL-A3YX	NO	LumA	Non-basal	ER	ER	#N/A	#N/A	#N/A	#N/A	#N/A	#N/A	female	breast	stage iia	t2	n0	m0	0	NA	NA	infiltrating lobular carcinoma	infiltrating lobular carcinoma	NA	4815.11	NA	NA	1	1	1	8059.56	NA	NA	1	1	1	0.032	7486.22	NA	0	1	positive	NA	positive
TCGA-LD-A66U-01	TCGA-LD-A66U	NO	LumA	Non-basal	ER	ER	#N/A	#N/A	#N/A	#N/A	#N/A	#N/A	female	breast	stage iib	t2	n1mi	mx	2	NA	NA	infiltrating lobular carcinoma	infiltrating lobular carcinoma	NA	3168.54	NA	NA	1	1	1	3000.77	NA	NA	1	1	1	-0.01	9873.03	NA	0	0	negative	NA	negative
TCGA-LD-A74U-01	TCGA-LD-A74U	NO	LumA	Non-basal	ER	ER	#N/A	#N/A	#N/A	#N/A	#N/A	#N/A	female	breast	stage iiic	t3	n3a	m0	11	NA	NA	infiltrating lobular carcinoma	other specify	invasive lobular carcinoma, classical type, focal pleomorphic type	10325.6	NA	NA	1	1	1	513.336	NA	NA	NA	0	0	-0.281	5319.71	NA	0	0	negative	NA	negative
TCGA-LD-A7W5-01	TCGA-LD-A7W5	NO	LumA	Non-basal	ER	ER	#N/A	#N/A	#N/A	#N/A	#N/A	#N/A	female	breast	stage iiic	t2	n3a	m0	23	NA	NA	infiltrating ductal carcinoma	infiltrating ductal carcinoma	NA	18545.4	NA	NA	1	1	1	101.635	NA	NA	NA	1	1	-0.262	4996.79	NA	0	0	negative	NA	negative
TCGA-LD-A7W6-01	TCGA-LD-A7W6	NO	LumA	Non-basal	ER	ER	#N/A	#N/A	#N/A	#N/A	#N/A	#N/A	female	breast	stage iib	t2	n1a	m0	2	NA	NA	infiltrating lobular carcinoma	other specify	invasive lobular carcinoma, mixed classical (70%) and pleomorphic/solid (30%) types	10298.1	NA	NA	1	1	1	2207.08	NA	NA	1	1	1	-0.02	8974.69	NA	0	0	negative	NA	negative
TCGA-LL-A440-01	TCGA-LL-A440	NO	LumA	Non-basal	ER	ER	#N/A	#N/A	#N/A	#N/A	#N/A	#N/A	female	breast	stage ia	t1c	n0 (i-)	mx	0	NA	NA	infiltrating lobular carcinoma	infiltrating lobular carcinoma	NA	6348.86	NA	NA	1	1	1	1948.35	NA	NA	1	1	1	0.031	6300.52	NA	0	0	equivocal	negative	negative
TCGA-LL-A442-01	TCGA-LL-A442	NO	LumB	Non-basal	ER	ER	#N/A	#N/A	#N/A	#N/A	#N/A	#N/A	female	breast	stage iia	t2	n0 (i-)	mx	0	NA	NA	infiltrating ductal carcinoma	infiltrating ductal carcinoma	NA	31872.5	NA	NA	1	1	1	7349.02	NA	NA	1	1	1	0.007	9306.49	NA	0	0	equivocal	negative	negative
TCGA-LL-A50Y-01	TCGA-LL-A50Y	NO	LumA	Non-basal	ER	ER	#N/A	#N/A	#N/A	#N/A	#N/A	#N/A	female	breast	stage iia	t2	n0	mx	0	NA	NA	infiltrating lobular carcinoma	infiltrating lobular carcinoma	NA	14587.3	NA	NA	1	1	1	3402.75	NA	NA	1	1	1	0.015	14588.3	NA	0	0	equivocal	negative	negative
TCGA-LL-A5YL-01	TCGA-LL-A5YL	NO	LumB	Non-basal	ER	ER	#N/A	#N/A	#N/A	#N/A	#N/A	#N/A	female	breast	stage iib	t2	n1a	mx	3	NA	NA	infiltrating lobular carcinoma	infiltrating lobular carcinoma	NA	2834.01	NA	NA	1	1	1	163.702	NA	NA	NA	0	0	-0.011	12148.9	NA	0	0	positive	negative	negative
TCGA-LL-A5YP-01	TCGA-LL-A5YP	NO	Basal	Basal	ER	ER	#N/A	#N/A	#N/A	#N/A	#N/A	#N/A	female	breast	stage iib	t2	n1a	m0	2	NA	NA	infiltrating ductal carcinoma	infiltrating ductal carcinoma	NA	33.906	NA	NA	0	1	1	15.3707	NA	NA	0	0	0	-0.077	3076.85	NA	0	1	negative	positive	positive
TCGA-LL-A6FP-01	TCGA-LL-A6FP	NO	LumA	Non-basal	ER	ER	#N/A	#N/A	#N/A	#N/A	#N/A	#N/A	female	breast	stage iia	t2	nx	mx	NA	NA	NA	infiltrating lobular carcinoma	infiltrating lobular carcinoma	NA	12558.8	NA	NA	1	1	1	2.3522	NA	NA	0	1	1	-0.527	11181.8	NA	0	0	equivocal	negative	negative
TCGA-LL-A6FQ-01	TCGA-LL-A6FQ	NO	LumA	Non-basal	ER	ER	#N/A	#N/A	#N/A	#N/A	#N/A	#N/A	female	breast	stage iiia	t2	n2a	mx	7	NA	NA	infiltrating ductal carcinoma	infiltrating ductal carcinoma	NA	12629.8	NA	NA	1	1	1	242.581	NA	NA	NA	1	1	-0.027	17244.5	NA	0	0	negative	NA	negative
TCGA-LL-A73Z-01	TCGA-LL-A73Z	NO	LumA	Non-basal	ER	ER	#N/A	#N/A	#N/A	#N/A	#N/A	#N/A	female	breast	stage iv	t1c	nx	m1	NA	NA	NA	infiltrating ductal carcinoma	infiltrating ductal carcinoma	NA	1932.05	NA	NA	1	1	1	650.661	NA	NA	NA	1	1	-0.13	5793.39	NA	0	0	equivocal	negative	negative
TCGA-LL-A7SZ-01	TCGA-LL-A7SZ	NO	LumB	Non-basal	ER	ER	#N/A	#N/A	#N/A	#N/A	#N/A	#N/A	female	breast	stage iib	t2	n1a	mx	2	NA	NA	infiltrating ductal carcinoma	infiltrating ductal carcinoma	NA	2703.83	NA	NA	1	1	1	645.631	NA	NA	NA	1	1	-0.257	3259.23	NA	0	0	negative	NA	negative
TCGA-LL-A7T0-01	TCGA-LL-A7T0	NO	LumB	Non-basal	ER	ER	#N/A	#N/A	#N/A	#N/A	#N/A	#N/A	female	breast	stage iib	t2	n1a	m0	1	NA	NA	infiltrating ductal carcinoma	infiltrating ductal carcinoma	NA	10559.3	NA	NA	1	1	1	27.307	NA	NA	0	1	1	0.31	13663.4	NA	0	1	positive	NA	positive
TCGA-LL-A8F5-01	TCGA-LL-A8F5	NO	Basal	Basal	ER	ER	#N/A	#N/A	#N/A	#N/A	#N/A	#N/A	female	breast	stage iia	t2	n0 (i-)	mx	0	NA	NA	infiltrating ductal carcinoma	infiltrating ductal carcinoma	NA	320.567	NA	NA	NA	1	1	12.5918	NA	NA	0	0	0	-0.441	2720.88	NA	0	0	negative	NA	negative
TCGA-LL-A9Q3-01	TCGA-LL-A9Q3	NO	LumA	Non-basal	ER	ER	#N/A	#N/A	#N/A	#N/A	#N/A	#N/A	female	breast	stage iiic	t3	n3a	mx	28	NA	NA	infiltrating lobular carcinoma	infiltrating lobular carcinoma	NA	12090.7	NA	NA	1	1	1	25.2754	NA	NA	0	1	1	-0.022	12905.6	NA	0	1	positive	NA	positive
TCGA-LQ-A4E4-01	TCGA-LQ-A4E4	NO	LumB	Non-basal	ER	ER	#N/A	#N/A	#N/A	#N/A	#N/A	#N/A	female	breast	stage iiia	t3	n1a	mx	3	NA	NA	infiltrating lobular carcinoma	infiltrating lobular carcinoma	NA	26851.2	NA	NA	1	1	1	98.2481	NA	NA	NA	1	1	-0.787	6846.95	NA	0	0	NA	negative	negative
TCGA-MS-A51U-01	TCGA-MS-A51U	NO	LumA	Non-basal	ER	ER	#N/A	#N/A	#N/A	#N/A	#N/A	#N/A	female	breast	stage iib	t2	n1	m0	2	NA	NA	infiltrating lobular carcinoma	infiltrating lobular carcinoma	NA	3890.45	NA	NA	1	1	1	2609.82	NA	NA	1	1	1	0.165	11582.7	NA	0	0	negative	negative	negative
TCGA-OK-A5Q2-01	TCGA-OK-A5Q2	NO	LumA	Non-basal	ER	ER	#N/A	#N/A	#N/A	#N/A	#N/A	#N/A	female	breast	stage ii	t2	n1a	mx	2	NA	NA	infiltrating lobular carcinoma	infiltrating lobular carcinoma	ilc, focally pleomorphic type	5063.14	NA	NA	1	1	1	247.695	NA	NA	NA	1	1	0.013	15803.3	NA	0	0	negative	NA	negative
TCGA-OL-A5D8-01	TCGA-OL-A5D8	NO	LumA	Non-basal	ER	ER	#N/A	#N/A	#N/A	#N/A	#N/A	#N/A	female	breast	stage iib	t3	n0	mx	NA	NA	NA	infiltrating ductal carcinoma	infiltrating ductal carcinoma	NA	13725	NA	NA	1	1	1	13527.6	NA	NA	1	1	1	0.006	8727.46	NA	0	0	NA	negative	negative
TCGA-OL-A5DA-01	TCGA-OL-A5DA	NO	LumA	Non-basal	ER	ER	#N/A	#N/A	#N/A	#N/A	#N/A	#N/A	female	breast	stage iia	t2	n0	mx	NA	NA	NA	infiltrating lobular carcinoma	infiltrating lobular carcinoma	NA	9305.43	NA	NA	1	1	1	1384.93	NA	NA	1	1	1	0.02	10532.2	NA	0	0	NA	negative	negative
TCGA-OL-A5RU-01	TCGA-OL-A5RU	NO	LumA	Non-basal	ER	ER	#N/A	#N/A	#N/A	#N/A	#N/A	#N/A	female	breast	stage iia	t1c	n1	mx	1	NA	NA	infiltrating ductal carcinoma	infiltrating ductal carcinoma	NA	24051	NA	NA	1	1	1	1469.46	NA	NA	1	1	1	-0.01	13586.6	NA	0	0	NA	negative	negative
TCGA-OL-A5RV-01	TCGA-OL-A5RV	NO	LumA	Non-basal	ER	ER	#N/A	#N/A	#N/A	#N/A	#N/A	#N/A	female	breast	stage iiic	t2	n3	mx	20	NA	NA	infiltrating ductal carcinoma	infiltrating ductal carcinoma	NA	6874.99	NA	NA	1	1	1	8510.31	NA	NA	1	1	1	-0.052	14460.9	NA	0	0	NA	negative	negative
TCGA-OL-A5RX-01	TCGA-OL-A5RX	NO	LumA	Non-basal	ER	ER	#N/A	#N/A	#N/A	#N/A	#N/A	#N/A	female	breast	stage ia	t1c	n0	mx	NA	NA	NA	infiltrating ductal carcinoma	infiltrating ductal carcinoma	NA	5475.93	NA	NA	1	1	1	5967.4	NA	NA	1	1	1	0.001	12526.3	NA	0	0	NA	negative	negative
TCGA-OL-A66H-01	TCGA-OL-A66H	NO	LumA	Non-basal	ER	ER	#N/A	#N/A	#N/A	#N/A	#N/A	#N/A	female	breast	stage ib	t1c	n1mi	mx	NA	NA	NA	mucinous carcinoma	mucinous carcinoma	NA	9395.33	NA	NA	1	1	1	299.512	NA	NA	NA	1	1	0.007	6491.66	NA	0	0	NA	negative	negative
TCGA-OL-A66J-01	TCGA-OL-A66J	NO	LumA	Non-basal	ER	ER	#N/A	#N/A	#N/A	#N/A	#N/A	#N/A	female	breast	stage i	t1c	n0	mx	0	NA	NA	infiltrating lobular carcinoma	infiltrating lobular carcinoma	NA	10523.2	NA	NA	1	1	1	70.7526	NA	NA	NA	1	1	0.006	14357.8	NA	0	0	NA	negative	negative
TCGA-OL-A66K-01	TCGA-OL-A66K	NO	LumA	Non-basal	ER	ER	#N/A	#N/A	#N/A	#N/A	#N/A	#N/A	female	breast	stage iia	t2	n0	mx	NA	NA	NA	infiltrating lobular carcinoma	infiltrating lobular carcinoma	NA	9642.94	NA	NA	1	1	1	18964.1	NA	NA	1	1	1	0.237	12847.6	NA	0	0	equivocal	negative	negative
TCGA-OL-A66L-01	TCGA-OL-A66L	NO	LumA	Non-basal	ER	ER	#N/A	#N/A	#N/A	#N/A	#N/A	#N/A	female	breast	stage ia	t1c	n0	mx	NA	NA	NA	infiltrating ductal carcinoma	infiltrating ductal carcinoma	NA	3589.69	NA	NA	1	1	1	1197.85	NA	NA	1	1	1	-0.004	8028.49	NA	0	0	NA	negative	negative
TCGA-OL-A66N-01	TCGA-OL-A66N	NO	LumA	Non-basal	ER	ER	#N/A	#N/A	#N/A	#N/A	#N/A	#N/A	female	breast	stage iiic	t3	n3	mx	13	NA	NA	infiltrating lobular carcinoma	infiltrating lobular carcinoma	NA	3520.08	NA	NA	1	1	1	47.6895	NA	NA	0	0	0	0.003	12455.5	NA	0	0	NA	negative	negative
TCGA-OL-A66O-01	TCGA-OL-A66O	NO	LumB	Non-basal	ER	ER	#N/A	#N/A	#N/A	#N/A	#N/A	#N/A	female	breast	stage iib	t2	n1a	mx	3	NA	NA	infiltrating ductal carcinoma	infiltrating ductal carcinoma	NA	3193.39	NA	NA	1	1	1	1050.72	NA	NA	1	1	1	-0.106	6314.18	NA	0	0	NA	negative	negative
TCGA-OL-A6VQ-01	TCGA-OL-A6VQ	NO	LumA	Non-basal	ER	ER	#N/A	#N/A	#N/A	#N/A	#N/A	#N/A	female	breast	stage iia	t2	n0	mx	0	NA	NA	infiltrating lobular carcinoma	infiltrating lobular carcinoma	NA	NA	NA	NA	NA	1	1	NA	NA	NA	NA	1	1	0.005	NA	NA	0	0	NA	negative	negative
TCGA-OL-A6VR-01	TCGA-OL-A6VR	NO	LumA	Non-basal	ER	ER	#N/A	#N/A	#N/A	#N/A	#N/A	#N/A	female	breast	stage ia	t1b	n0	mx	0	NA	NA	infiltrating ductal carcinoma	infiltrating ductal carcinoma	NA	5075.45	NA	NA	1	1	1	16730.3	NA	NA	1	1	1	0.023	6862.49	NA	0	0	negative	negative	negative
TCGA-PE-A5DC-01	TCGA-PE-A5DC	NO	LumB	Non-basal	ER	ER	#N/A	#N/A	#N/A	#N/A	#N/A	#N/A	female	breast	stage iiia	t2	n2a	m0	5	NA	NA	infiltrating lobular carcinoma	infiltrating lobular carcinoma	NA	6453.05	NA	NA	1	1	1	1422.7	NA	NA	1	1	1	0.057	8410.77	NA	0	1	positive	NA	positive
TCGA-PE-A5DD-01	TCGA-PE-A5DD	NO	LumB	Non-basal	ER	ER	#N/A	#N/A	#N/A	#N/A	#N/A	#N/A	female	breast	stage iia	t2	n0	m0	0	NA	NA	infiltrating lobular carcinoma	infiltrating lobular carcinoma	NA	17417	NA	NA	1	1	1	1925.86	NA	NA	1	0	0	-0.734	4424.95	NA	0	1	positive	positive	positive
TCGA-PE-A5DE-01	TCGA-PE-A5DE	NO	LumA	Non-basal	ER	ER	#N/A	#N/A	#N/A	#N/A	#N/A	#N/A	female	breast	stage iia	t2	n0	m0	0	NA	NA	infiltrating lobular carcinoma	infiltrating lobular carcinoma	NA	7731.29	NA	NA	1	1	1	2711.76	NA	NA	1	1	1	-0.351	3979.57	NA	0	0	negative	NA	negative
TCGA-PL-A8LX-01	TCGA-PL-A8LX	NO	LumA	Non-basal	ER	ER	#N/A	#N/A	#N/A	#N/A	#N/A	#N/A	female	breast	stage iv	t4	n1a	m1	NA	NA	NA	infiltrating ductal carcinoma	infiltrating ductal carcinoma	NA	31780.1	NA	NA	1	1	NA	2642.54	NA	NA	1	1	NA	0.003	11345.7	NA	0	NA	NA	NA	NA
TCGA-PL-A8LY-01	TCGA-PL-A8LY	NO	Normal	Non-basal	ER	ER	#N/A	#N/A	#N/A	#N/A	#N/A	#N/A	female	breast	stage iib	t3	n0	m0	NA	NA	NA	infiltrating ductal carcinoma	infiltrating ductal carcinoma	NA	2215.11	NA	NA	1	1	NA	1269.86	NA	NA	1	1	NA	-0.007	8781.06	NA	0	NA	NA	NA	NA
TCGA-S3-A6ZF-01	TCGA-S3-A6ZF	NO	LumB	Non-basal	ER	ER	#N/A	#N/A	#N/A	#N/A	#N/A	#N/A	female	breast	stage iia	t2	n0	m0	0	NA	NA	infiltrating ductal carcinoma	infiltrating ductal carcinoma	NA	15499	NA	NA	1	1	1	721.189	NA	NA	NA	1	1	0.055	6928.71	NA	0	0	equivocal	negative	negative
TCGA-S3-A6ZG-01	TCGA-S3-A6ZG	NO	LumB	Non-basal	ER	ER	#N/A	#N/A	#N/A	#N/A	#N/A	#N/A	female	breast	stage iib	t2	n1	m0	1	NA	NA	infiltrating ductal carcinoma	infiltrating lobular carcinoma	NA	16224.9	NA	NA	1	1	1	7051.02	NA	NA	1	1	1	0.274	7625.53	NA	0	0	negative	NA	negative
TCGA-S3-A6ZH-01	TCGA-S3-A6ZH	NO	LumB	Non-basal	ER	ER	#N/A	#N/A	#N/A	#N/A	#N/A	#N/A	female	breast	stage iiic	t3	n3a	mx	14	NA	NA	infiltrating ductal carcinoma	infiltrating ductal carcinoma	NA	4614.75	NA	NA	1	1	1	9810.04	NA	NA	1	1	1	0.345	12777.9	NA	0	0	equivocal	negative	negative
TCGA-S3-AA0Z-01	TCGA-S3-AA0Z	NO	Basal	Basal	ER	ER	#N/A	#N/A	#N/A	#N/A	#N/A	#N/A	female	breast	stage iib	t2	n1a	m0	2	NA	NA	infiltrating ductal carcinoma	infiltrating ductal carcinoma	NA	4306.27	NA	NA	1	1	1	19.5272	NA	NA	0	1	1	-0.055	6444.67	NA	0	0	equivocal	negative	negative
TCGA-S3-AA11-01	TCGA-S3-AA11	NO	LumA	Non-basal	ER	ER	#N/A	#N/A	#N/A	#N/A	#N/A	#N/A	female	breast	stage iia	t2	n0	m0	0	NA	NA	infiltrating ductal carcinoma	infiltrating ductal carcinoma	NA	20351.4	NA	NA	1	1	1	2026.52	NA	NA	1	1	1	0.015	7818.3	NA	0	0	equivocal	negative	negative
TCGA-S3-AA12-01	TCGA-S3-AA12	NO	LumB	Non-basal	ER	ER	#N/A	#N/A	#N/A	#N/A	#N/A	#N/A	female	breast	stage iiia	t3	n1a	mx	2	NA	NA	infiltrating ductal carcinoma	infiltrating ductal carcinoma	NA	23092.3	NA	NA	1	1	1	35.277	NA	NA	0	0	0	-0.013	14472.4	NA	0	0	negative	negative	negative
TCGA-S3-AA17-01	TCGA-S3-AA17	NO	LumB	Non-basal	ER	ER	#N/A	#N/A	#N/A	#N/A	#N/A	#N/A	female	breast	stage iib	t2	n1mi	cm0 (i+)	0	NA	NA	infiltrating ductal carcinoma	infiltrating ductal carcinoma	NA	19973.1	NA	NA	1	1	1	61.1515	NA	NA	NA	1	1	0.016	7236.69	NA	0	0	equivocal	negative	negative
TCGA-W8-A86G-01	TCGA-W8-A86G	NO	LumA	Non-basal	ER	ER	#N/A	#N/A	#N/A	#N/A	#N/A	#N/A	female	breast	stage iia	t2a	n0 (i-)	mx	0	NA	NA	infiltrating lobular carcinoma	infiltrating lobular carcinoma	NA	12464.2	NA	NA	1	1	1	2945.18	NA	NA	1	1	1	0.005	9919.79	NA	0	0	negative	NA	negative
TCGA-WT-AB41-01	TCGA-WT-AB41	NO	LumA	Non-basal	ER	ER	#N/A	#N/A	#N/A	#N/A	#N/A	#N/A	female	breast	stage iib	t2	n1mi	mx	1	NA	NA	infiltrating ductal carcinoma	infiltrating ductal carcinoma	NA	8922.71	NA	NA	1	1	1	216.088	NA	NA	NA	1	1	0.023	6551.26	NA	0	NA	NA	NA	NA
TCGA-WT-AB44-01	TCGA-WT-AB44	NO	LumA	Non-basal	ER	ER	#N/A	#N/A	#N/A	#N/A	#N/A	#N/A	female	breast	stage ia	t1c	n0 (i-)	mx	0	NA	NA	infiltrating lobular carcinoma	infiltrating lobular carcinoma	NA	4558.75	NA	NA	1	1	1	195.48	NA	NA	NA	1	1	-0.2	9404.19	NA	0	0	negative	NA	negative
TCGA-XX-A899-01	TCGA-XX-A899	NO	LumA	Non-basal	ER	ER	#N/A	#N/A	#N/A	#N/A	#N/A	#N/A	female	breast	stage iiia	t1c	n2a	mx	5	NA	NA	infiltrating lobular carcinoma	infiltrating lobular carcinoma	NA	2731.5	NA	NA	1	1	1	11565.9	NA	NA	1	1	1	0.008	8563.78	NA	0	0	negative	NA	negative
TCGA-XX-A89A-01	TCGA-XX-A89A	NO	LumA	Non-basal	ER	ER	#N/A	#N/A	#N/A	#N/A	#N/A	#N/A	female	breast	stage iib	t3	n0	mx	0	NA	NA	infiltrating lobular carcinoma	infiltrating lobular carcinoma	NA	2499.76	NA	NA	1	1	1	1800.65	NA	NA	1	1	1	-0.512	3092.58	NA	0	0	negative	NA	negative
TCGA-Z7-A8R5-01	TCGA-Z7-A8R5	NO	LumA	Non-basal	ER	ER	#N/A	#N/A	#N/A	#N/A	#N/A	#N/A	female	breast	stage iiia	t3	n1a	mx	3	NA	NA	infiltrating lobular carcinoma	infiltrating lobular carcinoma	NA	3301.38	NA	NA	1	1	1	439.029	NA	NA	NA	1	1	0.009	8288.39	NA	0	0	negative	NA	negative
TCGA-Z7-A8R6-01	TCGA-Z7-A8R6	NO	LumB	Non-basal	ER	ER	#N/A	#N/A	#N/A	#N/A	#N/A	#N/A	female	breast	stage i	t1c	n0	m0	0	NA	NA	infiltrating lobular carcinoma	infiltrating lobular carcinoma	pleomorphic	6429.93	NA	NA	1	1	1	2240.39	NA	NA	1	1	1	0.031	5099.26	NA	0	0	negative	NA	negative
TCGA-3C-AALI-01	TCGA-3C-AALI	NO	Her2	Non-basal	HER2	HER2	#N/A	#N/A	#N/A	#N/A	#N/A	#N/A	female	breast	stage iib	t2	n1a	m0	1	NA	NA	infiltrating ductal carcinoma	infiltrating ductal carcinoma	NA	68.5155	NA	NA	0	1	1	27.1887	NA	NA	0	1	1	3.657	194625	NA	1	1	positive	NA	positive
TCGA-3C-AALJ-01	TCGA-3C-AALJ	NO	LumB	Non-basal	HER2	HER2	#N/A	#N/A	#N/A	#N/A	#N/A	#N/A	female	breast	stage iib	t2	n1a	m0	1	NA	NA	infiltrating ductal carcinoma	infiltrating ductal carcinoma	NA	7482.32	NA	NA	1	1	1	473.835	NA	NA	NA	1	1	1.09	11070.7	NA	2	indeterminate	indeterminate	NA	indeterminate
TCGA-3C-AALK-01	TCGA-3C-AALK	NO	LumA	Non-basal	HER2	HER2	#N/A	#N/A	#N/A	#N/A	#N/A	#N/A	female	breast	stage ia	t1c	n0 (i+)	m0	0	NA	NA	infiltrating ductal carcinoma	infiltrating ductal carcinoma	NA	2485.31	NA	NA	1	1	1	2236.46	NA	NA	1	1	1	2.931	36022.8	NA	1	1	positive	NA	positive
TCGA-A1-A0SH-01	TCGA-A1-A0SH	NO	LumA	Non-basal	HER2	HER2	#N/A	#N/A	#N/A	#N/A	#N/A	#N/A	female	breast	stage iia	t2	n0 (i-)	m0	0	NA	NA	infiltrating ductal carcinoma	infiltrating ductal carcinoma	NA	1288.95	-0.719767	NA	1	0	0	4629.31	1.24856	1	1	1	1	0.465	17990.8	0.314064	0	0	equivocal	negative	negative
TCGA-A1-A0SN-01	TCGA-A1-A0SN	NO	LumB	Non-basal	HER2	HER2	#N/A	#N/A	#N/A	#N/A	#N/A	#N/A	female	breast	stage iia	t1c	n1	mx	4	NA	NA	infiltrating ductal carcinoma	infiltrating ductal carcinoma	NA	12718.7	NA	NA	1	1	1	1395.44	NA	NA	1	1	1	3.657	152910	NA	1	1	positive	NA	positive
TCGA-A2-A04Q-01	TCGA-A2-A04Q	NO	Basal	Basal	HER2	HER2	#N/A	#N/A	#N/A	#N/A	#N/A	#N/A	female	breast	stage ia	t1	n0 (i-)	m0	0	NA	NA	infiltrating ductal carcinoma	infiltrating ductal carcinoma	NA	129.194	-0.644973	NA	0	NA	0	124.566	0.145028	1	NA	1	0	0.03	3330.89	-0.712471	0	0	equivocal	negative	negative
TCGA-A2-A04W-01	TCGA-A2-A04W	NO	Her2	Non-basal	HER2	HER2	#N/A	#N/A	#N/A	#N/A	#N/A	#N/A	female	breast	stage iib	t2	n1mi	m0	1	NA	NA	other specify	other specify	apocrine ca	145.346	-1.55736	0	0	0	0	32.9596	-0.940055	NA	0	0	0	3.657	98169.4	1.91798	1	1	positive	positive	positive
TCGA-A2-A04X-01	TCGA-A2-A04X	NO	Her2	Non-basal	HER2	HER2	#N/A	#N/A	#N/A	#N/A	#N/A	#N/A	female	breast	stage iia	t2	n0 (i-)	m0	0	NA	NA	infiltrating ductal carcinoma	infiltrating ductal carcinoma	NA	1301.25	NA	NA	1	1	1	1163.21	NA	NA	1	1	1	3.657	67360.2	NA	1	1	positive	positive	positive
TCGA-A2-A0CX-01	TCGA-A2-A0CX	NO	LumB	Non-basal	HER2	HER2	#N/A	#N/A	#N/A	#N/A	#N/A	#N/A	female	breast	stage iia	t2	n0 (i-)	m0	0	NA	NA	infiltrating ductal carcinoma	infiltrating ductal carcinoma	NA	257.492	-1.02256	NA	NA	1	1	54.0813	-0.937029	NA	NA	0	0	3.657	104758	2.18205	1	1	positive	NA	positive
TCGA-A2-A0D1-01	TCGA-A2-A0D1	NO	Her2	Non-basal	HER2	HER2	#N/A	#N/A	#N/A	#N/A	#N/A	#N/A	female	breast	stage iia	t2	n0 (i-)	m0	0	NA	NA	infiltrating ductal carcinoma	infiltrating ductal carcinoma	NA	58.8582	-1.16926	0	0	0	0	15.0677	-0.99842	0	0	0	0	3.657	85795.9	1.6238	1	1	positive	positive	positive
TCGA-A2-A0EY-01	TCGA-A2-A0EY	NO	LumB	Non-basal	HER2	HER2	#N/A	#N/A	#N/A	#N/A	#N/A	#N/A	female	breast	stage iib	t2	n1a	m0	1	NA	NA	infiltrating ductal carcinoma	infiltrating ductal carcinoma	NA	6632.27	0.0114027	1	1	1	1	37.6875	-0.930601	NA	0	0	0	3.657	99855.5	2.51223	1	1	positive	positive	positive
TCGA-A2-A0SY-01	TCGA-A2-A0SY	NO	LumA	Non-basal	HER2	HER2	#N/A	#N/A	#N/A	#N/A	#N/A	#N/A	female	breast	stage iiia	t3	n1	m0	1	NA	NA	infiltrating lobular carcinoma	infiltrating lobular carcinoma	NA	11392	NA	NA	1	1	1	4350.14	NA	NA	1	1	1	3.089	25728.6	NA	1	1	NA	positive	positive
TCGA-A2-A0T1-01	TCGA-A2-A0T1	NO	Her2	Non-basal	HER2	HER2	#N/A	#N/A	#N/A	#N/A	#N/A	#N/A	female	breast	stage iiic	t3	n3	m0	10	NA	NA	infiltrating ductal carcinoma	infiltrating ductal carcinoma	NA	47.1916	-1.54335	0	0	0	0	26.5921	-1.01443	0	0	0	0	3.657	148576	3.68755	1	1	positive	NA	positive
TCGA-A2-A0YG-01	TCGA-A2-A0YG	NO	LumB	Non-basal	HER2	HER2	#N/A	#N/A	#N/A	#N/A	#N/A	#N/A	female	breast	stage iiic	t2	n3a	m0	14	NA	NA	infiltrating ductal carcinoma	infiltrating ductal carcinoma	NA	10578.2	0.497088	1	1	1	1	53.8146	-0.832688	NA	NA	1	1	3.657	124793	3.18959	1	1	positive	NA	positive
TCGA-A2-A0YJ-01	TCGA-A2-A0YJ	NO	Basal	Basal	HER2	HER2	#N/A	#N/A	#N/A	#N/A	#N/A	#N/A	female	breast	stage iiia	t3	n2a	m0	5	NA	NA	infiltrating ductal carcinoma	infiltrating ductal carcinoma	NA	20.7486	-1.40246	0	0	0	1	7.7299	-1.05865	0	0	0	0	3.657	47534.2	1.10853	1	0	negative	NA	negative
TCGA-A2-A1G1-01	TCGA-A2-A1G1	NO	Basal	Basal	HER2	HER2	#N/A	#N/A	#N/A	#N/A	#N/A	#N/A	female	breast	stage iib	t2	n1	m0	1	NA	NA	infiltrating ductal carcinoma	infiltrating ductal carcinoma	NA	136.348	NA	NA	0	0	0	53.0548	NA	NA	NA	0	0	3.657	174266	NA	1	1	equivocal	positive	positive
TCGA-A2-A25E-01	TCGA-A2-A25E	NO	LumB	Non-basal	HER2	HER2	#N/A	#N/A	#N/A	#N/A	#N/A	#N/A	female	breast	stage iiia	t2	n2a	m0	6	NA	NA	infiltrating ductal carcinoma	infiltrating ductal carcinoma	NA	8613.21	NA	NA	1	1	1	2737.53	NA	NA	1	1	1	0.613	7226.1	NA	2	equivocal	equivocal	equivocal	equivocal
TCGA-A2-A25F-01	TCGA-A2-A25F	NO	Basal	Basal	HER2	HER2	#N/A	#N/A	#N/A	#N/A	#N/A	#N/A	female	breast	stage iia	t2	n0 (i-)	m0	0	NA	NA	infiltrating ductal carcinoma	infiltrating ductal carcinoma	NA	141.643	NA	NA	0	0	0	67.7311	NA	NA	NA	1	1	-0.026	1018.28	NA	0	0	negative	NA	negative
TCGA-A2-A3XV-01	TCGA-A2-A3XV	NO	Her2	Non-basal	HER2	HER2	#N/A	#N/A	#N/A	#N/A	#N/A	#N/A	female	breast	stage iia	t2	n0	m0	0	NA	NA	infiltrating ductal carcinoma	infiltrating ductal carcinoma	NA	3.871	NA	NA	0	1	1	10.7527	NA	NA	0	0	0	1.592	38352.7	NA	1	1	equivocal	positive	positive
TCGA-A2-A3XZ-01	TCGA-A2-A3XZ	NO	Her2	Non-basal	HER2	HER2	#N/A	#N/A	#N/A	#N/A	#N/A	#N/A	female	breast	stage ia	t1c	n0	m0	0	NA	NA	infiltrating ductal carcinoma	infiltrating ductal carcinoma	NA	80.634	NA	NA	0	0	0	76.1544	NA	NA	NA	0	0	3.657	204029	NA	1	1	positive	NA	positive
TCGA-A7-A13D-01	TCGA-A7-A13D	NO	Basal	Basal	HER2	HER2	#N/A	#N/A	#N/A	#N/A	#N/A	#N/A	female	breast	stage iia	t2	n0 (i-)	m0	0	NA	NA	infiltrating ductal carcinoma	infiltrating ductal carcinoma	NA	49.5582	-1.26615	0	0	0	0	112.778	-0.762818	NA	NA	1	1	1.223	10555.1	0.407864	0	0	equivocal	negative	negative
TCGA-A7-A26H-01	TCGA-A7-A26H	NO	LumA	Non-basal	HER2	HER2	#N/A	#N/A	#N/A	#N/A	#N/A	#N/A	female	breast	stage iia	t1	n1a	m0	0	NA	NA	infiltrating ductal carcinoma	infiltrating ductal carcinoma	NA	19851.2	NA	NA	1	1	1	11094.1	NA	NA	1	0	0	0.773	11361.6	NA	1	1	equivocal	positive	positive
TCGA-A7-A2KD-01	TCGA-A7-A2KD	NO	LumB	Non-basal	HER2	HER2	#N/A	#N/A	#N/A	#N/A	#N/A	#N/A	female	breast	stage iiia	t2	n2a	mx	8	NA	NA	infiltrating ductal carcinoma	infiltrating ductal carcinoma	NA	10191	NA	NA	1	1	1	4116.52	NA	NA	1	1	1	3.657	119811	NA	1	1	positive	NA	positive
TCGA-A7-A4SF-01	TCGA-A7-A4SF	NO	LumB	Non-basal	HER2	HER2	#N/A	#N/A	#N/A	#N/A	#N/A	#N/A	female	breast	stage iia	t2	n0	m0	0	NA	NA	infiltrating ductal carcinoma	infiltrating ductal carcinoma	NA	9793.67	NA	NA	1	1	1	31.222	NA	NA	0	0	0	3.657	35833.9	NA	1	1	positive	NA	positive
TCGA-A8-A06U-01	TCGA-A8-A06U	NO	LumB	Non-basal	HER2	HER2	#N/A	#N/A	#N/A	#N/A	#N/A	#N/A	female	breast	stage iib	t2	n1a	m0	NA	NA	NA	infiltrating ductal carcinoma	infiltrating ductal carcinoma	NA	20743.7	0.880946	1	1	1	1	1033.15	0.153573	1	1	1	1	1.477	12558.9	0.39099	1	1	positive	positive	positive
TCGA-A8-A076-01	TCGA-A8-A076	NO	LumB	Non-basal	HER2	HER2	#N/A	#N/A	#N/A	#N/A	#N/A	#N/A	female	breast	stage iia	t2	n0	m0	NA	NA	NA	infiltrating ductal carcinoma	infiltrating ductal carcinoma	NA	4552.33	-0.53158	1	1	1	1	364.234	-0.882647	NA	NA	1	1	3.657	55964.4	0.874601	1	1	positive	positive	positive
TCGA-A8-A07B-01	TCGA-A8-A07B	NO	LumB	Non-basal	HER2	HER2	#N/A	#N/A	#N/A	#N/A	#N/A	#N/A	female	breast	stage iia	t2	n0	m0	NA	NA	NA	infiltrating ductal carcinoma	infiltrating ductal carcinoma	NA	6536.77	NA	NA	1	1	1	937.447	NA	NA	NA	1	1	3.657	38161.5	NA	1	1	positive	positive	positive
TCGA-A8-A07I-01	TCGA-A8-A07I	NO	LumB	Non-basal	HER2	HER2	#N/A	#N/A	#N/A	#N/A	#N/A	#N/A	female	breast	stage iiia	t2	n2a	m0	NA	NA	NA	infiltrating ductal carcinoma	infiltrating ductal carcinoma	NA	14305.8	0.675024	1	1	1	1	52.9159	-1.00228	0	NA	0	0	3.657	115741	3.20418	1	1	positive	positive	positive
TCGA-A8-A07P-01	TCGA-A8-A07P	NO	LumB	Non-basal	HER2	HER2	#N/A	#N/A	#N/A	#N/A	#N/A	#N/A	female	breast	stage iib	t2	n1	m0	NA	NA	NA	infiltrating ductal carcinoma	infiltrating ductal carcinoma	NA	31523.5	1.39433	1	1	1	1	1440.42	-0.342819	1	1	1	1	2.188	29810.3	0.383156	1	1	positive	positive	positive
TCGA-A8-A07U-01	TCGA-A8-A07U	NO	Basal	Basal	HER2	HER2	#N/A	#N/A	#N/A	#N/A	#N/A	#N/A	female	breast	stage iiia	t2	n2a	m0	NA	NA	NA	infiltrating ductal carcinoma	infiltrating ductal carcinoma	NA	380.329	NA	NA	NA	0	0	65.5878	NA	NA	NA	1	1	-0.063	6474.8	NA	0	0	negative	negative	negative
TCGA-A8-A08B-01	TCGA-A8-A08B	NO	LumB	Non-basal	HER2	HER2	#N/A	#N/A	#N/A	#N/A	#N/A	#N/A	female	breast	stage iia	t2	n0	m0	NA	NA	NA	infiltrating ductal carcinoma	infiltrating ductal carcinoma	NA	4197	NA	NA	1	1	1	196.996	NA	NA	NA	0	0	3.657	94545.1	NA	1	1	positive	positive	positive
TCGA-A8-A08G-01	TCGA-A8-A08G	NO	LumB	Non-basal	HER2	HER2	#N/A	#N/A	#N/A	#N/A	#N/A	#N/A	female	breast	stage iia	t2	n0	m0	NA	NA	NA	infiltrating ductal carcinoma	infiltrating ductal carcinoma	NA	18583.7	0.66978	1	1	1	1	1038.85	0.311796	1	1	1	1	0.67	9436.92	-0.0972467	1	1	positive	positive	positive
TCGA-A8-A08J-01	TCGA-A8-A08J	NO	LumB	Non-basal	HER2	HER2	#N/A	#N/A	#N/A	#N/A	#N/A	#N/A	female	breast	stage iv	t4b	n3	m1	NA	NA	NA	infiltrating ductal carcinoma	infiltrating ductal carcinoma	NA	2964.4	-0.111032	1	1	1	1	632.735	-1.0102	0	NA	0	0	3.657	117929	2.94516	1	0	negative	negative	negative
TCGA-A8-A08P-01	TCGA-A8-A08P	NO	LumB	Non-basal	HER2	HER2	#N/A	#N/A	#N/A	#N/A	#N/A	#N/A	female	breast	stage iiia	t2	n2a	m0	NA	NA	NA	infiltrating ductal carcinoma	infiltrating ductal carcinoma	NA	7021.71	0.108422	1	1	1	1	568.621	-0.526756	NA	NA	1	1	1.264	11688.4	-0.606157	1	1	positive	positive	positive
TCGA-A8-A08S-01	TCGA-A8-A08S	NO	LumB	Non-basal	HER2	HER2	#N/A	#N/A	#N/A	#N/A	#N/A	#N/A	female	breast	stage iia	t1c	n1	m0	NA	NA	NA	infiltrating ductal carcinoma	infiltrating ductal carcinoma	NA	20111	NA	NA	1	1	1	1214.84	NA	NA	1	1	1	3.657	43177.4	NA	1	1	positive	positive	positive
TCGA-A8-A08X-01	TCGA-A8-A08X	NO	Her2	Non-basal	HER2	HER2	#N/A	#N/A	#N/A	#N/A	#N/A	#N/A	female	breast	stage iiic	t4d	n3a	m0	NA	NA	NA	infiltrating ductal carcinoma	infiltrating ductal carcinoma	NA	161.551	-1.22705	0	0	0	0	72.6678	-0.936007	NA	NA	0	0	3.657	160098	2.84941	1	1	positive	positive	positive
TCGA-A8-A097-01	TCGA-A8-A097	NO	LumB	Non-basal	HER2	HER2	#N/A	#N/A	#N/A	#N/A	#N/A	#N/A	female	breast	stage iib	t2	n1	m0	NA	NA	NA	infiltrating ductal carcinoma	infiltrating ductal carcinoma	NA	13887.9	NA	NA	1	1	1	3178.49	NA	NA	1	1	1	2.987	32496.7	NA	1	1	positive	positive	positive
TCGA-A8-A09E-01	TCGA-A8-A09E	NO	LumB	Non-basal	HER2	HER2	#N/A	#N/A	#N/A	#N/A	#N/A	#N/A	female	breast	stage iiib	t4b	n1a	m0	NA	NA	NA	infiltrating ductal carcinoma	infiltrating ductal carcinoma	NA	21041	1.09071	1	1	1	1	5191.18	0.783471	1	1	1	1	1.308	13728	-0.0886794	1	1	positive	positive	positive
TCGA-A8-A09G-01	TCGA-A8-A09G	NO	Her2	Non-basal	HER2	HER2	#N/A	#N/A	#N/A	#N/A	#N/A	#N/A	female	breast	stage iiic	t3	n3a	m0	NA	NA	NA	infiltrating ductal carcinoma	infiltrating ductal carcinoma	NA	547.903	-0.924473	NA	NA	1	1	17.4472	-0.936217	NA	0	0	0	2.905	49735.8	1.93979	1	1	positive	positive	positive
TCGA-A8-A09I-01	TCGA-A8-A09I	NO	LumB	Non-basal	HER2	HER2	#N/A	#N/A	#N/A	#N/A	#N/A	#N/A	female	breast	stage iia	t2	n0	m0	NA	NA	NA	infiltrating ductal carcinoma	infiltrating ductal carcinoma	NA	6399.68	0.290958	1	1	1	1	18.2219	-1.0438	0	0	0	1	3.657	186768	4.02662	1	1	positive	positive	positive
TCGA-A8-A09X-01	TCGA-A8-A09X	NO	LumB	Non-basal	HER2	HER2	#N/A	#N/A	#N/A	#N/A	#N/A	#N/A	female	breast	stage iiic	t2	n3a	m0	NA	NA	NA	infiltrating lobular carcinoma	infiltrating lobular carcinoma	NA	95.2085	-0.850606	NA	0	0	0	26.0789	-0.432065	1	0	1	0	-0.293	6549.93	-0.391309	0	0	negative	negative	negative
TCGA-A8-A0A7-01	TCGA-A8-A0A7	NO	LumB	Non-basal	HER2	HER2	#N/A	#N/A	#N/A	#N/A	#N/A	#N/A	female	breast	stage iib	t2	n1a	m0	NA	NA	NA	infiltrating lobular carcinoma	infiltrating lobular carcinoma	NA	704.751	-1.2868	0	NA	0	0	223.357	-0.946033	NA	NA	0	0	3.657	55689	2.35024	1	1	positive	positive	positive
TCGA-AC-A23C-01	TCGA-AC-A23C	NO	LumA	Non-basal	HER2	HER2	#N/A	#N/A	#N/A	#N/A	#N/A	#N/A	female	breast	stage iib	t2	n1	mx	1	NA	NA	infiltrating ductal carcinoma	infiltrating ductal carcinoma	NA	26118.8	NA	NA	1	1	1	338.147	NA	NA	NA	1	1	3.657	38963.8	NA	1	1	positive	positive	positive
TCGA-AC-A23H-01	TCGA-AC-A23H	NO	Normal	Non-basal	HER2	HER2	#N/A	#N/A	#N/A	#N/A	#N/A	#N/A	female	breast	stage iia	t2	nx	m0	NA	NA	NA	infiltrating ductal carcinoma	infiltrating ductal carcinoma	NA	269.88	NA	NA	NA	1	1	21.7213	NA	NA	0	0	0	3.657	90019.2	NA	1	1	positive	positive	positive
TCGA-AC-A2FB-01	TCGA-AC-A2FB	NO	LumA	Non-basal	HER2	HER2	#N/A	#N/A	#N/A	#N/A	#N/A	#N/A	female	breast	stage iia	t2	n0	mx	0	NA	NA	infiltrating lobular carcinoma	infiltrating lobular carcinoma	NA	4578.33	NA	NA	1	1	1	2349.32	NA	NA	1	1	1	2.993	73467.5	NA	1	1	positive	NA	positive
TCGA-AC-A3W5-01	TCGA-AC-A3W5	NO	Her2	Non-basal	HER2	HER2	#N/A	#N/A	#N/A	#N/A	#N/A	#N/A	female	breast	stage iia	t2	n0	mx	0	NA	NA	infiltrating lobular carcinoma	infiltrating lobular carcinoma	NA	545.043	NA	NA	NA	1	1	120.025	NA	NA	NA	1	1	3.657	187052	NA	1	1	NA	positive	positive
TCGA-AN-A041-01	TCGA-AN-A041	NO	LumB	Non-basal	HER2	HER2	#N/A	#N/A	#N/A	#N/A	#N/A	#N/A	female	breast	stage iib	t2	n1a	m0	1	NA	NA	infiltrating ductal carcinoma	infiltrating ductal carcinoma	NA	7619.52	0.409335	1	1	1	1	62.085	-0.922768	NA	NA	0	0	0.887	18231.7	-0.436342	1	1	positive	NA	positive
TCGA-AN-A04C-01	TCGA-AN-A04C	NO	LumB	Non-basal	HER2	HER2	#N/A	#N/A	#N/A	#N/A	#N/A	#N/A	female	breast	stage iib	t2	n1	m0	2	NA	NA	infiltrating ductal carcinoma	infiltrating ductal carcinoma	NA	593.368	NA	NA	NA	0	0	14.1869	NA	NA	0	0	0	3.657	160363	NA	1	1	positive	NA	positive
TCGA-AN-A0FT-01	TCGA-AN-A0FT	NO	LumB	Non-basal	HER2	HER2	#N/A	#N/A	#N/A	#N/A	#N/A	#N/A	female	breast	stage iib	t2	n1	m0	1	NA	NA	infiltrating ductal carcinoma	infiltrating ductal carcinoma	NA	5764.93	0.494206	1	1	1	1	756.947	0.73722	1	NA	1	1	3.657	191457	4.01839	1	1	positive	NA	positive
TCGA-AN-A0FV-01	TCGA-AN-A0FV	NO	Her2	Non-basal	HER2	HER2	#N/A	#N/A	#N/A	#N/A	#N/A	#N/A	female	breast	stage iia	t2	n0	m0	0	NA	NA	infiltrating ductal carcinoma	infiltrating ductal carcinoma	NA	217.379	-1.05207	NA	NA	0	0	28.4205	-0.845599	NA	0	0	0	3.657	191163	3.08656	1	1	positive	NA	positive
TCGA-AO-A0JE-01	TCGA-AO-A0JE	NO	Her2	Non-basal	HER2	HER2	#N/A	#N/A	#N/A	#N/A	#N/A	#N/A	female	breast	stage iiia	t2	n2a	m0	8	NA	NA	infiltrating ductal carcinoma	infiltrating ductal carcinoma	NA	171.197	-1.30172	0	0	0	0	44.2191	-0.972265	NA	0	0	0	2.659	48434.9	2.19841	1	1	positive	positive	positive
TCGA-AO-A0JL-01	TCGA-AO-A0JL	NO	Basal	Basal	HER2	HER2	#N/A	#N/A	#N/A	#N/A	#N/A	#N/A	female	breast	stage iiia	t2	n2a	m0	7	NA	NA	infiltrating ductal carcinoma	infiltrating ductal carcinoma	NA	220.077	-1.46903	0	NA	0	0	29.3436	-0.915642	NA	0	0	0	3.657	17265.6	-0.119457	1	1	negative	positive	positive
TCGA-AO-A0JM-01	TCGA-AO-A0JM	NO	LumB	Non-basal	HER2	HER2	#N/A	#N/A	#N/A	#N/A	#N/A	#N/A	female	breast	stage iib	t2	n1	m0	2	NA	NA	infiltrating ductal carcinoma	infiltrating ductal carcinoma	NA	3459.15	-0.871177	NA	1	1	1	134.532	-0.590042	NA	NA	1	1	3.657	54439.5	0.0699114	1	1	positive	positive	positive
TCGA-AO-A12D-01	TCGA-AO-A12D	NO	Her2	Non-basal	HER2	HER2	#N/A	#N/A	#N/A	#N/A	#N/A	#N/A	female	breast	stage iia	t1c	n1a	m0	1	NA	NA	infiltrating ductal carcinoma	infiltrating ductal carcinoma	NA	169.65	-1.47008	0	0	0	0	67.2834	-0.958664	NA	NA	0	0	3.657	211066	3.3272	1	1	positive	positive	positive
TCGA-AQ-A04H-01	TCGA-AQ-A04H	NO	LumB	Non-basal	HER2	HER2	#N/A	#N/A	#N/A	#N/A	#N/A	#N/A	female	breast	stage iiia	t2	n2a	mx	4	NA	NA	infiltrating ductal carcinoma	infiltrating ductal carcinoma	NA	35617.7	NA	NA	1	1	1	37.32	NA	NA	0	1	1	2.368	32050.2	NA	1	1	indeterminate	positive	positive
TCGA-AQ-A0Y5-01	TCGA-AQ-A0Y5	NO	LumA	Non-basal	HER2	HER2	#N/A	#N/A	#N/A	#N/A	#N/A	#N/A	female	breast	stage iiia	t2	n2a	mx	5	NA	NA	infiltrating ductal carcinoma	infiltrating ductal carcinoma	NA	1265.55	NA	NA	1	1	1	115.788	NA	NA	NA	1	1	3.657	133651	NA	1	1	positive	positive	positive
TCGA-AR-A0U1-01	TCGA-AR-A0U1	NO	NA	Non-basal	HER2	HER2	#N/A	#N/A	#N/A	#N/A	#N/A	#N/A	female	breast	stage iib	t2	n1	m0	1	NA	NA	infiltrating ductal carcinoma	infiltrating ductal carcinoma	NA	NA	-1.38273	0	NA	0	0	NA	-0.919013	NA	NA	0	0	-0.308	NA	-0.629381	0	0	negative	NA	negative
TCGA-AR-A0TQ-01	TCGA-AR-A0TQ	NO	LumB	Non-basal	HER2	HER2	#N/A	#N/A	#N/A	#N/A	#N/A	#N/A	female	breast	stage iiia	t3	n1	m0	2	NA	NA	infiltrating ductal carcinoma	infiltrating ductal carcinoma	NA	3263	-0.073729	1	1	1	1	28.1445	-0.981601	NA	0	0	0	3.657	104021	1.67634	1	1	equivocal	positive	positive
TCGA-AR-A0TX-01	TCGA-AR-A0TX	NO	Her2	Non-basal	HER2	HER2	#N/A	#N/A	#N/A	#N/A	#N/A	#N/A	female	breast	stage iia	t1	n1	m0	3	NA	NA	infiltrating ductal carcinoma	infiltrating ductal carcinoma	NA	181.387	-1.39854	0	NA	0	1	58.2978	-0.880869	NA	NA	1	1	3.657	152051	2.28965	1	1	positive	NA	positive
TCGA-AR-A1AT-01	TCGA-AR-A1AT	NO	LumB	Non-basal	HER2	HER2	#N/A	#N/A	#N/A	#N/A	#N/A	#N/A	female	breast	stage iia	t2	n0	m0	1	NA	NA	infiltrating lobular carcinoma	infiltrating lobular carcinoma	NA	1560.91	-0.574051	1	1	1	1	72.0581	-0.677879	NA	NA	1	1	NA	196593	3.92445	1	1	positive	NA	positive
TCGA-AR-A1AX-01	TCGA-AR-A1AX	NO	LumA	Non-basal	HER2	HER2	#N/A	#N/A	#N/A	#N/A	#N/A	#N/A	female	breast	stage i	t1	n0	m0	0	NA	NA	infiltrating ductal carcinoma	infiltrating ductal carcinoma	NA	4598.49	-0.644218	NA	1	1	1	5287.65	-0.363244	1	1	1	1	1.307	32221.6	-0.81979	1	1	positive	NA	positive
TCGA-AR-A24U-01	TCGA-AR-A24U	NO	Her2	Non-basal	HER2	HER2	#N/A	#N/A	#N/A	#N/A	#N/A	#N/A	female	breast	stage iia	t1	n1	m0	2	NA	NA	infiltrating ductal carcinoma	infiltrating ductal carcinoma	NA	258.198	NA	NA	NA	0	0	78.1214	NA	NA	NA	0	0	3.657	84718.1	NA	1	1	positive	NA	positive
TCGA-AR-A250-01	TCGA-AR-A250	NO	LumB	Non-basal	HER2	HER2	#N/A	#N/A	#N/A	#N/A	#N/A	#N/A	female	breast	stage iia	t2	n0	m0	0	NA	NA	infiltrating ductal carcinoma	infiltrating ductal carcinoma	NA	18330.8	NA	NA	1	1	1	91.0596	NA	NA	NA	0	0	3.657	56657.3	NA	1	1	equivocal	positive	positive
TCGA-AR-A254-01	TCGA-AR-A254	NO	LumB	Non-basal	HER2	HER2	#N/A	#N/A	#N/A	#N/A	#N/A	#N/A	female	breast	stage iiia	t2	n2	m0	9	NA	NA	infiltrating ductal carcinoma	infiltrating ductal carcinoma	NA	1809.49	NA	NA	1	1	1	3169.92	NA	NA	1	1	1	3.657	118767	NA	1	1	positive	NA	positive
TCGA-AR-A2LJ-01	TCGA-AR-A2LJ	NO	LumA	Non-basal	HER2	HER2	#N/A	#N/A	#N/A	#N/A	#N/A	#N/A	female	breast	stage iiia	t3	n1	mx	1	NA	NA	infiltrating lobular carcinoma	infiltrating lobular carcinoma	NA	2199.64	NA	NA	1	1	1	1460.86	NA	NA	1	1	1	3.657	73283.5	NA	1	1	positive	positive	positive
TCGA-B6-A0I1-01	TCGA-B6-A0I1	NO	Basal	Basal	HER2	HER2	#N/A	#N/A	#N/A	#N/A	#N/A	#N/A	female	breast	stage iia	t2	n0	m0	0	NA	NA	infiltrating ductal carcinoma	infiltrating ductal carcinoma	NA	15.8422	NA	NA	0	0	0	1.6166	NA	NA	0	0	0	0.574	6949.24	NA	0	NA	NA	NA	NA
TCGA-B6-A0I9-01	TCGA-B6-A0I9	NO	LumB	Non-basal	HER2	HER2	#N/A	#N/A	#N/A	#N/A	#N/A	#N/A	female	breast	stage iv	t3	nx	m1	NA	NA	NA	infiltrating ductal carcinoma	infiltrating ductal carcinoma	NA	11984.4	0.162464	1	1	1	1	95.7744	-1.00502	0	NA	0	1	3.657	194686	3.46948	1	NA	NA	NA	NA
TCGA-B6-A0IG-01	TCGA-B6-A0IG	NO	LumB	Non-basal	HER2	HER2	#N/A	#N/A	#N/A	#N/A	#N/A	#N/A	female	breast	stage iib	t2	n1b	m0	4	NA	NA	infiltrating ductal carcinoma	infiltrating ductal carcinoma	NA	7046.4	0.151602	1	1	1	1	466.426	-0.595911	NA	NA	1	1	3.657	110916	1.67796	1	NA	NA	NA	NA
TCGA-B6-A0IJ-01	TCGA-B6-A0IJ	NO	Basal	Basal	HER2	HER2	#N/A	#N/A	#N/A	#N/A	#N/A	#N/A	female	breast	stage iib	t3	n0 (i-)	m0	0	NA	NA	infiltrating ductal carcinoma	infiltrating ductal carcinoma	NA	321.211	-1.38093	0	NA	0	1	139.864	-0.95404	NA	NA	1	1	-0.274	2279.59	-1.14327	0	NA	NA	NA	NA
TCGA-B6-A0IK-01	TCGA-B6-A0IK	NO	LumB	Non-basal	HER2	HER2	#N/A	#N/A	#N/A	#N/A	#N/A	#N/A	female	breast	stage iiib	t4	n1	m0	1	NA	NA	infiltrating ductal carcinoma	infiltrating ductal carcinoma	NA	1517.34	-0.59356	NA	1	0	0	368.208	0.535943	1	NA	1	0	-0.555	7896.53	-0.728327	0	NA	NA	NA	NA
TCGA-B6-A0RH-01	TCGA-B6-A0RH	NO	LumB	Non-basal	HER2	HER2	#N/A	#N/A	#N/A	#N/A	#N/A	#N/A	female	breast	stage iia	t2	n0 (i-)	m0	0	NA	NA	infiltrating ductal carcinoma	infiltrating ductal carcinoma	NA	3690.17	-0.694232	NA	1	1	1	1519.71	-0.542119	NA	1	1	1	3.657	31767.9	1.73921	1	NA	NA	NA	NA
TCGA-B6-A0X1-01	TCGA-B6-A0X1	NO	Basal	Basal	HER2	HER2	#N/A	#N/A	#N/A	#N/A	#N/A	#N/A	female	breast	stage iv	t2	n2	m1	16	NA	NA	infiltrating ductal carcinoma	infiltrating ductal carcinoma	NA	981.112	-1.1601	NA	NA	0	0	20.655	-0.724189	NA	0	0	0	0.591	5552.93	-0.919353	NA	NA	NA	NA	NA
TCGA-B6-A1KF-01	TCGA-B6-A1KF	NO	Basal	Basal	HER2	HER2	#N/A	#N/A	#N/A	#N/A	#N/A	#N/A	female	breast	stage iib	t2	n1	m0	2	NA	NA	infiltrating ductal carcinoma	infiltrating ductal carcinoma	NA	511.424	NA	NA	NA	0	0	12.7856	NA	NA	0	0	0	3.657	40811.2	NA	1	equivocal	equivocal	NA	equivocal
TCGA-B6-A1KN-01	TCGA-B6-A1KN	NO	LumB	Non-basal	HER2	HER2	#N/A	#N/A	#N/A	#N/A	#N/A	#N/A	female	breast	stage iiib	t4b	n1	m0	24	NA	NA	infiltrating ductal carcinoma	infiltrating ductal carcinoma	NA	8195.57	NA	NA	1	0	0	65.2871	NA	NA	NA	0	0	3.657	121540	NA	1	NA	NA	NA	NA
TCGA-BH-A0AW-01	TCGA-BH-A0AW	NO	Her2	Non-basal	HER2	HER2	#N/A	#N/A	#N/A	#N/A	#N/A	#N/A	female	breast	stage iia	t1c	n1a	m0	2	NA	NA	infiltrating ductal carcinoma	infiltrating ductal carcinoma	NA	318.619	NA	NA	NA	1	1	32.2581	NA	NA	0	0	0	3.657	126881	NA	1	1	positive	NA	positive
TCGA-BH-A0B7-01	TCGA-BH-A0B7	NO	Normal	Non-basal	HER2	HER2	#N/A	#N/A	#N/A	#N/A	#N/A	#N/A	female	breast	stage iib	t2	n1a	m0	1	NA	NA	infiltrating ductal carcinoma	infiltrating ductal carcinoma	NA	71.837	-1.40412	0	0	0	1	64.6891	-0.689907	NA	NA	1	1	3.657	210058	3.81772	1	1	positive	NA	positive
TCGA-BH-A0C7-01	TCGA-BH-A0C7	NO	LumB	Non-basal	HER2	HER2	#N/A	#N/A	#N/A	#N/A	#N/A	#N/A	female	breast	stage iib	t2	n1mi	m0	1	NA	NA	infiltrating ductal carcinoma	infiltrating ductal carcinoma	NA	25785.5	0.736726	1	1	1	1	192.714	0.22174	1	NA	1	0	0.57	10798.3	-0.181506	1	1	NA	positive	positive
TCGA-BH-A0DZ-01	TCGA-BH-A0DZ	NO	LumA	Non-basal	HER2	HER2	#N/A	#N/A	#N/A	#N/A	#N/A	#N/A	female	breast	stage iib	t2	n1a	m0	1	NA	NA	infiltrating ductal carcinoma	infiltrating ductal carcinoma	NA	1672.88	NA	NA	1	1	1	545.763	NA	NA	NA	1	1	3.657	41293.2	NA	1	1	positive	NA	positive
TCGA-BH-A0EE-01	TCGA-BH-A0EE	NO	Her2	Non-basal	HER2	HER2	#N/A	#N/A	#N/A	#N/A	#N/A	#N/A	female	breast	stage iib	t3	n0 (i-)	m0	0	NA	NA	infiltrating ductal carcinoma	infiltrating ductal carcinoma	NA	293.222	-1.25718	0	NA	0	0	5.0209	-0.96233	NA	0	0	0	3.657	40399.7	1.90718	1	1	positive	NA	positive
TCGA-BH-A0HY-01	TCGA-BH-A0HY	NO	LumB	Non-basal	HER2	HER2	#N/A	#N/A	#N/A	#N/A	#N/A	#N/A	female	breast	stage i	t1c	n0	m0	0	NA	NA	infiltrating ductal carcinoma	infiltrating ductal carcinoma	NA	8175	0.184931	1	1	1	1	59.9265	-0.32706	1	NA	1	0	3.657	148045	0.844913	1	1	positive	NA	positive
TCGA-BH-A18R-01	TCGA-BH-A18R	NO	LumA	Non-basal	HER2	HER2	#N/A	#N/A	#N/A	#N/A	#N/A	#N/A	female	breast	stage iia	t2b	n1	m0	10	NA	NA	infiltrating ductal carcinoma	infiltrating ductal carcinoma	NA	1238.34	-0.871394	NA	1	1	1	71.7831	-0.839963	NA	NA	0	0	3.657	43161.4	1.93617	1	1	positive	positive	positive
TCGA-BH-A18U-01	TCGA-BH-A18U	NO	Normal	Non-basal	HER2	HER2	#N/A	#N/A	#N/A	#N/A	#N/A	#N/A	female	breast	stage iiia	t2	n2a	m0	9	NA	NA	infiltrating ductal carcinoma	infiltrating ductal carcinoma	NA	11313.4	-0.456534	1	1	1	1	1801.52	-0.565909	NA	1	1	1	3.657	130896	0.656624	1	1	positive	NA	positive
TCGA-BH-A1EN-01	TCGA-BH-A1EN	NO	LumA	Non-basal	HER2	HER2	#N/A	#N/A	#N/A	#N/A	#N/A	#N/A	female	breast	stage iia	t2	nx	m0	NA	NA	NA	infiltrating ductal carcinoma	other specify	carcinoma, signet ring type	213.704	NA	NA	NA	0	0	14.9244	NA	NA	0	0	0	3.657	166891	NA	1	1	positive	NA	positive
TCGA-BH-A1EV-01	TCGA-BH-A1EV	NO	LumA	Non-basal	HER2	HER2	#N/A	#N/A	#N/A	#N/A	#N/A	#N/A	female	breast	stage iiia	t3	n1b	m0	3	NA	NA	infiltrating ductal carcinoma	infiltrating ductal carcinoma	NA	8428.45	NA	NA	1	1	1	143.464	NA	NA	NA	1	1	3.657	109177	NA	1	1	positive	NA	positive
TCGA-BH-A1F0-01	TCGA-BH-A1F0	NO	LumA	Non-basal	HER2	HER2	#N/A	#N/A	#N/A	#N/A	#N/A	#N/A	female	breast	stage iia	t1a	n1c	m0	1	NA	NA	infiltrating ductal carcinoma	infiltrating ductal carcinoma	NA	170.341	NA	NA	0	0	0	71.4055	NA	NA	NA	NA	2	0.28	3315.2	NA	0	0	negative	NA	negative
TCGA-BH-A1F2-01	TCGA-BH-A1F2	NO	Normal	Non-basal	HER2	HER2	#N/A	#N/A	#N/A	#N/A	#N/A	#N/A	female	breast	stage iiib	t4b	n1b	m0	6	NA	NA	infiltrating ductal carcinoma	infiltrating ductal carcinoma	NA	3667.71	NA	NA	1	1	1	174.26	NA	NA	NA	1	1	3.657	40750.2	NA	1	1	positive	NA	positive
TCGA-BH-A1FJ-01	TCGA-BH-A1FJ	NO	LumA	Non-basal	HER2	HER2	#N/A	#N/A	#N/A	#N/A	#N/A	#N/A	female	breast	stage iiia	t3	n1b	m0	6	NA	NA	infiltrating ductal carcinoma	infiltrating ductal carcinoma	NA	15069.9	NA	NA	1	0	0	12225.7	NA	NA	1	1	1	0.208	5920.51	NA	0	NA	NA	NA	NA
TCGA-BH-A1FU-01	TCGA-BH-A1FU	NO	LumA	Non-basal	HER2	HER2	#N/A	#N/A	#N/A	#N/A	#N/A	#N/A	female	breast	stage ia	t1c	n0	m0	0	NA	NA	infiltrating ductal carcinoma	infiltrating ductal carcinoma	NA	177.999	NA	NA	0	0	0	683.846	NA	NA	NA	0	0	3.657	116441	NA	1	NA	NA	NA	NA
TCGA-BH-A202-01	TCGA-BH-A202	NO	LumB	Non-basal	HER2	HER2	#N/A	#N/A	#N/A	#N/A	#N/A	#N/A	female	breast	stage ii	t2	n0	m0	0	NA	NA	infiltrating ductal carcinoma	infiltrating ductal carcinoma	NA	6717.81	NA	NA	1	1	1	1205.11	NA	NA	1	1	1	3.657	47006.4	NA	1	1	positive	NA	positive
TCGA-BH-A203-01	TCGA-BH-A203	NO	Normal	Non-basal	HER2	HER2	#N/A	#N/A	#N/A	#N/A	#N/A	#N/A	female	breast	stage iib	t2	n1b	m0	35	NA	NA	infiltrating ductal carcinoma	infiltrating ductal carcinoma	NA	342.714	NA	NA	NA	NA	NA	37.0676	NA	NA	0	0	NA	-0.31	3678.08	NA	0	NA	NA	NA	NA
TCGA-BH-A204-01	TCGA-BH-A204	NO	LumA	Non-basal	HER2	HER2	#N/A	#N/A	#N/A	#N/A	#N/A	#N/A	female	breast	stage iib	t2	n1b	m0	2	NA	NA	infiltrating ductal carcinoma	infiltrating ductal carcinoma	NA	38535.2	NA	NA	1	1	NA	59.2396	NA	NA	NA	NA	NA	1.051	3620.25	NA	1	NA	NA	NA	NA
TCGA-BH-A208-01	TCGA-BH-A208	NO	Normal	Non-basal	HER2	HER2	#N/A	#N/A	#N/A	#N/A	#N/A	#N/A	female	breast	stage iib	t2	n1b	m0	3	NA	NA	infiltrating ductal carcinoma	infiltrating ductal carcinoma	NA	173.439	NA	NA	0	0	NA	133.348	NA	NA	NA	NA	NA	-0.234	4613.14	NA	0	NA	NA	NA	NA
TCGA-BH-A42T-01	TCGA-BH-A42T	NO	LumB	Non-basal	HER2	HER2	#N/A	#N/A	#N/A	#N/A	#N/A	#N/A	female	breast	stage iia	t2	n0 (i+)	m0	NA	NA	NA	infiltrating lobular carcinoma	infiltrating lobular carcinoma	NA	10710.5	NA	NA	1	1	1	4232.31	NA	NA	1	1	1	0.77	20095.3	NA	2	equivocal	positive	equivocal	equivocal
TCGA-BH-A6R9-01	TCGA-BH-A6R9	NO	Basal	Basal	HER2	HER2	#N/A	#N/A	#N/A	#N/A	#N/A	#N/A	female	breast	stage iia	t2	n0	m0	NA	NA	NA	metaplastic carcinoma	metaplastic carcinoma	NA	173.86	NA	NA	0	0	0	89.8331	NA	NA	NA	1	1	-0.009	2013.84	NA	0	0	negative	NA	negative
TCGA-C8-A12L-01	TCGA-C8-A12L	NO	Her2	Non-basal	HER2	HER2	#N/A	#N/A	#N/A	#N/A	#N/A	#N/A	female	breast	stage iia	t2	n0 (i-)	m0	NA	NA	NA	infiltrating ductal carcinoma	infiltrating ductal carcinoma	NA	243.767	-1.40811	0	NA	0	0	19.3906	-1.06034	0	0	0	0	3.343	19790.7	1.03731	1	equivocal	equivocal	NA	equivocal
TCGA-C8-A12P-01	TCGA-C8-A12P	NO	Her2	Non-basal	HER2	HER2	#N/A	#N/A	#N/A	#N/A	#N/A	#N/A	female	breast	stage iib	t2	n1	m0	NA	NA	NA	infiltrating ductal carcinoma	infiltrating ductal carcinoma	NA	27.5124	-1.49338	0	0	0	0	60.5082	-0.892412	NA	NA	0	0	3.657	54198.3	1.76634	1	1	positive	NA	positive
TCGA-C8-A12Q-01	TCGA-C8-A12Q	NO	Her2	Non-basal	HER2	HER2	#N/A	#N/A	#N/A	#N/A	#N/A	#N/A	female	breast	stage iiia	t1	n2	m0	NA	NA	NA	infiltrating ductal carcinoma	infiltrating ductal carcinoma	NA	315.844	-1.5746	0	NA	0	0	106.432	-0.933368	NA	NA	0	0	3.657	154327	2.87027	1	1	positive	NA	positive
TCGA-C8-A12T-01	TCGA-C8-A12T	NO	LumB	Non-basal	HER2	HER2	#N/A	#N/A	#N/A	#N/A	#N/A	#N/A	female	breast	stage iia	t2	n0	m0	0	NA	NA	infiltrating ductal carcinoma	infiltrating ductal carcinoma	NA	2168.94	-0.15019	1	1	1	1	1718.27	0.409104	1	1	1	1	3.542	42587.6	0.577782	1	1	positive	NA	positive
TCGA-C8-A12Z-01	TCGA-C8-A12Z	NO	Her2	Non-basal	HER2	HER2	#N/A	#N/A	#N/A	#N/A	#N/A	#N/A	female	breast	stage iib	t2	n1	m0	2	NA	NA	infiltrating ductal carcinoma	infiltrating ductal carcinoma	NA	39.3362	-1.53935	0	0	0	0	21.6349	-0.898358	NA	0	0	0	3.657	337915	3.87659	1	1	positive	NA	positive
TCGA-C8-A130-01	TCGA-C8-A130	NO	LumB	Non-basal	HER2	HER2	#N/A	#N/A	#N/A	#N/A	#N/A	#N/A	female	breast	stage iiia	t3	n2	m0	NA	NA	NA	infiltrating ductal carcinoma	infiltrating ductal carcinoma	NA	6080.08	-0.0200168	1	1	1	1	954.926	-0.0807945	1	NA	1	1	0.677	8633.4	-0.706692	2	equivocal	equivocal	NA	equivocal
TCGA-C8-A132-01	TCGA-C8-A132	NO	LumA	Non-basal	HER2	HER2	#N/A	#N/A	#N/A	#N/A	#N/A	#N/A	female	breast	stage iib	t2	n1	m0	1	NA	NA	infiltrating ductal carcinoma	infiltrating ductal carcinoma	NA	13054.1	0.4625	1	1	1	1	1039.03	-0.365149	1	1	1	1	3.657	147905	3.71329	1	NA	NA	NA	NA
TCGA-C8-A135-01	TCGA-C8-A135	NO	Her2	Non-basal	HER2	HER2	#N/A	#N/A	#N/A	#N/A	#N/A	#N/A	female	breast	stage iib	t2	n1	m0	1	NA	NA	infiltrating ductal carcinoma	infiltrating ductal carcinoma	NA	72.8111	-1.41141	0	0	0	0	59.447	-0.804605	NA	NA	0	0	3.657	96356.2	1.11489	1	1	positive	NA	positive
TCGA-C8-A137-01	TCGA-C8-A137	NO	Her2	Non-basal	HER2	HER2	#N/A	#N/A	#N/A	#N/A	#N/A	#N/A	female	breast	stage iib	t2	n1	m0	NA	NA	NA	infiltrating ductal carcinoma	infiltrating ductal carcinoma	NA	338.821	-1.36211	0	NA	0	0	29.7398	-0.984081	NA	0	0	0	3.657	126340	3.36813	1	1	positive	NA	positive
TCGA-C8-A138-01	TCGA-C8-A138	NO	Her2	Non-basal	HER2	HER2	#N/A	#N/A	#N/A	#N/A	#N/A	#N/A	female	breast	stage iiia	t2	n2	m0	NA	NA	NA	infiltrating ductal carcinoma	infiltrating ductal carcinoma	NA	1152.69	-0.525135	1	1	1	1	46.2309	-1.0297	0	0	0	0	2.026	13133.7	0.346588	1	equivocal	equivocal	NA	equivocal
TCGA-C8-A1HF-01	TCGA-C8-A1HF	NO	Her2	Non-basal	HER2	HER2	#N/A	#N/A	#N/A	#N/A	#N/A	#N/A	female	breast	stage iia	t2	n0	m0	NA	NA	NA	infiltrating ductal carcinoma	infiltrating ductal carcinoma	NA	1142.26	NA	NA	1	0	0	151.963	NA	NA	NA	1	1	3.657	173789	NA	1	1	positive	NA	positive
TCGA-C8-A1HK-01	TCGA-C8-A1HK	NO	Her2	Non-basal	HER2	HER2	#N/A	#N/A	#N/A	#N/A	#N/A	#N/A	female	breast	stage iib	t2	n1	m0	NA	NA	NA	infiltrating ductal carcinoma	infiltrating ductal carcinoma	NA	170.042	NA	NA	0	0	0	30.0075	NA	NA	0	0	0	3.657	125190	NA	1	1	positive	NA	positive
TCGA-C8-A1HL-01	TCGA-C8-A1HL	NO	LumB	Non-basal	HER2	HER2	#N/A	#N/A	#N/A	#N/A	#N/A	#N/A	female	breast	stage iiia	t3	n1	m0	NA	NA	NA	other specify	other specify	infiltrating mucinous papillary ductal carcinoma	3830.67	NA	NA	1	1	1	51.11	NA	NA	NA	0	0	2.502	16460.5	NA	1	equivocal	equivocal	NA	equivocal
TCGA-C8-A26W-01	TCGA-C8-A26W	NO	LumB	Non-basal	HER2	HER2	#N/A	#N/A	#N/A	#N/A	#N/A	#N/A	female	breast	stage iib	t2	n1	m0	NA	NA	NA	infiltrating ductal carcinoma	infiltrating ductal carcinoma	NA	9423.6	NA	NA	1	1	1	3801.44	NA	NA	1	1	1	3.365	19339	NA	1	equivocal	equivocal	NA	equivocal
TCGA-C8-A275-01	TCGA-C8-A275	NO	Her2	Non-basal	HER2	HER2	#N/A	#N/A	#N/A	#N/A	#N/A	#N/A	female	breast	stage iia	t1	n1	m0	NA	NA	NA	infiltrating ductal carcinoma	infiltrating ductal carcinoma	NA	90.9091	NA	NA	0	0	NA	24.1247	NA	NA	0	0	NA	3.657	181646	NA	1	NA	NA	NA	NA
TCGA-C8-A278-01	TCGA-C8-A278	NO	LumB	Non-basal	HER2	HER2	#N/A	#N/A	#N/A	#N/A	#N/A	#N/A	female	breast	stage iiia	t2	n2	m0	NA	NA	NA	infiltrating ductal carcinoma	infiltrating ductal carcinoma	NA	158.152	NA	NA	0	0	0	53.4926	NA	NA	NA	0	0	3.657	64870.2	NA	1	1	positive	NA	positive
TCGA-C8-A3M8-01	TCGA-C8-A3M8	NO	LumB	Non-basal	HER2	HER2	#N/A	#N/A	#N/A	#N/A	#N/A	#N/A	female	breast	stage ia	t1c	n0	m0	NA	NA	NA	infiltrating lobular carcinoma	infiltrating lobular carcinoma	NA	23945.3	NA	NA	1	1	1	58.4	NA	NA	NA	1	1	0.56	18897.6	NA	1	1	positive	NA	positive
TCGA-D8-A140-01	TCGA-D8-A140	NO	LumB	Non-basal	HER2	HER2	#N/A	#N/A	#N/A	#N/A	#N/A	#N/A	female	breast	stage iib	t2	n1a	m0	1	NA	NA	infiltrating ductal carcinoma	infiltrating ductal carcinoma	NA	21007.1	1.02431	1	1	1	1	72.9984	-0.984057	NA	NA	1	1	1.655	15951.7	0.147218	1	1	positive	NA	positive
TCGA-D8-A1J9-01	TCGA-D8-A1J9	NO	LumB	Non-basal	HER2	HER2	#N/A	#N/A	#N/A	#N/A	#N/A	#N/A	female	breast	stage ia	t1c	n0	m0	0	NA	NA	infiltrating ductal carcinoma	infiltrating ductal carcinoma	NA	2637.1	NA	NA	1	1	1	72.7368	NA	NA	NA	0	0	3.657	182466	NA	1	1	positive	NA	positive
TCGA-D8-A1JA-01	TCGA-D8-A1JA	NO	Her2	Non-basal	HER2	HER2	#N/A	#N/A	#N/A	#N/A	#N/A	#N/A	female	breast	NA	t4b	nx	m0	NA	NA	NA	infiltrating ductal carcinoma	infiltrating ductal carcinoma	NA	105.363	NA	NA	0	0	0	17.8765	NA	NA	0	0	0	3.657	60505.4	NA	1	1	positive	NA	positive
TCGA-D8-A1JK-01	TCGA-D8-A1JK	NO	Her2	Non-basal	HER2	HER2	#N/A	#N/A	#N/A	#N/A	#N/A	#N/A	female	breast	stage iia	t2	n0	m0	0	NA	NA	infiltrating ductal carcinoma	infiltrating ductal carcinoma	NA	90.0536	NA	NA	0	0	0	228.708	NA	NA	NA	1	1	-0.305	4661.35	NA	0	0	negative	NA	negative
TCGA-D8-A1X5-01	TCGA-D8-A1X5	NO	LumB	Non-basal	HER2	HER2	#N/A	#N/A	#N/A	#N/A	#N/A	#N/A	female	breast	stage iiic	t2	n3a	mx	14	NA	NA	infiltrating ductal carcinoma	infiltrating ductal carcinoma	NA	27956.8	NA	NA	1	1	1	335.988	NA	NA	NA	1	1	3.657	43669.2	NA	1	1	positive	NA	positive
TCGA-D8-A1XJ-01	TCGA-D8-A1XJ	NO	LumB	Non-basal	HER2	HER2	#N/A	#N/A	#N/A	#N/A	#N/A	#N/A	female	breast	stage iiia	t3	n1a	mx	2	NA	NA	other specify	other specify	ductal/mucinous	9615.5	NA	NA	1	1	1	74.2511	NA	NA	NA	1	1	3.657	226650	NA	1	1	positive	NA	positive
TCGA-D8-A1XT-01	TCGA-D8-A1XT	NO	Her2	Non-basal	HER2	HER2	#N/A	#N/A	#N/A	#N/A	#N/A	#N/A	female	breast	stage iia	t1c	n1a	m0	3	NA	NA	infiltrating ductal carcinoma	infiltrating ductal carcinoma	NA	65.8774	NA	NA	0	0	0	38.3623	NA	NA	0	0	0	3.657	136714	NA	1	1	positive	NA	positive
TCGA-D8-A1XW-01	TCGA-D8-A1XW	NO	Normal	Non-basal	HER2	HER2	#N/A	#N/A	#N/A	#N/A	#N/A	#N/A	female	breast	stage iia	t2	n0	m0	0	NA	NA	infiltrating ductal carcinoma	infiltrating ductal carcinoma	NA	69.8217	NA	NA	0	0	0	34.008	NA	NA	0	1	1	-0.081	4067.11	NA	0	0	negative	NA	negative
TCGA-D8-A1XY-01	TCGA-D8-A1XY	NO	LumA	Non-basal	HER2	HER2	#N/A	#N/A	#N/A	#N/A	#N/A	#N/A	female	breast	stage iia	t2	n0	mx	0	NA	NA	infiltrating ductal carcinoma	infiltrating ductal carcinoma	NA	10728	NA	NA	1	1	1	10696	NA	NA	1	1	1	0.633	8665.57	NA	1	1	positive	NA	positive
TCGA-D8-A27N-01	TCGA-D8-A27N	NO	LumB	Non-basal	HER2	HER2	#N/A	#N/A	#N/A	#N/A	#N/A	#N/A	female	breast	stage iiia	t2	n2a	m0	4	NA	NA	infiltrating ductal carcinoma	infiltrating ductal carcinoma	NA	2536.13	NA	NA	1	1	1	111.893	NA	NA	NA	1	1	3.657	50196.1	NA	1	1	positive	NA	positive
TCGA-D8-A27W-01	TCGA-D8-A27W	NO	LumB	Non-basal	HER2	HER2	#N/A	#N/A	#N/A	#N/A	#N/A	#N/A	female	breast	stage iiib	t4b	n0	m0	0	NA	NA	mucinous carcinoma	mucinous carcinoma	NA	8673.37	NA	NA	1	1	1	179.698	NA	NA	NA	1	1	0.937	10347.5	NA	1	1	equivocal	positive	positive
TCGA-E2-A105-01	TCGA-E2-A105	NO	LumB	Non-basal	HER2	HER2	#N/A	#N/A	#N/A	#N/A	#N/A	#N/A	female	breast	stage iia	t2	n0 (i-)	m0	0	NA	NA	infiltrating ductal carcinoma	infiltrating ductal carcinoma	NA	35512.5	NA	NA	1	1	1	863.462	NA	NA	NA	1	1	0.657	9553.53	NA	2	equivocal	equivocal	NA	equivocal
TCGA-E2-A14P-01	TCGA-E2-A14P	NO	Her2	Non-basal	HER2	HER2	#N/A	#N/A	#N/A	#N/A	#N/A	#N/A	female	breast	stage iiic	t2	n3	m0	10	NA	NA	infiltrating ductal carcinoma	infiltrating ductal carcinoma	NA	60.0721	-0.904518	NA	0	NA	0	36.4437	-0.869762	NA	0	0	0	3.657	179673	2.58702	1	1	positive	NA	positive
TCGA-E2-A14V-01	TCGA-E2-A14V	NO	LumB	Non-basal	HER2	HER2	#N/A	#N/A	#N/A	#N/A	#N/A	#N/A	female	breast	stage iib	t2	n1	m0	3	NA	NA	infiltrating ductal carcinoma	infiltrating ductal carcinoma	NA	3347.01	-0.280081	1	1	1	1	2001.88	0.0902754	1	1	1	1	3.657	75503.6	2.40358	1	1	positive	NA	positive
TCGA-E2-A14X-01	TCGA-E2-A14X	NO	Basal	Basal	HER2	HER2	#N/A	#N/A	#N/A	#N/A	#N/A	#N/A	female	breast	stage iiia	t2	n2	m0	5	NA	NA	infiltrating ductal carcinoma	infiltrating ductal carcinoma	NA	247.145	-0.87104	NA	NA	0	0	36.1306	-0.270798	1	0	1	0	-0.333	4050.93	-0.49435	0	0	negative	NA	negative
TCGA-E2-A14Y-01	TCGA-E2-A14Y	NO	Basal	Basal	HER2	HER2	#N/A	#N/A	#N/A	#N/A	#N/A	#N/A	female	breast	stage iia	t2	n0	m0	0	NA	NA	infiltrating ductal carcinoma	infiltrating ductal carcinoma	NA	190.048	-1.42965	0	NA	0	1	8.9995	-0.987171	NA	0	1	1	3.657	106388	3.06504	1	1	equivocal	positive	positive
TCGA-E2-A152-01	TCGA-E2-A152	NO	Her2	Non-basal	HER2	HER2	#N/A	#N/A	#N/A	#N/A	#N/A	#N/A	female	breast	stage i	t1c	n0	m0	0	NA	NA	infiltrating ductal carcinoma	infiltrating ductal carcinoma	NA	471.356	-1.06812	NA	NA	1	1	53.0326	-0.976722	NA	NA	0	0	3.657	257757	3.74731	1	1	positive	NA	positive
TCGA-E2-A15E-01	TCGA-E2-A15E	NO	LumB	Non-basal	HER2	HER2	#N/A	#N/A	#N/A	#N/A	#N/A	#N/A	female	breast	stage iia	t1c	n1a	m0	1	NA	NA	infiltrating ductal carcinoma	infiltrating ductal carcinoma	metastatic lymph node	3107.79	-0.401468	1	1	1	1	5885.12	0.935873	1	1	1	1	1.469	20632.6	1.12334	1	1	NA	positive	positive
TCGA-E2-A15H-01	TCGA-E2-A15H	NO	LumA	Non-basal	HER2	HER2	#N/A	#N/A	#N/A	#N/A	#N/A	#N/A	female	breast	stage iia	t1c	n1mi	m0	1	NA	NA	infiltrating ductal carcinoma	infiltrating ductal carcinoma	NA	4979.48	-0.0259723	1	1	1	1	1172.56	-0.0839008	1	1	1	1	3.657	65557.3	1.51606	1	1	equivocal	positive	positive
TCGA-E2-A1B0-01	TCGA-E2-A1B0	NO	Her2	Non-basal	HER2	HER2	#N/A	#N/A	#N/A	#N/A	#N/A	#N/A	female	breast	stage iiia	t2	n2	m0	6	NA	NA	infiltrating ductal carcinoma	infiltrating ductal carcinoma	NA	31.3776	-1.40072	0	0	0	0	79.1255	-0.952323	NA	NA	0	0	3.657	116273	-0.205282	1	1	positive	NA	positive
TCGA-E2-A1B1-01	TCGA-E2-A1B1	NO	LumA	Non-basal	HER2	HER2	#N/A	#N/A	#N/A	#N/A	#N/A	#N/A	female	breast	stage iib	t2	n1	m0	1	NA	NA	infiltrating ductal carcinoma	infiltrating ductal carcinoma	NA	1008.73	-0.932249	NA	NA	1	1	735.103	-0.726964	NA	NA	1	1	2.012	25323.8	0.805625	1	1	equivocal	positive	positive
TCGA-E2-A1II-01	TCGA-E2-A1II	NO	Basal	Basal	HER2	HER2	#N/A	#N/A	#N/A	#N/A	#N/A	#N/A	female	breast	stage i	t1c	n0	m0	0	NA	NA	infiltrating ductal carcinoma	infiltrating ductal carcinoma	NA	28.6757	NA	NA	0	0	0	50.0521	NA	NA	NA	1	1	-0.245	1885.3	NA	0	0	negative	NA	negative
TCGA-E2-A1LB-01	TCGA-E2-A1LB	NO	Normal	Non-basal	HER2	HER2	#N/A	#N/A	#N/A	#N/A	#N/A	#N/A	female	breast	stage iib	t2	n1	m0	2	NA	NA	infiltrating ductal carcinoma	infiltrating ductal carcinoma	NA	70.0887	NA	NA	0	0	0	29.6529	NA	NA	0	0	0	3.657	240416	NA	1	1	positive	NA	positive
TCGA-E2-A1LE-01	TCGA-E2-A1LE	NO	Her2	Non-basal	HER2	HER2	#N/A	#N/A	#N/A	#N/A	#N/A	#N/A	female	breast	stage iiic	t2	n3a	m0	27	NA	NA	infiltrating ductal carcinoma	infiltrating ductal carcinoma	NA	80.4489	NA	NA	0	0	0	31.049	NA	NA	0	0	0	3.657	182279	NA	1	1	positive	NA	positive
TCGA-E9-A1N6-01	TCGA-E9-A1N6	NO	Normal	Non-basal	HER2	HER2	#N/A	#N/A	#N/A	#N/A	#N/A	#N/A	female	breast	stage iib	t2	n1	m0	2	NA	NA	infiltrating ductal carcinoma	infiltrating ductal carcinoma	NA	9520.67	NA	NA	1	1	1	2562.78	NA	NA	1	1	1	2.558	14310.7	NA	1	1	positive	NA	positive
TCGA-E9-A1N9-01	TCGA-E9-A1N9	NO	Normal	Non-basal	HER2	HER2	#N/A	#N/A	#N/A	#N/A	#N/A	#N/A	female	breast	stage iia	t2	n0	m0	0	NA	NA	mixed histology (please specify)	mixed histology (please specify)	infiltrating ductal and lobular carcinoma	19089.3	NA	NA	1	0	0	149.586	NA	NA	NA	1	1	-0.001	3831.5	NA	0	1	positive	NA	positive
TCGA-E9-A1NC-01	TCGA-E9-A1NC	NO	Basal	Basal	HER2	HER2	#N/A	#N/A	#N/A	#N/A	#N/A	#N/A	female	breast	stage iib	t2	n1	m0	1	NA	NA	mixed histology (please specify)	mixed histology (please specify)	infiltrating ductal and lobular carcinoma	33.1312	NA	NA	0	0	0	24.1384	NA	NA	0	1	1	-0.412	3748.08	NA	0	1	positive	NA	positive
TCGA-E9-A228-01	TCGA-E9-A228	NO	LumB	Non-basal	HER2	HER2	#N/A	#N/A	#N/A	#N/A	#N/A	#N/A	female	breast	stage iib	t2	n1	m0	2	NA	NA	infiltrating ductal carcinoma	infiltrating ductal carcinoma	NA	30248.5	NA	NA	1	1	NA	31.1172	NA	NA	0	0	NA	3.657	30632.3	NA	1	NA	NA	NA	NA
TCGA-E9-A22D-01	TCGA-E9-A22D	NO	LumB	Non-basal	HER2	HER2	#N/A	#N/A	#N/A	#N/A	#N/A	#N/A	female	breast	stage iia	t2	n0	m0	0	NA	NA	infiltrating ductal carcinoma	infiltrating ductal carcinoma	NA	5784.48	NA	NA	1	1	1	656.535	NA	NA	NA	1	1	3.094	36475.4	NA	1	1	positive	NA	positive
TCGA-E9-A243-01	TCGA-E9-A243	NO	Basal	Basal	HER2	HER2	#N/A	#N/A	#N/A	#N/A	#N/A	#N/A	female	breast	stage iia	t2	n0 (i-)	m0	0	NA	NA	infiltrating ductal carcinoma	infiltrating ductal carcinoma	NA	207.701	NA	NA	NA	NA	NA	34.7725	NA	NA	0	0	NA	-0.02	1512.02	NA	0	NA	NA	NA	NA
TCGA-E9-A248-01	TCGA-E9-A248	NO	LumB	Non-basal	HER2	HER2	#N/A	#N/A	#N/A	#N/A	#N/A	#N/A	female	breast	stage iia	t2	n0 (i-)	m0	0	NA	NA	infiltrating ductal carcinoma	infiltrating ductal carcinoma	NA	252.833	NA	NA	NA	NA	NA	27.517	NA	NA	0	0	NA	0.033	5040.47	NA	0	NA	NA	NA	NA
TCGA-E9-A3QA-01	TCGA-E9-A3QA	NO	Basal	Basal	HER2	HER2	#N/A	#N/A	#N/A	#N/A	#N/A	#N/A	female	breast	stage iia	t2	n0 (i-)	m0	0	NA	NA	medullary carcinoma	medullary carcinoma	NA	875.312	NA	NA	NA	NA	NA	42.7057	NA	NA	0	0	NA	-0.167	3166.46	NA	0	NA	NA	NA	NA
TCGA-E9-A5UP-01	TCGA-E9-A5UP	NO	LumB	Non-basal	HER2	HER2	#N/A	#N/A	#N/A	#N/A	#N/A	#N/A	female	breast	stage iia	t2	n0	m0	0	NA	NA	other specify	other specify	infiltrating papillary adenocarcinoma	15830.3	NA	NA	1	1	NA	49.5208	NA	NA	0	0	NA	1.777	26928.1	NA	1	NA	NA	NA	NA
TCGA-EW-A1IW-01	TCGA-EW-A1IW	NO	LumA	Non-basal	HER2	HER2	#N/A	#N/A	#N/A	#N/A	#N/A	#N/A	female	breast	stage iib	t2	n1a	mx	2	NA	NA	infiltrating lobular carcinoma	infiltrating lobular carcinoma	NA	14507	NA	NA	1	1	1	6205.67	NA	NA	1	1	1	3.657	112544	NA	1	1	positive	NA	positive
TCGA-EW-A1J3-01	TCGA-EW-A1J3	NO	LumB	Non-basal	HER2	HER2	#N/A	#N/A	#N/A	#N/A	#N/A	#N/A	female	breast	stage ia	t1c	n0	m0	0	NA	NA	infiltrating lobular carcinoma	infiltrating lobular carcinoma	NA	12668.1	NA	NA	1	1	1	2891.44	NA	NA	1	1	1	3.657	58878.4	NA	1	1	positive	NA	positive
TCGA-EW-A1OZ-01	TCGA-EW-A1OZ	NO	LumB	Non-basal	HER2	HER2	#N/A	#N/A	#N/A	#N/A	#N/A	#N/A	female	breast	stage iia	t2	n0 (i-)	m0	0	NA	NA	infiltrating ductal carcinoma	infiltrating ductal carcinoma	NA	3630.66	NA	NA	1	1	1	65.5229	NA	NA	NA	0	0	3.657	137286	NA	1	1	equivocal	positive	positive
TCGA-EW-A2FR-01	TCGA-EW-A2FR	NO	Her2	Non-basal	HER2	HER2	#N/A	#N/A	#N/A	#N/A	#N/A	#N/A	female	breast	stage iiic	t1b	n3a	mx	19	NA	NA	infiltrating ductal carcinoma	infiltrating ductal carcinoma	NA	171.566	NA	NA	0	0	0	117.828	NA	NA	NA	0	0	3.657	185241	NA	1	1	equivocal	positive	positive
TCGA-GM-A2DA-01	TCGA-GM-A2DA	NO	LumA	Non-basal	HER2	HER2	#N/A	#N/A	#N/A	#N/A	#N/A	#N/A	female	breast	stage iib	t2	n1b	m0	2	NA	NA	infiltrating ductal carcinoma	infiltrating ductal carcinoma	NA	3125.95	NA	NA	1	1	1	1241	NA	NA	1	1	1	3.657	45717.7	NA	1	1	equivocal	positive	positive
TCGA-GM-A3NW-01	TCGA-GM-A3NW	NO	LumA	Non-basal	HER2	HER2	#N/A	#N/A	#N/A	#N/A	#N/A	#N/A	female	breast	stage iia	t2	n0 (i-)	m0	0	NA	NA	infiltrating lobular carcinoma	infiltrating lobular carcinoma	NA	7806.36	NA	NA	1	0	0	38.0636	NA	NA	0	1	1	0.029	11597.2	NA	0	0	equivocal	negative	negative
TCGA-JL-A3YW-01	TCGA-JL-A3YW	NO	Her2	Non-basal	HER2	HER2	#N/A	#N/A	#N/A	#N/A	#N/A	#N/A	female	breast	stage iib	t2	n1	m0	3	NA	NA	infiltrating lobular carcinoma	infiltrating lobular carcinoma	NA	95.1009	NA	NA	0	1	1	32.781	NA	NA	0	1	1	0.573	7434.8	NA	1	1	positive	NA	positive
TCGA-LD-A9QF-01	TCGA-LD-A9QF	NO	Her2	Non-basal	HER2	HER2	#N/A	#N/A	#N/A	#N/A	#N/A	#N/A	female	breast	stage ia	t1c	n0	m0	0	NA	NA	infiltrating ductal carcinoma	infiltrating ductal carcinoma	NA	155.164	NA	NA	0	0	0	66.5688	NA	NA	NA	0	0	3.657	186563	NA	1	1	positive	NA	positive
TCGA-LL-A5YM-01	TCGA-LL-A5YM	NO	LumB	Non-basal	HER2	HER2	#N/A	#N/A	#N/A	#N/A	#N/A	#N/A	female	breast	stage iiib	t4b	nx	m0	NA	NA	NA	infiltrating ductal carcinoma	infiltrating ductal carcinoma	NA	6696.73	NA	NA	1	1	1	939.442	NA	NA	NA	1	1	0.914	16965	NA	1	1	equivocal	positive	positive
TCGA-LL-A5YN-01	TCGA-LL-A5YN	NO	LumA	Non-basal	HER2	HER2	#N/A	#N/A	#N/A	#N/A	#N/A	#N/A	female	breast	stage iia	t2	n0 (i-)	m0	0	NA	NA	infiltrating ductal carcinoma	infiltrating ductal carcinoma	NA	3242.42	NA	NA	1	1	1	397.226	NA	NA	NA	1	1	0.969	14495.8	NA	1	1	equivocal	positive	positive
TCGA-LL-A6FR-01	TCGA-LL-A6FR	NO	Basal	Basal	HER2	HER2	#N/A	#N/A	#N/A	#N/A	#N/A	#N/A	female	breast	stage iia	t2	n0 (i-)	mx	0	NA	NA	infiltrating ductal carcinoma	infiltrating ductal carcinoma	NA	69.7493	NA	NA	0	0	0	13.7008	NA	NA	0	1	1	-0.058	8075.98	NA	0	1	equivocal	positive	positive
TCGA-OL-A5RY-01	TCGA-OL-A5RY	NO	Normal	Non-basal	HER2	HER2	#N/A	#N/A	#N/A	#N/A	#N/A	#N/A	female	breast	stage iia	t1c	n1	mx	1	NA	NA	infiltrating ductal carcinoma	infiltrating ductal carcinoma	NA	200.306	NA	NA	NA	1	1	111.111	NA	NA	NA	0	0	3.657	132948	NA	1	1	NA	positive	positive
TCGA-OL-A5RZ-01	TCGA-OL-A5RZ	NO	Her2	Non-basal	HER2	HER2	#N/A	#N/A	#N/A	#N/A	#N/A	#N/A	female	breast	stage ia	t1b	n0	mx	NA	NA	NA	infiltrating ductal carcinoma	infiltrating ductal carcinoma	NA	96.6752	NA	NA	0	1	1	5.6266	NA	NA	0	0	0	3.657	217078	NA	1	1	NA	positive	positive
TCGA-OL-A5S0-01	TCGA-OL-A5S0	NO	Basal	Basal	HER2	HER2	#N/A	#N/A	#N/A	#N/A	#N/A	#N/A	female	breast	stage iib	t2	n1a	mx	2	NA	NA	infiltrating ductal carcinoma	infiltrating ductal carcinoma	NA	21.797	NA	NA	0	1	1	20.2763	NA	NA	0	0	0	1.051	6620.2	NA	1	1	NA	positive	positive
TCGA-S3-AA14-01	TCGA-S3-AA14	NO	LumA	Non-basal	HER2	HER2	#N/A	#N/A	#N/A	#N/A	#N/A	#N/A	female	breast	stage i	t1	n0 (i+)	cm0 (i+)	0	NA	NA	infiltrating ductal carcinoma	infiltrating ductal carcinoma	NA	1745.2	NA	NA	1	1	1	2868.24	NA	NA	1	1	1	3.484	72288.7	NA	1	1	positive	NA	positive
TCGA-UU-A93S-01	TCGA-UU-A93S	NO	Her2	Non-basal	HER2	HER2	#N/A	#N/A	#N/A	#N/A	#N/A	#N/A	female	breast	stage iv	t4d	n3b	m1	NA	NA	NA	infiltrating ductal carcinoma	infiltrating ductal carcinoma	NA	83.9363	NA	NA	0	0	0	36.1795	NA	NA	0	0	0	3.657	380668	NA	1	1	positive	NA	positive
