# Supplementary material for: Refinement of Triple-Negative Breast Cancer Molecular Subtypes: Implications for Neoadjuvant Chemotherapy Selection
Source: PLoS One. 2016 Jun 16;11(6):e0157368. doi: 10.1371/journal.pone.0157368 (PMC4911051; doi:10.1371/journal.pone.0157368)
Supplement: S4 Table — (XLSX) [file pone.0157368.s009.xlsx]

## Sheet: Sheet1
Table S4. Distribution of TNBCtype, TNBCtype-4 and PAM50 subtypes in 587 TNBC microarray profiles and 180 TNBC tumors from TCGA
		TNBC587		TCGA
	Subtype	n	%	n	%
TNBCtype	BL1	105	17.8876	34	18.8889
	BL2	65	11.0733	16	8.88889
	IM	124	21.1244	36	20
	M	122	20.7836	40	22.2222
	MSL	38	6.47359	22	12.2222
	LAR	54	9.19932	17	9.44444
	NA	79	13.4583	15	8.33333
	Total	587		180
TNBCtype-4	BL1	208	35.4344	59	32.7778
	BL2	137	23.339	34	18.8889
	M	142	24.1908	45	25
	LAR	86	14.6508	38	21.1111
	NA	14	2.38501	4	2.22222
	Total	587		180
PAM50	Basal	461	78.5349	131	72.7778
	Non-basal	126	21.4651	49	27.2222
	Total	587		180
