# Supplementary material for: Refinement of Triple-Negative Breast Cancer Molecular Subtypes: Implications for Neoadjuvant Chemotherapy Selection
Source: PLoS One. 2016 Jun 16;11(6):e0157368. doi: 10.1371/journal.pone.0157368 (PMC4911051; doi:10.1371/journal.pone.0157368)
Supplement: S5 Table — (XLSX) [file pone.0157368.s010.xlsx]

## Sheet: TABLE
Table SX. Evaluation of metastasis site by TNBC subtypes
TNBCtype	Non Metastatic	Brain Metastasis	n	%	p = 0.1179
BL1	41	3	44	6.81818	p = 0.1238
BL2	32	2	34	5.88235
M	29	6	35	17.1429
LAR	8	3	11	27.2727
All TNBC	110	14	124	11.2903
TNBCtype	Non Metastatic	Bone Metastasis	n	%	p=0.03976
BL1	40	4	44	9.09091
BL2	28	6	34	17.6471
M	27	8	35	22.8571
LAR	6	5	11	45.4545
All TNBC	101	23	124	18.5484
TNBCtype	Non Metastatic	Lung Metastasis	n	%	p=0.07759
BL1	33	11	44	25	p=0.01322
BL2	24	10	34	29.4118
M	19	16	35	45.7143
LAR	10	1	11	9.09091
All TNBC	86	38	124	30.6452

## Sheet: RAW
SAMPLE	DATASET	TNBC_4type	brian	lung	bone	MetFreeSurvival (mo)
GSM308259	GSE12276	LAR	0	0	1	13
GSM308261	GSE12276	BL2	1	1	0	18
GSM308271	GSE12276	M	0	0	0	29
GSM308273	GSE12276	BL1	0	1	0	19
GSM308280	GSE12276	BL2	1	0	0	16
GSM308281	GSE12276	BL2	0	0	0	5
GSM308282	GSE12276	LAR	0	0	1	10
GSM308283	GSE12276	BL1	0	0	0	13
GSM308285	GSE12276	M	0	0	0	7
GSM308295	GSE12276	BL1	0	1	0	11
GSM308301	GSE12276	M	0	0	0	15
GSM308311	GSE12276	BL1	0	0	1	36
GSM308312	GSE12276	BL1	0	0	0	115
GSM308313	GSE12276	M	0	1	0	4
GSM308314	GSE12276	BL2	0	1	0	8
GSM308316	GSE12276	M	1	1	1	0
GSM308319	GSE12276	BL2	0	1	1	15
GSM308324	GSE12276	BL1	0	1	1	14
GSM308328	GSE12276	M	0	1	0	16
GSM308330	GSE12276	BL2	0	0	1	0
GSM308333	GSE12276	BL1	0	1	0	18
GSM308335	GSE12276	BL1	0	0	0	50
GSM308336	GSE12276	BL2	0	0	0	8
GSM308338	GSE12276	M	0	1	0	10
GSM308339	GSE12276	M	0	1	0	3
GSM308341	GSE12276	BL2	0	0	0	17
GSM308346	GSE12276	BL2	0	1	0	13
GSM308348	GSE12276	BL1	0	0	1	25
GSM308352	GSE12276	BL2	0	0	1	0
GSM308356	GSE12276	M	0	1	0	18
GSM308357	GSE12276	BL1	0	0	0	16
GSM308364	GSE12276	LAR	0	0	1	29
GSM308365	GSE12276	BL1	0	0	0	11
GSM308366	GSE12276	LAR	1	0	0	58
GSM308376	GSE12276	BL1	0	0	0	6
GSM308377	GSE12276	BL2	0	0	0	19
GSM308378	GSE12276	BL1	0	1	0	15
GSM308380	GSE12276	BL2	0	0	0	7
GSM308388	GSE12276	BL1	0	0	0	17
GSM308391	GSE12276	BL1	0	1	0	7
GSM308392	GSE12276	BL1	1	1	0	6
GSM308393	GSE12276	M	0	1	1	33
GSM308394	GSE12276	BL1	0	1	0	22
GSM308398	GSE12276	BL1	0	0	0	12
GSM308400	GSE12276	M	0	1	1	11
GSM308404	GSE12276	M	0	0	1	8
GSM308408	GSE12276	BL2	0	0	1	4
GSM308443	GSE12276	BL1	0	0	0	14
GSM36788	GSE2034	BL2	0	0	0	79
GSM36793	GSE2034	M	0	0	0	101
GSM36795	GSE2034	BL1	0	0	0	88
GSM36797	GSE2034	M	0	1	1	9
GSM36798	GSE2034	BL2	0	0	0	106
GSM36822	GSE2034	BL1	0	0	0	50
GSM36824	GSE2034	M	0	0	0	86
GSM36827	GSE2034	BL1	0	0	0	156
GSM36828	GSE2034	BL1	0	0	0	76
GSM36835	GSE2034	BL2	0	1	0	14
GSM36846	GSE2034	BL2	0	0	0	103
GSM36847	GSE2034	BL1	0	0	0	85
GSM36855	GSE2034	M	0	0	0	128
GSM36862	GSE2034	BL2	0	0	1	25
GSM36865	GSE2034	BL2	0	0	0	103
GSM36875	GSE2034	BL1	1	0	0	7
GSM36876	GSE2034	M	0	0	0	133
GSM36891	GSE2034	M	0	0	0	87
GSM36901	GSE2034	BL1	0	0	0	101
GSM36902	GSE2034	LAR	1	0	0	28
GSM36906	GSE2034	LAR	0	0	0	101
GSM36909	GSE2034	BL2	0	0	0	95
GSM36912	GSE2034	BL1	0	0	0	97
GSM36923	GSE2034	M	0	1	0	23
GSM36927	GSE2034	BL2	0	1	0	8
GSM36931	GSE2034	M	1	1	0	37
GSM36935	GSE2034	BL2	0	0	0	114
GSM36937	GSE2034	M	0	1	1	11
GSM36940	GSE2034	BL1	0	0	0	134
GSM36941	GSE2034	BL1	0	0	0	9
GSM36949	GSE2034	BL1	0	0	1	6
GSM36952	GSE2034	M	0	0	0	13
GSM36955	GSE2034	LAR	0	0	1	25
GSM36959	GSE2034	BL2	0	0	0	120
GSM36960	GSE2034	M	1	0	0	51
GSM36966	GSE2034	BL1	0	0	0	90
GSM36969	GSE2034	BL1	0	1	0	32
GSM36977	GSE2034	BL2	0	0	0	124
GSM36981	GSE2034	M	0	0	0	87
GSM36991	GSE2034	BL1	0	0	0	114
GSM37002	GSE2034	M	1	0	0	16
GSM37017	GSE2034	BL1	0	0	0	108
GSM37021	GSE2034	BL1	0	0	0	109
GSM37022	GSE2034	BL1	0	0	0	30
GSM37040	GSE2034	BL1	1	1	0	6
GSM37043	GSE2034	M	0	0	0	161
GSM37044	GSE2034	LAR	0	0	0	112
GSM37045	GSE2034	BL1	0	0	0	123
GSM37047	GSE2034	BL1	0	0	0	108
GSM37048	GSE2034	M	0	0	0	87
GSM37050	GSE2034	LAR	0	0	0	18
GSM37051	GSE2034	BL2	0	1	0	18
GSM37053	GSE2034	M	0	0	1	33
GSM50035	GSE2603	BL2	0	1	0	22.1
GSM50040	GSE2603	BL1	0	0	0	90.8
GSM50045	GSE2603	M	0	0	0	129
GSM50046	GSE2603	BL1	0	0	0	96.5
GSM50048	GSE2603	M	0	0	0	72.8
GSM50052	GSE2603	BL2	0	0	0	54.7
GSM50054	GSE2603	BL2	0	0	0	48.6
GSM50060	GSE2603	LAR	1	1	0	41.6
GSM50063	GSE2603	M	0	1	0	37.3
GSM50064	GSE2603	BL2	0	1	1	11.3
GSM50067	GSE2603	BL1	0	1	0	9.2
GSM50069	GSE2603	M	1	1	0	46
GSM50070	GSE2603	LAR	0	0	1	40.3
GSM50073	GSE2603	BL2	0	0	0	87
GSM50079	GSE2603	BL2	0	0	0	78.2
GSM50093	GSE2603	BL1	0	0	0	94.3
GSM50094	GSE2603	M	1	1	1	38.6
GSM50096	GSE2603	M	0	1	0	16.6
GSM50102	GSE2603	M	0	0	0	8
GSM50106	GSE2603	BL2	0	1	0	19
GSM50107	GSE2603	BL1	0	0	0	74.5
GSM50119	GSE2603	BL2	0	0	0	50.2
GSM50123	GSE2603	BL2	0	0	0	46.8
