# Supplementary material for: Refinement of Triple-Negative Breast Cancer Molecular Subtypes: Implications for Neoadjuvant Chemotherapy Selection
Source: PLoS One. 2016 Jun 16;11(6):e0157368. doi: 10.1371/journal.pone.0157368 (PMC4911051; doi:10.1371/journal.pone.0157368)
Supplement: S6 Table — (XLSX) [file pone.0157368.s011.xlsx]

## Sheet: Sheet1
Table S6. Atypical histological subtype distribution among TNBC molecular subtypes
BARCODE	HISTOLOGICAL TYPE	PAM50	TNBC4type	IM_CENTROID	MSL_CENTROID	BL1_CENTROID	M_CENTROID	BL2_CENTROID	LAR_CENTROID
TCGA-AR-A1AI	medullary carcinoma	Basal	BL1	0.613507	-0.469013	0.459344	-0.508156	-0.180538	-0.284255
TCGA-AO-A124	mucinous & nos	Basal	BL1	-0.286361	-0.394381	0.580223	0.306151	-0.327734	-0.232998
TCGA-E2-A1LG	infiltrating lobular carcinoma	Basal	BL2	-0.0922021	-0.199973	-0.00576149	-0.0303851	0.0719365	0.0298669
TCGA-A7-A26G	metaplastic features invasive ductal carcinoma	Basal	BL2	-0.0611458	0.383839	-0.4727	0.0230577	0.147242	0.0921287
TCGA-PL-A8LV	medullary carcinoma	Basal	BL2	-0.109971	-0.00414981	0.0712763	0.0878215	0.15086	0.0211773
TCGA-EW-A1P4	medullary carcinoma	Basal	BL2	0.245243	-0.147518	-0.153205	-0.183917	0.483016	-0.154008
TCGA-EW-A1P4	medullary carcinoma	Basal	BL2	0.245243	-0.147518	-0.153205	-0.183917	0.483016	-0.154008
TCGA-E9-A5FL	metaplastic carcinoma	Basal	BL2	-0.253124	0.255241	-0.46272	0.0618362	0.494352	0.228502
TCGA-AC-A2QJ	metaplastic carcinoma	Basal	BL2	-0.00968942	0.336745	-0.378234	-0.00900723	0.29938	0.122311
TCGA-A7-A26F	metaplastic carcinoma	Basal	BL2	-0.010826	-0.0249515	-0.385865	-0.189255	0.667779	0.157565
TCGA-AO-A03U	secretory	Normal	BL2	0.167714	0.324213	-0.490542	-0.177743	0.367831	0.232892
TCGA-AR-A5QQ	squamous carcinoma (metaplastic carcinoma)	Basal	BL2	0.317904	-0.00883385	-0.374771	-0.412591	0.731145	0.120415
TCGA-B6-A0WX	invasive pleomorphic lobular carcinoma	Normal	M	-0.377191	0.307662	-0.245894	0.408624	0.158547	-0.0512918
TCGA-B6-A0RU	metaplastic carcinoma	Basal	M	-0.654121	0.226916	0.193369	0.649387	-0.331126	-0.0361696
TCGA-AR-A2LR	metaplastic carcinoma	Basal	M	-0.582976	0.237031	-0.0096561	0.666773	-0.211575	-0.217438
TCGA-AC-A2QH	metaplastic carcinoma	Basal	M	-0.459224	0.329228	-0.399684	0.456967	0.192054	0.0452704
TCGA-BH-A0WA	metaplastic carcinoma	Basal	M	-0.471795	-0.237841	0.505881	0.617552	-0.279084	-0.353592
TCGA-A1-A0SK	neuroendocrine carcinoma	Basal	M	-0.468742	-0.163091	0.157134	0.413398	-0.266666	0.00821202
TCGA-C8-A3M7	infiltrating lobular carcinoma	Luminal	LAR	-0.326425	0.527442	-0.629429	0.10641	0.0954201	0.580284
TCGA-BH-A42U	infiltrating lobular carcinoma	Luminal	LAR	-0.155091	0.529998	-0.562227	0.0581934	0.13125	0.422692
TCGA-AR-A2LH	infiltrating lobular carcinoma	Luminal	LAR	0.399963	0.314344	-0.436001	-0.532317	0.218209	0.478084
TCGA-B6-A0IE	infiltrating lobular carcinoma	Luminal	LAR	-0.400253	0.177368	-0.396792	0.199562	0.0608328	0.487843
TCGA-OL-A97C	malignat phyllodes	Luminal	LAR	-0.311965	0.403027	-0.645284	0.27165	0.219539	0.389514
TCGA-BH-A1FC	medullary carcinoma	Luminal	LAR	-0.220145	0.745402	-0.646344	-0.00460466	0.128916	0.447628
