# Supplementary material for: Refinement of Triple-Negative Breast Cancer Molecular Subtypes: Implications for Neoadjuvant Chemotherapy Selection
Source: PLoS One. 2016 Jun 16;11(6):e0157368. doi: 10.1371/journal.pone.0157368 (PMC4911051; doi:10.1371/journal.pone.0157368)
Supplement: S7 Table — (XLSX) [file pone.0157368.s012.xlsx]

## Sheet: GSE25066
GEO_ID	Sample_ID	SOURCE	PAM50	AGE	STAGE	NODE	STAGE	GRADE	pCR	RCB_CLASS	drfs_1_event_0_censored:	drfs_even_time_years:	type_taxane:	ER_IHC	PR_IHC	erbb2_status2	TNBC_PATH	ESR1_mRNA	PGR_mRNA	ERBB2_mRNA	ER_FILTER	PR_FILTER	HER2_FILTER	TNBC_FILTER	TNBCtype	TNBC_4TYPE	IM	MSL	BL1	M	BL2	LAR
GSM615757	MDA003	MDACC	Basal	62.6	T1	N0	I	2	NA	NA	1	0.76386	NA	0	0	0	TNBC	9.15882	3.23453	9.97268	0	0	0	TNBC	BL1	BL1	0.07135	-0.533142	0.519146	-0.038253	0.34165	0.288585
GSM615769	MDA016	MDACC	Basal	43	T2	N1	IIB	3	NA	NA	1	1.70294	NA	0	0	0	TNBC	9.36771	4.41428	9.99457	0	0	0	TNBC	BL1	BL1	0.357176	-0.257915	0.436284	-0.335873	0.0915006	-0.148421
GSM615396	M802	MDACC	Basal	32	T3	N1	IIIA	3	pCR	RCB-0/I	0	0.824	NA	0	0	0	TNBC	8.712	4.19329	10.1404	0	0	0	TNBC	BL1	BL1	-0.0536565	-0.20919	0.357585	0.151854	-0.129775	-0.219207
GSM615397	M805	MDACC	Basal	57	T2	N1	IIB	2	pCR	RCB-0/I	0	0.931	NA	0	0	0	TNBC	7.80326	4.35529	10.1714	0	0	0	TNBC	BL1	BL1	0.115824	-0.111164	0.342232	0.00722261	-0.483929	-0.208278
GSM615681	154	USO	Basal	52.8	T2	N0	IIA	NA	pCR	NA	1	1.23477	NA	0	0	0	TNBC	8.31395	3.59621	10.0252	0	0	0	TNBC	BL1	BL1	0.0604922	-0.540241	0.705026	-0.0363835	-0.313974	-0.38232
GSM615354	M692	MDACC	Basal	46	T2	N3	IIIB	2	pCR	RCB-0/I	0	1.415	NA	0	0	0	TNBC	8.23843	4.2713	10.5337	0	0	0	TNBC	BL1	BL1	-0.174717	-0.221089	0.409167	0.108113	-0.35238	-0.0267954
GSM615357	M696	MDACC	Basal	53	T2	N1	IIB	3	pCR	RCB-0/I	0	1.744	NA	0	0	0	TNBC	7.84564	3.53855	10.403	0	0	0	TNBC	BL1	BL1	-0.145306	-0.373383	0.468263	0.138544	-0.157964	-0.230215
GSM615338	M665	MDACC	Basal	57	T2	N1	IIB	3	pCR	RCB-0/I	0	2.064	NA	0	0	0	TNBC	8.33519	3.39499	10.2306	0	0	0	TNBC	BL1	BL1	0.299514	-0.108077	0.436472	-0.166942	-0.352934	-0.134349
GSM615325	M635	MDACC	Basal	43	T1	N3	IIIC	3	pCR	RCB-0/I	0	2.146	NA	0	0	0	TNBC	7.79982	3.57861	10.4544	0	0	0	TNBC	BL1	BL1	-0.210057	-0.15899	0.402271	0.245555	-0.0283391	-0.332501
GSM615660	95	USO	Basal	40.7	T2	N3	IIIC	3	pCR	NA	0	3.04997	NA	0	0	0	TNBC	8.02028	2.40873	9.9405	0	0	0	TNBC	BL1	BL1	0.124426	-0.445413	0.485391	-0.155425	-0.124873	-0.273603
GSM615680	150	USO	Basal	48.4	T3	N0	IIB	3	pCR	NA	0	3.93429	NA	0	0	0	TNBC	8.00052	2.40534	10.0795	0	0	0	TNBC	BL1	BL1	-0.310835	-0.33066	0.594447	0.278752	-0.281829	-0.0729114
GSM615676	133	USO	Basal	46.8	T2	N1	IIB	3	pCR	NA	0	4.18891	NA	0	1	0	nonTNBC	9.94634	3.92087	10.1025	0	0	0	TNBC	BL1	BL1	-0.0192277	-0.371955	0.298269	-0.0557137	-0.04512	-0.0456609
GSM615212	M206	MDACC	Basal	48	T2	N0	IIA	3	pCR	RCB-0/I	0	4.684	NA	0	0	0	TNBC	8.23806	2.78481	10.0211	0	0	0	TNBC	BL1	BL1	0.0422157	-0.280232	0.514154	-0.0917945	-0.326843	-0.0842567
GSM615632	5	USO	Basal	41.9	T2	N1	IIB	3	pCR	NA	0	5.14442	NA	0	1	0	nonTNBC	7.754	4.00244	10.7567	0	0	0	TNBC	BL1	BL1	0.0675838	-0.115148	0.250014	0.105895	-0.133477	-0.254746
GSM615191	M136	MDACC	Basal	37	T1	N0	I	3	pCR	RCB-0/I	0	6.341	NA	0	1	0	nonTNBC	8.76287	3.25396	9.09946	0	0	0	TNBC	BL1	BL1	0.507937	-0.50993	0.648338	-0.409877	-0.446818	-0.441188
GSM615194	M153	MDACC	Basal	61	T1	N1	IIA	3	pCR	RCB-0/I	0	6.519	NA	0	1	0	nonTNBC	7.51325	3.28561	9.30631	0	0	0	TNBC	BL1	BL1	-0.243016	-0.329606	0.46257	0.28577	-0.452142	-0.249279
GSM615181	M111	MDACC	Basal	49	T3	N1	IIIA	3	pCR	RCB-0/I	0	7.395	NA	0	0	0	TNBC	7.26767	3.95116	10.806	0	0	0	TNBC	BL1	BL1	0.419311	-0.37088	0.591874	-0.339611	-0.183526	-0.221477
GSM615359	M709	MDACC	Basal	51	T4	N2	IIIB	3	pCR	RCB-0/I	0	1.728	NA	0	0	0	TNBC	8.3784	3.68145	10.9539	0	0	0	TNBC	IM	BL1	0.298953	-0.0522706	0.0609019	-0.296169	-0.10031	-0.115488
GSM615310	M580	MDACC	Basal	64	T2	N2	IIIA	3	pCR	RCB-0/I	0	2.338	NA	1	0	0	nonTNBC	9.0222	3.61202	10.2594	0	0	0	TNBC	IM	BL1	0.622137	-0.343427	0.0733939	-0.65824	0.00540407	-0.13389
GSM615307	M571	MDACC	Basal	32	T2	N1	IIB	3	pCR	RCB-0/I	0	2.817	NA	0	0	0	TNBC	5.83109	2.35833	10.1451	0	0	0	TNBC	IM	BL1	0.443638	-0.131696	0.33635	-0.383421	-0.354562	-0.138488
GSM615270	M402	MDACC	Basal	38	T4	N2	IIIB	3	pCR	RCB-0/I	0	3.715	NA	0	0	0	TNBC	8.15369	2.30437	8.71193	0	0	0	TNBC	IM	BL1	0.482674	-0.0870045	0.309209	-0.354596	-0.207829	-0.173306
GSM615334	M658	MDACC	Basal	61	T3	N3	IIIB	3	pCR	RCB-0/I	0	2.198	NA	0	0	0	TNBC	7.99852	4.63535	9.0824	0	0	0	TNBC	UNS	BL1	-0.0101161	-0.280899	0.0677183	0.0248334	-0.0485635	-0.152526
GSM615154	1177	ISPY	Basal	40.8	T2	N1	IIB	3	pCR	RCB-0/I	0	2.53	NA	0	0	0	TNBC	8.60636	2.63696	9.95189	0	0	0	TNBC	UNS	BL1	0.225214	0.210758	0.0863017	-0.00539377	-0.358173	-0.218491
GSM615737	857	MDACC	Basal	50	T2	N0	IIA	3	pCR	RCB-0/I	0	2.57358	NA	1	0	1	nonTNBC	9.36583	4.69526	12.2388	0	0	0	TNBC	UNS	BL1	0.179262	-0.22962	0.167652	-0.134901	-0.206347	-0.187559
GSM615798	PERU40	LBJ/IN/GEI	Basal	40	T3	N1	IIIA	3	pCR	RCB-0/I	0	3.40862	NA	1	1	0	nonTNBC	8.00287	2.27968	10.2881	0	0	0	TNBC	UNS	BL1	-0.311027	-0.23888	0.408441	0.365982	-0.474242	-0.134913
GSM615240	M295	MDACC	Basal	48	T2	N1	IIB	3	pCR	RCB-0/I	0	3.803	NA	0	0	0	TNBC	8.49643	3.3483	10.9356	0	0	0	TNBC	UNS	BL1	-0.390908	-0.140242	0.504573	0.485276	-0.287142	-0.109926
GSM615211	M205	MDACC	Basal	35	T2	N1	IIB	3	pCR	RCB-0/I	0	5.142	NA	0	0	0	TNBC	8.94093	4.46301	8.19017	0	0	0	TNBC	UNS	BL1	0.567337	-0.389021	0.575571	-0.49508	-0.521664	-0.371123
GSM615392	M791	MDACC	Basal	65	T4	N2	IIIB	3	RD	RCB-III	1	0.085	NA	0	0	0	TNBC	7.55679	2.99496	9.47891	0	0	0	TNBC	BL1	BL1	-0.317284	-0.365677	0.558171	0.277181	-0.341736	-0.101221
GSM615136	1136	ISPY	Basal	60	T3	N1	IIIA	3	RD	RCB-III	1	0.545	NA	0	0	0	TNBC	7.99336	4.0933	10.5028	0	0	0	TNBC	BL1	BL1	-0.399984	-0.169019	0.477716	0.378214	-0.0863698	-0.233834
GSM615368	M729	MDACC	Basal	28	T2	N1	IIB	3	RD	RCB-III	1	0.728	NA	0	0	0	TNBC	8.17157	4.54619	9.50118	0	0	0	TNBC	BL1	BL1	0.0441781	-0.539148	0.533355	-0.0530103	-0.106997	-0.399152
GSM615255	M345	MDACC	Basal	39	T4	N2	IIIB	3	RD	RCB-III	1	0.854	NA	0	0	0	TNBC	7.74582	4.71838	10.1584	0	0	0	TNBC	BL1	BL1	-0.225316	-0.34262	0.525644	0.339996	-0.221349	-0.360935
GSM615315	M603	MDACC	Basal	32	T4	N3	IIIC	3	RD	RCB-II	1	0.89	NA	0	0	0	TNBC	7.29961	3.17742	9.96752	0	0	0	TNBC	BL1	BL1	-0.258974	-0.242905	0.381644	0.222038	0.0205773	-0.147399
GSM615378	M757	MDACC	Basal	41	T2	N3	IIIB	3	RD	RCB-0/I	0	1.12	NA	0	0	0	TNBC	9.25238	4.51945	10.4958	0	0	0	TNBC	BL1	BL1	0.425649	-0.265305	0.594791	-0.367144	-0.323841	-0.190258
GSM615376	M751	MDACC	Basal	51	T2	N1	IIB	2	RD	RCB-III	1	1.133	NA	0	0	0	TNBC	8.06419	4.60744	10.9058	0	0	0	TNBC	BL1	BL1	-0.450565	-0.213599	0.635991	0.506482	-0.223445	-0.193397
GSM615348	M681	MDACC	Basal	33	T3	N0	IIB	3	RD	RCB-II	0	2.303	NA	0	0	0	TNBC	9.25521	4.67634	11.0459	0	0	0	TNBC	BL1	BL1	-0.153828	-0.417466	0.696409	0.186096	-0.390218	-0.382998
GSM615716	811	MDACC	Basal	33	T3	N2	IIIA	3	RD	RCB-II	0	2.48871	NA	0	0	0	TNBC	8.99466	3.77925	10.2018	0	0	0	TNBC	BL1	BL1	0.361665	-0.410003	0.420983	-0.276766	-0.147637	-0.250986
GSM615317	M608	MDACC	Basal	47	T2	N3	IIIC	3	RD	RCB-II	0	2.7	NA	0	0	0	TNBC	9.47991	4.53466	9.16174	0	0	0	TNBC	BL1	BL1	-0.44719	-0.341701	0.661751	0.412834	-0.37029	-0.170022
GSM615141	1149	ISPY	Basal	59.2	T3	N1	Inflammatory	NA	RD	RCB-III	0	3.239	NA	NA	NA	0	TNBC	10.1328	3.71365	10.5835	0	0	0	TNBC	BL1	BL1	-0.136689	0.157739	0.277928	0.171802	-0.221338	-0.245289
GSM615276	M430	MDACC	Basal	52	T3	N1	IIIA	3	RD	RCB-0/I	0	3.272	NA	0	0	0	TNBC	8.64029	2.08379	9.67581	0	0	0	TNBC	BL1	BL1	0.0907777	0.00797595	0.104599	-0.10095	-0.0238331	0.0515247
GSM615225	M233	MDACC	Basal	60	T4	N3	IIIB	3	RD	RCB-III	0	4.329	NA	0	0	0	TNBC	8.295	2.89997	9.72343	0	0	0	TNBC	BL1	BL1	-0.0770413	-0.190666	0.326554	0.224212	-0.194691	-0.105913
GSM615699	348	MDACC	Basal	47	T3	N1	IIIA	3	RD	RCB-II	0	5.85626	NA	0	0	0	TNBC	8.22054	4.92337	10.357	0	0	0	TNBC	BL1	BL1	0.159763	-0.208275	0.425547	-0.12076	-0.29699	-0.13577
GSM615195	M154	MDACC	Basal	29	T4	N2	IIIB	3	RD	RCB-III	1	0.764	NA	0	0	0	TNBC	9.25904	4.64688	10.2797	0	0	0	TNBC	IM	BL1	0.413397	-0.244007	0.318373	-0.361999	0.102512	-0.253048
GSM615403	PERU11	MDACC	Basal	50	T4	N1	IIIB	2	RD	RCB-II	1	1.265	NA	0	0	0	TNBC	5.36882	2.47907	9.56788	0	0	0	TNBC	IM	BL1	0.325952	-0.154165	0.0471606	-0.208419	-0.0719642	-0.115482
GSM615320	M612	MDACC	Basal	40	T2	N2	IIIA	3	RD	RCB-III	1	1.35	NA	0	0	0	TNBC	8.43898	4.81907	9.28462	0	0	0	TNBC	IM	BL1	0.636635	-0.0364742	0.233956	-0.592513	-0.369845	-0.110286
GSM615363	M718	MDACC	Basal	36	T2	N0	IIA	3	RD	RCB-0/I	0	1.613	NA	0	0	0	TNBC	8.77447	4.51306	10.7963	0	0	0	TNBC	IM	BL1	0.300883	0.168937	0.0704966	-0.0305528	-0.160813	-0.212201
GSM615741	868	MDACC	Basal	44	T2	N0	IIA	3	RD	RCB-0/I	0	1.63176	NA	1	0	0	nonTNBC	9.41976	3.86407	8.88833	0	0	0	TNBC	IM	BL1	0.624526	-0.429315	0.440842	-0.647029	-0.249884	-0.332399
GSM615326	M636	MDACC	Basal	57	T2	N0	IIA	3	RD	RCB-II	0	2.48	NA	1	0	0	nonTNBC	9.43294	4.16027	9.67623	0	0	0	TNBC	IM	BL1	0.583022	-0.169891	0.148435	-0.471833	-0.22932	-0.151258
GSM615715	798	MDACC	Basal	50	T2	N0	IIA	3	RD	RCB-II	0	2.82272	NA	0	0	0	TNBC	8.81284	3.50238	10.2695	0	0	0	TNBC	IM	BL1	0.571811	-0.428182	0.274083	-0.607797	0.122482	-0.307649
GSM615714	787	MDACC	Basal	54	T2	N1	IIB	3	RD	RCB-0/I	0	2.84736	NA	0	0	0	TNBC	8.76504	3.68458	9.93561	0	0	0	TNBC	IM	BL1	0.467811	-0.0977439	0.315482	-0.315917	-0.149984	-0.28906
GSM615248	M332	MDACC	Basal	42	T3	N1	IIIA	3	RD	RCB-II	0	3.214	NA	1	1	0	nonTNBC	8.9363	1.67445	10.0431	0	0	0	TNBC	IM	BL1	0.631723	-0.394288	0.428993	-0.497923	-0.0196506	-0.338187
GSM615651	70	USO	Basal	60.9	T2	N1	IIB	2	RD	NA	1	0.791239	NA	0	0	0	TNBC	7.58468	3.69178	8.91277	0	0	0	TNBC	UNS	BL1	-0.298032	-0.0498037	0.212056	0.196677	-0.570197	0.16606
GSM615691	293	MDACC	Basal	34	T2	N1	IIB	3	RD	RCB-III	1	2.09993	NA	0	0	0	TNBC	8.88624	2.63652	9.92432	0	0	0	TNBC	UNS	BL1	0.0613172	0.0117949	0.0688698	-0.0281892	-0.304014	0.0184288
GSM615098	1009	ISPY	Basal	40.7	T3	N0	IIB	3	RD	RCB-II	0	5.503	NA	0	0	0	TNBC	9.12987	3.6375	11.1241	0	0	0	TNBC	UNS	BL1	-0.284104	-0.262575	0.382562	0.349481	0.0852115	-0.472322
GSM615762	MDA009	MDACC	Her2	32.8	T3	N1	IIIA	3	NA	NA	0	3.18686	NA	0	0	0	TNBC	7.9795	4.55141	10.9348	0	0	0	TNBC	BL2	BL2	-0.247185	-0.176068	-0.0273905	0.0758768	0.565997	0.0420104
GSM615764	MDA011	MDACC	Basal	61.8	T2	N0	IIA	3	NA	NA	0	5.59343	NA	0	0	0	TNBC	8.08794	3.52353	10.4848	0	0	0	TNBC	IM	BL2	0.559932	0.0925157	-0.206621	-0.497836	0.13038	-0.367811
GSM615375	M750	MDACC	Basal	75	T2	N2	IIIA	3	pCR	RCB-0/I	0	1.24	NA	0	1	0	nonTNBC	9.1787	4.11656	10.0942	0	0	0	TNBC	BL2	BL2	-0.0556732	-0.242564	0.0386917	-0.00865757	0.285397	-0.0950447
GSM615639	30	USO	Basal	43	T3	N1	IIIA	3	pCR	NA	1	1.44285	NA	0	0	0	TNBC	8.34838	3.84528	10.6475	0	0	0	TNBC	BL2	BL2	-0.112586	-0.188347	-0.0915895	0.0291269	0.315458	0.0212743
GSM615175	1227	ISPY	Basal	42.5	T3	N0	IIB	3	pCR	RCB-0/I	0	2.527	NA	0	0	0	TNBC	9.2038	4.01095	10.8304	0	0	0	TNBC	BL2	BL2	0.241068	0.408702	-0.458471	-0.238781	0.494249	-0.035407
GSM615748	892	MDACC	Basal	60	T2	N0	IIA	3	pCR	RCB-0/I	0	1.82067	NA	1	0	0	nonTNBC	9.33594	3.39175	10.8213	0	0	0	TNBC	IM	BL2	0.617859	0.120394	-0.108717	-0.499147	0.093557	0.0264988
GSM615242	M301	MDACC	Basal	46	T3	N1	IIIA	3	pCR	RCB-0/I	0	4.485	NA	0	0	0	TNBC	8.01027	3.33739	10.2549	0	0	0	TNBC	IM	BL2	0.207797	-0.261935	0.0330018	-0.152992	0.0572325	-0.105722
GSM615773	LBJ038	LBJ/IN/GEI	Basal	58	T2	N1	IIB	2	pCR	RCB-0/I	0	4.94456	NA	0	0	0	TNBC	9.22309	3.37785	9.91163	0	0	0	TNBC	IM	BL2	0.671701	0.38134	-0.348769	-0.606976	0.0805458	-0.158964
GSM615371	M735	MDACC	Basal	67	T2	N1	IIB	3	pCR	RCB-0/I	0	1.711	NA	0	0	0	TNBC	8.12799	2.1479	10.416	0	0	0	TNBC	UNS	BL2	0.513473	-0.295144	0.492002	-0.422964	-0.13885	-0.301919
GSM615139	1144	ISPY	Her2	56.3	T2	N1	IIB	3	pCR	RCB-0/I	0	2.36	NA	0	0	0	TNBC	7.91148	3.23626	9.94551	0	0	0	TNBC	UNS	BL2	-0.417816	0.0157351	-0.276621	0.202248	0.447735	0.400344
GSM615171	1220	ISPY	Basal	43.1	T2	N1	IIB	NA	pCR	RCB-0/I	0	2.39	NA	0	0	0	TNBC	8.93728	3.51974	9.74424	0	0	0	TNBC	UNS	BL2	0.553678	0.523273	-0.344804	-0.469091	0.0632796	-0.226091
GSM615672	118	USO	Basal	49.6	T3	N0	IIB	NA	pCR	NA	0	2.86105	NA	0	0	0	TNBC	7.87385	4.2408	10.1048	0	0	0	TNBC	UNS	BL2	0.174727	-0.147808	-0.0160206	-0.171361	0.155966	-0.104738
GSM615779	LBJ071	LBJ/IN/GEI	Normal	56	T2	N0	IIA	2	pCR	RCB-0/I	0	4.00274	NA	1	1	0	nonTNBC	9.0932	3.82893	8.95699	0	0	0	TNBC	UNS	BL2	0.413038	0.273506	-0.499389	-0.618552	0.391188	0.353102
GSM615649	67	USO	Basal	65.3	T3	N2	IIIA	3	RD	NA	1	0.449008	NA	0	0	0	TNBC	7.58789	2.95942	9.85264	0	0	0	TNBC	BL2	BL2	0.012855	-0.153899	0.112959	-0.0167444	0.134062	0.0396915
GSM615674	125	USO	Basal	32.6	T1	N1	IIA	3	RD	NA	1	0.468172	NA	0	0	0	TNBC	8.79556	3.37064	10.4031	0	0	0	TNBC	BL2	BL2	0.00980837	-0.112213	-0.232863	-0.0408587	0.566194	-0.141242
GSM615322	M619	MDACC	Basal	52	T4	N2	IIIB	3	RD	RCB-III	1	0.799	NA	0	0	0	TNBC	9.26431	3.04838	9.51459	0	0	0	TNBC	BL2	BL2	0.44273	-0.0274187	-0.225431	-0.489949	0.498107	0.0550469
GSM615145	1160	ISPY	Basal	55.7	T3	N1	IIIA	3	RD	NA	0	0.898	NA	0	0	0	TNBC	9.27182	3.31441	9.77448	0	0	0	TNBC	BL2	BL2	-0.347531	0.143723	-0.528491	0.167443	0.665497	0.249997
GSM615364	M722	MDACC	Basal	34	T2	N2	IIIA	3	RD	RCB-II	0	1.541	NA	0	0	0	TNBC	8.5548	2.62359	10.0965	0	0	0	TNBC	BL2	BL2	0.359304	0.171943	-0.291337	-0.321055	0.534246	-0.00486247
GSM615732	839	MDACC	Basal	24	T3	N1	IIIA	3	RD	RCB-II	1	1.63176	NA	1	0	0	nonTNBC	8.50884	3.16938	9.72543	0	0	0	TNBC	BL2	BL2	0.441016	-0.0403779	-0.254506	-0.520458	0.507661	0.0161664
GSM615159	1197	ISPY	Her2	44.7	T2	N1	IIB	4=Indeterminate	RD	RCB-II	0	1.692	NA	0	1	0	nonTNBC	8.44645	3.59742	11.0563	0	0	0	TNBC	BL2	BL2	-0.324447	0.486007	-0.628138	0.266094	0.553292	0.286811
GSM615112	1050	ISPY	Basal	63.2	T3	N1	IIIA	4=Indeterminate	RD	RCB-II	1	1.832	NA	0	0	0	TNBC	10.1461	3.968	10.3124	0	0	0	TNBC	BL2	BL2	-0.0870071	-0.296061	0.0829882	0.168469	0.338009	-0.357909
GSM615347	M679	MDACC	Basal	72	T2	N0	IIA	3	RD	RCB-II	1	2.253	NA	0	0	0	TNBC	9.40978	4.42205	11.5544	0	0	0	TNBC	BL2	BL2	0.0078407	-0.303076	-0.0261392	-0.148379	0.324462	0.147798
GSM615275	M425	MDACC	Basal	60	T4	N1	IIIB	2	RD	RCB-II	1	2.396	NA	0	0	0	TNBC	8.97514	4.00467	11.552	0	0	0	TNBC	BL2	BL2	-0.332506	0.0688871	-0.269193	0.190287	0.381031	0.129866
GSM615771	LBJ016	LBJ/IN/GEI	Her2	39	T3	N2	IIIA	3	RD	RCB-II	1	3.92608	NA	0	0	0	TNBC	9.37367	4.86402	10.4521	0	0	0	TNBC	BL2	BL2	0.305864	-0.117582	-0.26083	-0.517455	0.482118	0.0744994
GSM615701	437	MDACC	Basal	53	T2	N1	IIB	3	RD	RCB-III	0	5.30048	NA	1	0	0	nonTNBC	8.41129	4.81265	11.2633	0	0	0	TNBC	BL2	BL2	-0.0798767	-0.0712259	-0.234462	-0.0627753	0.562018	0.225001
GSM615380	M763	MDACC	Basal	40	T3	N2	IIIA	3	RD	RCB-III	1	0.17	NA	0	0	0	TNBC	9.75114	2.33862	10.1506	0	0	0	TNBC	IM	BL2	0.527174	-0.304448	-0.0681132	-0.679638	0.307963	0.107606
GSM615218	M219	MDACC	Basal	56	T4	N3	IIIB	3	RD	RCB-III	1	0.575	NA	0	0	0	TNBC	8.63119	4.73768	6.63579	0	0	0	TNBC	IM	BL2	0.429923	0.266282	-0.315398	-0.471633	0.213502	0.11569
GSM615787	LBJ171	LBJ/IN/GEI	Basal	46	T3	N1	IIIA	3	RD	RCB-III	1	0.722793	NA	0	0	0	TNBC	9.09025	2.36398	8.98698	0	0	0	TNBC	IM	BL2	0.268273	-0.227613	0.129207	-0.240579	0.169955	-0.323547
GSM615786	LBJ170	LBJ/IN/GEI	Basal	55	T4	N1	IIIB	3	RD	RCB-0/I	0	1.60438	NA	1	1	0	nonTNBC	9.02024	3.65626	9.65006	0	0	0	TNBC	IM	BL2	0.271162	-0.235364	0.165575	-0.262123	0.172222	-0.331803
GSM615327	M639	MDACC	Basal	65	T3	N0	IIB	3	RD	RCB-II	1	2.533	NA	0	0	0	TNBC	8.23314	3.45138	10.1757	0	0	0	TNBC	IM	BL2	0.621057	0.1345	-0.0618812	-0.619132	0.0260479	-0.324771
GSM615251	M339	MDACC	Basal	44	T2	N1	IIB	3	RD	RCB-II	0	3.754	NA	0	0	0	TNBC	8.7468	4.24863	9.09101	0	0	0	TNBC	IM	BL2	0.721788	-0.179847	0.0701918	-0.688729	0.212073	-0.160764
GSM615671	113	USO	Basal	38.6	T3	N0	IIB	2	RD	NA	0	3.95893	NA	0	0	0	TNBC	8.05348	3.35854	9.48134	0	0	0	TNBC	IM	BL2	0.417277	-0.00094541	-0.13129	-0.434387	0.0600845	-0.0442711
GSM615346	M677	MDACC	Basal	42	T2	N1	IIB	3	RD	RCB-II	0	1.306	NA	0	0	0	TNBC	8.80259	3.30167	9.32581	0	0	0	TNBC	MSL	BL2	-0.0680551	0.335724	-0.268917	-0.016542	0.0465959	-0.237595
GSM615827	Spain53	LBJ/IN/GEI	Normal	71	T2	N1	IIB	3	RD	RCB-II	0	3.19507	NA	0	0	0	TNBC	10.0233	4.45551	9.077	0	0	0	TNBC	MSL	BL2	-0.0801	0.838958	-0.703726	-0.044071	0.272259	0.252259
GSM615130	1114	ISPY	Her2	44.8	T4	N1	IIIB	2	RD	RCB-II	0	4.019	NA	1	1	0	nonTNBC	10.5337	4.1983	9.45999	0	0	0	TNBC	MSL	BL2	-0.14665	0.574202	-0.692649	0.10397	0.442331	0.27885
GSM615223	M229	MDACC	Basal	57	T3	N1	IIIA	3	RD	RCB-III	1	0.624	NA	0	0	0	TNBC	7.70893	3.03894	9.04016	0	0	0	TNBC	UNS	BL2	0.186421	0.0393121	-0.00407049	-0.0230451	0.212259	-0.0629742
GSM615274	M423	MDACC	Her2	68	T0	N3	IIIC	2	RD	RCB-II	1	0.794	NA	1	1	0	nonTNBC	8.87248	3.06514	9.34485	0	0	0	TNBC	UNS	BL2	-0.141072	-0.362439	-0.141114	-0.167411	0.420982	0.404998
GSM615335	M659	MDACC	Basal	51	T2	N1	IIB	3	RD	RCB-III	1	0.923	NA	0	0	0	TNBC	8.20517	3.8057	10.101	0	0	0	TNBC	UNS	BL2	0.259562	0.267896	-0.267823	-0.0996008	0.108852	-0.10739
GSM615776	LBJ053	LBJ/IN/GEI	Basal	45	T3	N2	IIIA	3	RD	RCB-II	1	1.05407	NA	0	0	0	TNBC	7.98966	2.34815	9.65625	0	0	0	TNBC	UNS	BL2	-0.386665	0.0702541	0.00890762	0.344065	0.382418	-0.221373
GSM615189	M130	MDACC	Her2	65	T2	N1	IIB	3	RD	RCB-II	1	1.144	NA	0	1	0	nonTNBC	8.98901	1.90606	10.3716	0	0	0	TNBC	UNS	BL2	-0.221875	0.198519	-0.446731	0.158527	0.395936	0.382905
GSM615640	31	USO	Basal	49	T3	N0	IIB	3	RD	NA	1	1.1937	NA	0	0	0	TNBC	8.2861	2.44963	10.5767	0	0	0	TNBC	UNS	BL2	0.235367	0.098108	-0.220099	-0.127032	0.200557	-0.011471
GSM615178	1236	ISPY	Basal	38.6	T2	N1	IIB	3	RD	RCB-III	0	1.936	NA	0	1	0	nonTNBC	8.20031	2.67808	9.1482	0	0	0	TNBC	UNS	BL2	-0.0284262	0.00275481	0.197776	0.0382745	0.233272	-0.328249
GSM615107	1038	ISPY	Basal	37.8	T3	N1	IIIA	4=Indeterminate	RD	RCB-0/I	0	4.37	NA	0	0	0	TNBC	8.253	3.72444	10.6511	0	0	0	TNBC	UNS	BL2	0.111116	0.177949	-0.168807	-0.0798684	0.188099	-0.145204
GSM615742	879	MDACC	Basal	38	T2	N3	IIIC	3	pCR	RCB-0/I	0	2.08624	NA	0	0	0	TNBC	8.82592	5.30093	8.1644	0	0	0	TNBC	IM	LAR	0.570081	0.310707	-0.350804	-0.534407	-0.118559	0.182001
GSM615324	M625	MDACC	Basal	49	T1	N1	IIA	3	pCR	RCB-0/I	0	2.456	NA	0	0	0	TNBC	7.74254	3.3624	8.53646	0	0	0	TNBC	LAR	LAR	0.00777767	-0.10291	-0.0480992	-0.136951	-0.181396	0.129294
GSM615793	PERU23	LBJ/IN/GEI	Her2	53	T4	N0	IIIB	NA	pCR	RCB-0/I	0	2.97878	NA	0	0	0	TNBC	7.80037	2.80568	10.7925	0	0	0	TNBC	LAR	LAR	-0.157407	-0.242308	0.0596602	-0.123595	-0.0388328	0.207291
GSM615263	M367	MDACC	Normal	61	T4	N1	IIIB	3	pCR	RCB-0/I	0	2.992	NA	0	0	0	TNBC	8.4745	3.73508	10.7955	0	0	0	TNBC	LAR	LAR	0.056819	0.112532	-0.472602	-0.266258	-0.112902	0.788332
GSM615215	M215	MDACC	Her2	44	T2	N1	IIB	3	pCR	RCB-0/I	0	5.251	NA	0	0	0	TNBC	8.03476	2.71752	11.74	0	0	0	TNBC	LAR	LAR	-0.487619	-0.0847586	-0.328158	0.286527	0.06044	0.714899
GSM615695	327	MDACC	Basal	72	T3	N1	IIIA	3	pCR	RCB-0/I	0	5.37714	NA	1	1	1	nonTNBC	9.44382	5.52329	11.947	0	0	0	TNBC	LAR	LAR	-0.302313	-0.0594946	-0.0601177	0.142305	-0.0428216	0.418738
GSM615379	M758	MDACC	Basal	62	T4	N1	IIIB	3	pCR	RCB-0/I	0	1.144	NA	0	0	0	TNBC	8.53699	3.43801	10.0524	0	0	0	TNBC	UNS	LAR	0.310818	0.27598	-0.295711	-0.341184	0.0507777	0.301838
GSM615727	829	MDACC	Basal	24	T2	N2	IIIA	3	pCR	RCB-0/I	0	2.77892	NA	0	0	0	TNBC	9.23498	3.52474	10.263	0	0	0	TNBC	UNS	LAR	0.192629	0.170856	-0.173915	-0.148999	0.0791918	0.0870252
GSM615658	88	USO	Basal	50.3	T2	N1	IIB	3	pCR	NA	0	4.4846	NA	0	0	0	TNBC	8.87559	4.05528	10.0326	0	0	0	TNBC	UNS	LAR	0.596625	0.0677974	-0.424378	-0.656783	0.0432306	0.547012
GSM615806	PERU56	LBJ/IN/GEI	Basal	44	T4	N2	IIIB	NA	RD	RCB-III	1	0.531143	NA	0	0	0	TNBC	9.55484	3.29506	8.97264	0	0	0	TNBC	IM	LAR	0.481265	0.140318	0.0254747	-0.493623	-0.0821175	0.0598987
GSM615382	M766	MDACC	Basal	59	T2	N0	IIA	3	RD	RCB-II	0	1.142	NA	0	0	0	TNBC	8.12228	5.15865	9.00425	0	0	0	TNBC	IM	LAR	0.527417	0.230144	-0.231594	-0.424334	-0.0616191	0.0981232
GSM615344	M673	MDACC	Normal	58	T2	N3	IIIB	3	RD	RCB-II	1	1.377	NA	0	0	0	TNBC	8.91033	4.3975	10.8354	0	0	0	TNBC	IM	LAR	0.380725	0.272074	-0.170245	-0.229336	-0.207256	0.0286323
GSM615340	M668	MDACC	Her2	50	T3	N2	IIIA	3	RD	RCB-II	0	2.094	NA	1	1	0	nonTNBC	10.4715	3.59431	10.9428	0	0	0	TNBC	IM	LAR	0.485281	0.23582	-0.421815	-0.579162	0.0217193	0.37433
GSM615804	PERU53	LBJ/IN/GEI	Basal	35	T3	N1	IIIA	3	RD	RCB-II	0	3.12663	NA	0	0	0	TNBC	8.75877	4.64796	9.18137	0	0	0	TNBC	IM	LAR	0.463734	0.241056	-0.287072	-0.495602	0.0787979	0.189004
GSM615794	PERU26	LBJ/IN/GEI	Basal	66	T2	N2	IIIB	2	RD	RCB-III	1	3.35387	NA	1	1	0	nonTNBC	10.3146	4.45859	8.25208	0	0	0	TNBC	IM	LAR	0.471568	0.409147	-0.513566	-0.498763	0.290066	0.273683
GSM615815	Spain07	LBJ/IN/GEI	Basal	37	T2	N0	IIA	2	RD	RCB-II	0	3.81383	NA	1	1	0	nonTNBC	9.37604	4.90911	7.06373	0	0	0	TNBC	IM	LAR	0.561073	0.353604	-0.417916	-0.533516	0.0800383	0.269142
GSM615643	36	USO	Basal	65.1	T3	N1	IIIA	2	RD	NA	0	4.81588	NA	0	0	0	TNBC	9.31618	3.8744	10.8294	0	0	0	TNBC	IM	LAR	0.47084	0.364739	-0.348592	-0.285201	-0.152061	0.0345598
GSM615405	PERU14_16	MDACC	Her2	58	T4	N2	IIIB	3	RD	RCB-III	1	0.517	NA	0	0	0	TNBC	10.3538	4.46208	10.4644	0	0	0	TNBC	LAR	LAR	-0.0770962	-0.30099	-0.0995838	-0.126789	0.202196	0.341241
GSM615754	913	MDACC	Her2	59	T2	N3	IIIC	3	RD	RCB-II	0	1.53046	NA	1	0	0	nonTNBC	10.3804	2.42435	11.1083	0	0	0	TNBC	LAR	LAR	0.318493	0.0731687	-0.406667	-0.470267	0.0954751	0.555563
GSM615361	M714	MDACC	Normal	64	T2	N1	IIB	3	RD	RCB-II	0	1.892	NA	1	0	0	nonTNBC	9.25109	3.7611	11.0597	0	0	0	TNBC	LAR	LAR	-0.409837	0.329984	-0.64169	0.206954	0.438717	0.567912
GSM615342	M670	MDACC	Her2	43	T2	N1	IIB	2	RD	RCB-II	0	1.958	NA	0	0	0	TNBC	8.68114	3.82723	10.6328	0	0	0	TNBC	LAR	LAR	-0.330211	0.209996	-0.5435	0.139213	0.314723	0.490703
GSM615689	272	MDACC	Basal	40	T3	N0	IIB	3	RD	NA	1	2.02601	NA	0	0	1	nonTNBC	8.87458	2.94737	12.4257	0	0	0	TNBC	LAR	LAR	-0.116792	-0.141145	0.00766044	0.0571666	-0.0880929	0.248119
GSM615812	PERU76	LBJ/IN/GEI	Her2	51	T4	N2	IIIB	NA	RD	RCB-III	1	2.17933	NA	0	0	0	TNBC	8.42972	4.46337	10.9399	0	0	0	TNBC	LAR	LAR	-0.122308	-0.0220159	-0.396353	-0.122029	0.371915	0.582437
GSM615801	PERU48	LBJ/IN/GEI	Basal	59	T4	N3	IIIC	2	RD	RCB-III	1	2.6694	NA	0	0	0	TNBC	8.32049	3.74045	10.3749	0	0	0	TNBC	LAR	LAR	0.181242	0.270583	-0.292425	-0.218154	-0.0363662	0.398997
GSM615250	M334	MDACC	Her2	63	T1	N1	IIA	3	RD	RCB-II	0	3.745	NA	0	0	0	TNBC	8.40609	3.33526	10.6052	0	0	0	TNBC	LAR	LAR	-0.0935275	-0.145296	-0.378932	-0.19749	0.103058	0.706637
GSM615135	1135	ISPY	Normal	58.9	T2	N1	IIB	3	RD	RCB-III	0	3.841	NA	0	0	0	TNBC	9.00667	3.07729	10.8359	0	0	0	TNBC	LAR	LAR	-0.552427	0.321018	-0.685413	0.344062	0.33848	0.730361
GSM615684	161	USO	Normal	61.1	T2	N0	IIA	3	RD	NA	0	4.12047	NA	0	1	0	nonTNBC	9.32542	2.50695	10.1271	0	0	0	TNBC	LAR	LAR	0.457634	-0.1119	-0.221716	-0.599434	-0.139719	0.647514
GSM615197	M156	MDACC	Her2	67	T2	N2	IIIA	3	RD	RCB-III	0	6.612	NA	0	0	0	TNBC	8.7617	5.29726	10.7723	0	0	0	TNBC	LAR	LAR	-0.306279	-0.0330986	-0.4525	-0.0425474	0.0305122	0.810835
GSM615182	M113	MDACC	Her2	75	T2	N0	IIA	3	RD	RCB-0/I	0	7.439	NA	0	0	0	TNBC	8.81855	3.32098	10.5301	0	0	0	TNBC	LAR	LAR	-0.373363	-0.195892	-0.355322	-0.0216126	0.0634688	0.799176
GSM615385	M771	MDACC	Basal	37	T3	N1	IIIA	2	RD	RCB-II	0	1.128	NA	0	0	0	TNBC	8.09315	3.33154	9.44921	0	0	0	TNBC	MSL	LAR	0.102205	0.336305	-0.20849	0.0238871	-0.348007	0.105161
GSM615287	M502	MDACC	Normal	50	T2	N0	IIA	2	RD	RCB-III	1	1.717	NA	0	0	0	TNBC	10.2165	4.28683	9.92665	0	0	0	TNBC	MSL	LAR	0.402583	0.640543	-0.561646	-0.348509	-0.0971284	0.145181
GSM615319	M611	MDACC	Basal	63	T2	N3	IIIC	3	RD	RCB-II	1	2.278	NA	0	0	0	TNBC	9.53006	4.62895	9.39732	0	0	0	TNBC	MSL	LAR	0.259801	0.422666	-0.628082	-0.35762	0.2163	0.364441
GSM615118	1064	ISPY	Basal	60.1	T2	N1	IIB	3	NA	NA	0	2.415	NA	0	0	0	TNBC	9.68575	5.00041	10.0229	0	0	0	TNBC	M	M	-0.525977	0.269865	-0.100561	0.480485	0.139214	-0.03604
GSM615763	MDA010	MDACC	Basal	45.2	T2	N0	IIA	3	NA	NA	0	6.08624	NA	0	0	0	TNBC	7.72665	4.32429	10.2066	0	0	0	TNBC	M	M	-0.633192	0.264609	-0.0840141	0.615995	-0.0104899	-0.285464
GSM615110	1045	ISPY	Basal	49.6	T3	N1	IIIA	3	pCR	RCB-0/I	1	0.953	NA	NA	NA	0	TNBC	9.46337	4.44824	10.5667	0	0	0	TNBC	M	M	-0.457794	0.452618	-0.493561	0.556286	0.252355	0.0563896
GSM615394	M794	MDACC	Basal	62	T2	N0	IIA	3	pCR	RCB-0/I	0	1.194	NA	0	0	0	TNBC	8.17244	5.34649	11.3826	0	0	0	TNBC	M	M	-0.236253	-0.104177	0.412668	0.475278	-0.0521297	-0.311512
GSM615393	M792	MDACC	Basal	43	T3	N2	IIIA	3	pCR	RCB-0/I	0	1.265	NA	0	0	0	TNBC	7.57616	3.73446	10.2103	0	0	0	TNBC	M	M	-0.332886	-0.203955	0.0488237	0.321708	-0.0580862	-0.0853834
GSM615164	1208	ISPY	Basal	42.1	T3	N0	IIB	3	pCR	RCB-0/I	0	1.432	NA	0	0	0	TNBC	8.5437	3.68897	10.4247	0	0	0	TNBC	M	M	-0.667773	0.218495	-0.104899	0.600531	0.345634	-5e-05
GSM615733	840	MDACC	Basal	64	T2	N0	IIA	3	pCR	RCB-0/I	0	2.18754	NA	0	0	0	TNBC	8.64274	2.98214	11.1489	0	0	0	TNBC	M	M	-0.379616	0.103389	0.111206	0.52122	-0.123045	0.0170276
GSM615336	M661	MDACC	Basal	49	T2	N1	IIB	3	pCR	RCB-0/I	0	2.261	NA	0	0	0	TNBC	8.01277	4.89987	11.2118	0	0	0	TNBC	M	M	-0.421114	-0.148995	0.136087	0.406163	-0.346874	0.0866483
GSM615146	1163	ISPY	Basal	38.9	T2	N0	IIA	3	pCR	RCB-0/I	0	2.533	NA	0	0	0	TNBC	9.00174	4.20135	10.2846	0	0	0	TNBC	M	M	-0.508923	0.0886329	0.0757667	0.586846	0.00795935	-0.342266
GSM615264	M373	MDACC	Basal	45	T2	N0	IIA	3	pCR	RCB-0/I	0	3.732	NA	0	0	0	TNBC	8.07249	2.80356	9.72702	0	0	0	TNBC	M	M	-0.241843	-0.215012	0.341924	0.424616	-0.0558811	-0.317671
GSM615644	45	USO	Basal	50.1	T3	N1	IIIA	3	pCR	NA	0	4.45996	NA	0	0	0	TNBC	9.63571	4.35649	10.0711	0	0	0	TNBC	M	M	-0.349835	-0.0511548	0.333359	0.422791	-0.489135	-0.0797028
GSM615213	M211	MDACC	Basal	53	T3	N2	IIIA	3	pCR	RCB-0/I	0	4.624	NA	0	0	0	TNBC	8.51727	2.35737	9.99443	0	0	0	TNBC	M	M	-0.287925	-0.244936	0.250922	0.332959	-0.0181903	-0.288074
GSM615706	509	MDACC	Basal	43	T3	N1	IIIA	2	pCR	RCB-0/I	0	4.65708	NA	0	1	0	nonTNBC	8.22636	2.40222	8.6708	0	0	0	TNBC	M	M	-0.206622	0.00436473	-0.0654897	0.24348	-0.178976	0.11487
GSM615637	23	USO	Basal	34.1	T3	N0	IIB	3	pCR	NA	0	4.94456	NA	0	0	0	TNBC	8.43928	3.19038	9.81229	0	0	0	TNBC	M	M	-0.608762	0.0740561	0.090036	0.730137	-0.14283	-0.119318
GSM615099	1011	ISPY	Basal	40.8	T2	N1	IIB	4=Indeterminate	pCR	RCB-0/I	0	5.424	NA	0	0	0	TNBC	8.19557	3.00509	10.2095	0	0	0	TNBC	M	M	-0.186748	0.104663	0.038274	0.233471	0.114449	-0.346727
GSM615140	1145	ISPY	Basal	39.4	T3	N1	IIIA	2	pCR	RCB-0/I	0	1.032	NA	0	0	0	TNBC	9.36366	4.67759	10.1499	0	0	0	TNBC	MSL	M	-0.131939	0.327229	-0.100522	0.2044	-0.0119103	-0.0861861
GSM615137	1138	ISPY	Basal	35.1	T3	N1	IIIA	4=Indeterminate	pCR	RCB-0/I	0	2.464	NA	1	0	0	nonTNBC	9.34138	4.0091	10.2371	0	0	0	TNBC	MSL	M	-0.0999869	0.408274	0.0179043	0.22947	-0.306304	-0.260934
GSM615143	1155	ISPY	Basal	42.7	T2	N0	IIA	3	pCR	RCB-0/I	0	2.902	NA	0	1	0	nonTNBC	8.90503	3.07142	10.7124	0	0	0	TNBC	MSL	M	-0.0816955	0.334941	-0.283736	0.106427	0.0397518	0.0117673
GSM615677	145	USO	Basal	46	T3	N3	IIIC	3	pCR	NA	0	4.06297	NA	0	0	0	TNBC	7.99209	4.64102	8.68553	0	0	0	TNBC	UNS	M	-0.201599	-0.143125	0.318918	0.324423	-0.289643	-0.262176
GSM615117	1062	ISPY	Basal	34.6	T3	N1	IIIA	3	RD	RCB-II	1	0.115	NA	1	1	0	nonTNBC	9.64555	4.59457	10.2687	0	0	0	TNBC	M	M	-0.331263	0.126859	0.114489	0.275659	0.220952	-0.242806
GSM615115	1057	ISPY	Basal	44.2	T4	N1	Inflammatory	2	RD	RCB-II	1	0.151	NA	0	0	0	TNBC	7.54343	2.59428	10.0118	0	0	0	TNBC	M	M	-0.50102	0.203055	0.23123	0.5718	0.0127099	-0.114174
GSM615113	1054	ISPY	Basal	42.8	T2	N1	IIB	4=Indeterminate	RD	RCB-III	1	0.307	NA	0	0	0	TNBC	9.2585	3.79125	9.49417	0	0	0	TNBC	M	M	-0.394643	0.285107	-0.170795	0.457902	-0.281281	0.19336
GSM615149	1169	ISPY	Basal	44.2	T3	N2	IIIA	3	RD	RCB-III	1	0.715	NA	0	0	0	TNBC	7.6948	2.35691	10.6468	0	0	0	TNBC	M	M	-0.627708	0.085309	0.187475	0.640057	-0.0191353	-0.198432
GSM615111	1049	ISPY	Basal	50.4	T4	N1	Inflammatory	4=Indeterminate	RD	RCB-III	1	0.988	NA	0	0	0	TNBC	10.1943	3.38463	10.7275	0	0	0	TNBC	M	M	-0.521782	0.212747	0.164493	0.549266	-0.00907852	-0.0678356
GSM615746	885	MDACC	Normal	56	T2	N3	IIIC	2	RD	RCB-III	1	1.19918	NA	0	0	1	nonTNBC	8.92156	4.61678	12.6033	0	0	0	TNBC	M	M	-0.180496	0.239687	0.12777	0.3668	-0.216806	0.0781734
GSM615109	1044	ISPY	Basal	58.8	T3	N1	IIIA	4=Indeterminate	RD	RCB-III	1	1.248	NA	0	0	0	TNBC	8.30761	2.73598	10.5225	0	0	0	TNBC	M	M	-0.423177	-0.00355994	-0.0951686	0.44444	0.329812	-0.246744
GSM615384	M768	MDACC	Basal	57	T3	N1	IIIA	3	RD	RCB-II	0	1.284	NA	0	0	0	TNBC	8.27335	4.58494	10.4469	0	0	0	TNBC	M	M	-0.207705	0.199866	-0.290435	0.337486	0.142865	0.0392382
GSM615387	M779	MDACC	Basal	38	T2	N1	IIB	3	RD	RCB-III	0	1.391	NA	0	0	0	TNBC	9.12784	5.30072	10.5492	0	0	0	TNBC	M	M	-0.283776	0.146357	0.176031	0.287467	-0.449094	0.172909
GSM615390	M783	MDACC	Basal	46	T2	N2	IIIA	3	RD	RCB-III	0	1.487	NA	0	0	0	TNBC	7.71501	4.13468	9.88449	0	0	0	TNBC	M	M	-0.134386	-0.0807839	0.21234	0.28396	-0.206372	-0.210788
GSM615739	865	MDACC	Basal	53	T3	N0	IIB	3	RD	RCB-II	1	1.65092	NA	0	0	0	TNBC	8.4359	3.05566	9.05795	0	0	0	TNBC	M	M	-0.27885	0.137125	-0.213289	0.325464	0.173492	0.125738
GSM615312	M583	MDACC	Basal	51	T2	N3	IIIB	2	RD	RCB-III	1	1.706	NA	0	1	0	nonTNBC	8.27477	4.60468	10.7302	0	0	0	TNBC	M	M	-0.49507	0.288698	0.0359885	0.611178	-0.117325	-0.0208635
GSM615369	M732	MDACC	Basal	50	T2	N2	IIIA	3	RD	RCB-III	0	1.9	NA	0	0	0	TNBC	7.66799	4.05643	9.75335	0	0	0	TNBC	M	M	-0.269701	-0.185148	0.22347	0.287144	0.123212	-0.137121
GSM615156	1188	ISPY	Basal	38.3	T2	N1	IIB	3	RD	RCB-II	0	2.026	NA	0	0	0	TNBC	7.76945	4.42707	9.86041	0	0	0	TNBC	M	M	-0.501559	0.104952	0.324367	0.588741	-0.129899	-0.288281
GSM615301	M558	MDACC	Basal	62	T4	N3	IIIB	3	RD	RCB-III	1	2.552	NA	0	0	0	TNBC	8.98554	4.13576	10.4624	0	0	0	TNBC	M	M	-0.624228	0.347779	-0.157793	0.656281	0.312138	-0.24836
GSM615102	1027	ISPY	Basal	38.2	T2	N0	IIA	4=Indeterminate	RD	RCB-II	1	2.732	NA	0	0	0	TNBC	9.93606	2.86961	10.6777	0	0	0	TNBC	M	M	-0.542552	0.111901	-0.212521	0.627855	0.385062	-0.0969205
GSM615152	1173	ISPY	Basal	44	T2	N2	IIIA	3	RD	RCB-II	0	2.798	NA	NA	NA	0	TNBC	8.83983	3.6062	10.7443	0	0	0	TNBC	M	M	-0.605774	0.0173579	0.108595	0.604672	-0.157681	-0.0629339
GSM615728	831	MDACC	Basal	45	T2	N3	IIB	3	RD	RCB-II	0	2.81725	NA	1	0	0	nonTNBC	9.49477	3.60636	10.2676	0	0	0	TNBC	M	M	-0.350615	-0.177518	0.0737211	0.371865	-0.0935687	-0.104436
GSM615290	M507	MDACC	Basal	66	T2	N0	IIA	2	RD	RCB-II	0	3.151	NA	1	1	0	nonTNBC	8.33172	4.20144	7.27105	0	0	0	TNBC	M	M	-0.34025	-0.0459886	0.00405645	0.333461	-0.266688	0.0932451
GSM615244	M310	MDACC	Basal	51	T1	N1	IIA	3	RD	RCB-0/I	0	4.063	NA	0	0	0	TNBC	7.54042	3.56769	10.4377	0	0	0	TNBC	M	M	-0.169882	0.324296	-0.105647	0.375941	-0.00467035	-0.0762061
GSM615106	1037	ISPY	Basal	51.1	T3	N1	IIIA	4=Indeterminate	RD	RCB-II	0	4.156	NA	0	0	0	TNBC	8.79465	3.64175	11.0704	0	0	0	TNBC	M	M	-0.681688	0.347399	-0.372533	0.722934	0.379321	-0.0343459
GSM615648	52	USO	Basal	59.2	T3	N0	IIB	3	RD	NA	0	4.42163	NA	1	0	0	nonTNBC	8.41357	3.84466	10.0231	0	0	0	TNBC	M	M	-0.405776	-0.0879852	0.0796486	0.423288	-0.187775	0.10612
GSM615661	96	USO	Basal	62.3	T2	N1	IIB	3	RD	NA	0	4.4271	NA	0	0	0	TNBC	7.86113	2.69016	10.1112	0	0	0	TNBC	M	M	-0.618904	-0.142717	0.220178	0.69509	-0.180717	-0.14762
GSM615104	1034	ISPY	Basal	46.6	T3	N3	IIIC	4=Indeterminate	RD	RCB-III	1	0.783	NA	0	0	0	TNBC	9.02944	4.74523	9.54424	0	0	0	TNBC	MSL	M	-0.263934	0.531569	-0.446084	0.366953	-0.186474	0.206999
GSM615333	M657	MDACC	Basal	48	T1	N0	I	2	RD	RCB-0/I	0	2.234	NA	0	1	0	nonTNBC	8.53045	4.38467	10.3064	0	0	0	TNBC	MSL	M	-0.326248	0.525752	-0.175089	0.357782	0.208616	-0.249338
GSM615813	Spain04	LBJ/IN/GEI	Basal	68	T3	N0	IIB	3	RD	RCB-II	0	3.70157	NA	0	0	0	TNBC	8.45592	4.01548	10.1871	0	0	0	TNBC	MSL	M	-0.370048	0.679014	-0.282109	0.333163	0.20657	-0.275773
GSM615160	1199	ISPY	Basal	37.7	T3	N1	IIIA	3	RD	RCB-III	1	0.383	NA	0	0	0	TNBC	8.14775	3.69892	7.48387	0	0	0	TNBC	UNS	M	-0.13893	0.0941628	0.0204107	0.178736	0.151137	-0.245933
GSM615372	M739	MDACC	Basal	39	T2	N1	IIB	3	RD	RCB-0/I	0	1.695	NA	0	0	0	TNBC	7.59329	3.80142	11.2714	0	0	0	TNBC	UNS	M	-0.525942	-0.171938	0.525373	0.560042	-0.215517	-0.188864
GSM615657	87	USO	Basal	43.9	T3	N2	IIIA	3	RD	NA	1	0.424367	NA	0	0	0	TNBC	9.92426	3.82199	10.662	0	0	0	TNBC	IM	UNC	0.661966	0.0934438	0.00399882	-0.606294	-0.176053	-0.0127597
GSM615800	PERU44	LBJ/IN/GEI	Basal	40	T4	N0	IIIB	3	RD	RCB-III	1	0.876112	NA	0	0	0	TNBC	9.49397	3.12466	9.49683	0	0	0	TNBC	IM	UNC	0.533564	0.180895	-0.137804	-0.419675	-0.0931435	0.0062064
GSM615303	M564	MDACC	Basal	68	T4	N2	IIIB	3	RD	RCB-III	0	2.344	NA	0	0	0	TNBC	8.13581	3.35574	9.03401	0	0	0	TNBC	IM	UNC	0.73216	-0.154402	-0.0459762	-0.708067	0.00635431	-0.171194
GSM615185	M121	MDACC	Basal	65	T1	N0	I	3	RD	RCB-0/I	1	5.591	NA	0	0	0	TNBC	8.79281	4.47975	9.87558	0	0	0	TNBC	IM	UNC	0.405927	0.094168	-0.0467753	-0.380247	-0.0266786	0.00869182
GSM615190	M133	MDACC	Basal	37	T2	N0	IIA	3	RD	RCB-0/I	0	7.127	NA	0	0	0	TNBC	8.40674	2.4741	10.9656	0	0	0	TNBC	IM	UNC	0.399185	0.0676239	-0.0967915	-0.161188	-0.127691	-0.234305
GSM615321	M617	MDACC	Basal	50	T2	N1	IIB	3	RD	RCB-II	0	2.516	NA	0	0	0	TNBC	8.46889	3.4421	9.79198	0	0	0	TNBC	UNC	UNC	0.161889	0.191649	-0.14806	-0.0933945	-0.058141	0.00656304
GSM615184	M120	MDACC	Basal	51	T2	N0	IIA	3	RD	RCB-0/I	0	7.302	NA	0	1	0	nonTNBC	7.84194	3.42536	9.09525	0	0	0	TNBC	UNC	UNC	0.223906	-0.0661736	-0.0527063	-0.278079	0.00491883	-0.35561
GSM615105	1035	ISPY	LumA	40.8	T4	N3	IIIC	2	NA	NA	1	0	NA	1	1	0	nonTNBC	12.6367	6.78984	11.5859	1	1	0	nonTNBC	NA	NA	NA	NA	NA	NA	NA	NA
GSM615790	PERU06	LBJ/IN/GEI	LumB	72	T3	N1	IIIB	NA	NA	NA	0	0.511978	Taxol	1	1	0	nonTNBC	13.3966	5.3782	10.6246	1	0	0	nonTNBC	NA	NA	NA	NA	NA	NA	NA	NA
GSM615163	1205	ISPY	LumB	42.6	T3	N1	IIIA	NA	NA	NA	0	0.523	Taxol	1	1	0	nonTNBC	13.5019	4.79137	11.5024	1	0	0	nonTNBC	NA	NA	NA	NA	NA	NA	NA	NA
GSM615770	MDA018	MDACC	LumA	48.7	T2	N3	IIIC	2	NA	NA	0	1.69473	Taxol	1	1	0	nonTNBC	12.3213	4.32767	10.8391	1	0	0	nonTNBC	NA	NA	NA	NA	NA	NA	NA	NA
GSM615119	1067	ISPY	Basal	58.4	T2	N1	IIB	3	NA	NA	1	2.872	Taxol	0	0	0	TNBC	11.5276	4.00825	10.1311	1	0	0	nonTNBC	NA	NA	NA	NA	NA	NA	NA	NA
GSM615756	MDA002	MDACC	LumA	53.1	T2	N2	IIIA	1	NA	NA	0	3.40315	Taxotere	1	1	0	nonTNBC	14.331	8.82197	10.6707	1	1	0	nonTNBC	NA	NA	NA	NA	NA	NA	NA	NA
GSM615760	MDA007	MDACC	LumB	67.4	T2	N2	IIIA	2	NA	NA	0	3.81383	Taxotere	1	0	0	nonTNBC	13.704	6.75827	11.8353	1	1	0	nonTNBC	NA	NA	NA	NA	NA	NA	NA	NA
GSM615759	MDA006	MDACC	LumA	66.7	T2	N1	IIB	2	NA	NA	0	3.93703	Taxotere	1	1	0	nonTNBC	12.5544	9.33694	10.5471	1	1	0	nonTNBC	NA	NA	NA	NA	NA	NA	NA	NA
GSM615758	MDA005	MDACC	LumA	49.1	T1	N1	IIA	2	NA	NA	1	4.17248	Taxotere	1	1	0	nonTNBC	13.0034	7.9693	11.2601	1	1	0	nonTNBC	NA	NA	NA	NA	NA	NA	NA	NA
GSM615767	MDA014	MDACC	Normal	31.9	T1	N1	IIA	2	NA	NA	0	4.56126	Taxol	1	0	0	nonTNBC	9.83941	8.00684	11.0248	0	1	0	nonTNBC	NA	NA	NA	NA	NA	NA	NA	NA
GSM615765	MDA012	MDACC	Normal	44	T3	N1	IIIA	1	NA	NA	0	4.58042	Taxol	1	1	0	nonTNBC	10.2463	8.03377	11.0042	0	1	0	nonTNBC	NA	NA	NA	NA	NA	NA	NA	NA
GSM615761	MDA008	MDACC	LumA	60.9	T3	N1	IIIA	1	NA	NA	0	5.01574	Taxol	1	0	0	nonTNBC	11.7154	4.79465	11.1398	1	0	0	nonTNBC	NA	NA	NA	NA	NA	NA	NA	NA
GSM615766	MDA013	MDACC	Normal	61.2	T2	N1	IIB	3	NA	NA	0	5.06502	Taxotere	0	0	0	TNBC	11.6323	7.31299	10.865	1	1	0	nonTNBC	NA	NA	NA	NA	NA	NA	NA	NA
GSM615768	MDA015	MDACC	LumA	57.5	T1	N1	IIA	2	NA	NA	0	5.17728	Taxotere	1	1	0	nonTNBC	14.71	9.50656	11.4033	1	1	0	nonTNBC	NA	NA	NA	NA	NA	NA	NA	NA
GSM615291	M513	MDACC	Basal	59	T2	N1	IIB	3	pCR	RCB-0/I	1	0.709	Taxotere	0	0	0	TNBC	8.49806	6.87226	10.3911	0	1	0	nonTNBC	NA	NA	NA	NA	NA	NA	NA	NA
GSM615167	1216	ISPY	Normal	34.4	T2	N2	IIIA	2	pCR	RCB-0/I	0	1.133	Taxol	0	0	0	TNBC	11.2451	4.82228	10.4947	1	0	0	nonTNBC	NA	NA	NA	NA	NA	NA	NA	NA
GSM615383	M767	MDACC	LumA	51	T2	N0	IIA	2	pCR	RCB-0/I	0	1.243	NA	1	1	0	nonTNBC	14.0626	9.53143	11.413	1	1	0	nonTNBC	NA	NA	NA	NA	NA	NA	NA	NA
GSM615293	M524	MDACC	Basal	31	T2	N1	IIA	3	pCR	RCB-0/I	1	1.372	Taxotere	0	0	0	TNBC	4.62931	7.05899	10.0442	0	1	0	nonTNBC	NA	NA	NA	NA	NA	NA	NA	NA
GSM615668	110	USO	Basal	40.3	T2	N2	IIIA	3	pCR	NA	1	1.50856	Taxol	0	0	0	TNBC	10.6864	4.31732	7.37543	1	0	0	nonTNBC	NA	NA	NA	NA	NA	NA	NA	NA
GSM615353	M691	MDACC	LumB	46	T1	N1	IIA	3	pCR	RCB-0/I	0	1.67	NA	1	1	0	nonTNBC	12.6899	8.34716	10.3213	1	1	0	nonTNBC	NA	NA	NA	NA	NA	NA	NA	NA
GSM615744	881	MDACC	Normal	48	T2	N0	IIA	3	pCR	RCB-0/I	0	1.78508	Taxol	0	0	0	TNBC	9.85302	6.91038	11.164	0	1	0	nonTNBC	NA	NA	NA	NA	NA	NA	NA	NA
GSM615782	LBJ105	LBJ/IN/GEI	Normal	59	T3	N2	IIIA	3	pCR	RCB-0/I	0	1.87269	Taxol	1	0	0	nonTNBC	10.315	6.93164	10.0265	0	1	0	nonTNBC	NA	NA	NA	NA	NA	NA	NA	NA
GSM615300	M557	MDACC	Basal	57	T2	N3	IIIB	3	pCR	RCB-0/I	0	1.884	Taxotere	0	0	0	TNBC	7.95243	6.60239	9.47623	0	1	0	nonTNBC	NA	NA	NA	NA	NA	NA	NA	NA
GSM615209	M199	MDACC	Basal	56	T2	N3	IIIC	3	pCR	RCB-0/I	1	2.133	NA	0	0	1	nonTNBC	8.79702	6.68088	14.6808	0	1	1	nonTNBC	NA	NA	NA	NA	NA	NA	NA	NA
GSM615331	M651	MDACC	Basal	61	T2	N1	IIB	3	pCR	RCB-0/I	0	2.188	Taxol	1	1	0	nonTNBC	12.1384	4.61904	9.65874	1	0	0	nonTNBC	NA	NA	NA	NA	NA	NA	NA	NA
GSM615736	854	MDACC	LumB	52	T0	N1	IIA	3	pCR	RCB-0/I	0	2.3217	Taxol	1	0	0	nonTNBC	13.2358	5.11706	9.16831	1	0	0	nonTNBC	NA	NA	NA	NA	NA	NA	NA	NA
GSM615636	20	USO	LumB	50.8	T3	N1	IIIA	3	pCR	NA	0	2.48597	NA	1	1	0	nonTNBC	13.2867	7.80888	10.3447	1	1	0	nonTNBC	NA	NA	NA	NA	NA	NA	NA	NA
GSM615822	Spain45	LBJ/IN/GEI	Her2	56	T4	N1	IIIB	NA	pCR	RCB-0/I	0	2.74333	Taxotere	1	0	0	nonTNBC	12.9596	5.68948	9.78014	1	1	0	nonTNBC	NA	NA	NA	NA	NA	NA	NA	NA
GSM615284	M485	MDACC	Basal	50	T4	N2	IIIB	3	pCR	RCB-0/I	0	2.842	Taxotere	0	0	0	TNBC	7.39441	5.53738	10.1968	0	1	0	nonTNBC	NA	NA	NA	NA	NA	NA	NA	NA
GSM615724	825	MDACC	LumA	59	T2	N0	IIA	3	pCR	RCB-0/I	0	2.85284	Taxotere	1	1	0	nonTNBC	15.2354	6.18459	10.5736	1	1	0	nonTNBC	NA	NA	NA	NA	NA	NA	NA	NA
GSM615723	824	MDACC	LumB	41	T4	N1	IIIB	3	pCR	RCB-0/I	0	2.97331	Taxotere	1	1	0	nonTNBC	12.3448	7.68987	10.9725	1	1	0	nonTNBC	NA	NA	NA	NA	NA	NA	NA	NA
GSM615824	Spain48	LBJ/IN/GEI	Normal	46	T2	N0	IIA	3	pCR	RCB-0/I	0	3.17591	Taxol	0	0	0	TNBC	10.7501	5.46803	10.0131	1	0	0	nonTNBC	NA	NA	NA	NA	NA	NA	NA	NA
GSM615803	PERU52	LBJ/IN/GEI	Her2	58	T4	N1	IIIB	NA	pCR	RCB-0/I	0	3.24709	NA	0	0	1	nonTNBC	7.46039	3.87022	14.1053	0	0	1	nonTNBC	NA	NA	NA	NA	NA	NA	NA	NA
GSM615802	PERU50	LBJ/IN/GEI	LumB	44	T2	N2	IIIA	NA	pCR	RCB-0/I	0	3.31006	Taxotere	1	1	0	nonTNBC	12.8867	8.52572	9.37741	1	1	0	nonTNBC	NA	NA	NA	NA	NA	NA	NA	NA
GSM615780	LBJ082	LBJ/IN/GEI	Normal	39	T3	N1	IIIA	3	pCR	RCB-0/I	0	3.36756	Taxol	0	0	0	TNBC	9.71723	5.94608	9.84683	0	1	0	nonTNBC	NA	NA	NA	NA	NA	NA	NA	NA
GSM615280	M442	MDACC	Her2	41	T3	N1	IIIA	3	pCR	RCB-0/I	0	3.447	NA	1	1	1	nonTNBC	10.6074	3.25287	12.0888	1	0	0	nonTNBC	NA	NA	NA	NA	NA	NA	NA	NA
GSM615656	86	USO	Normal	49.3	T3	N0	IIB	2	pCR	NA	0	3.58658	Taxotere	1	0	0	nonTNBC	9.79589	6.8136	10.1038	0	1	0	nonTNBC	NA	NA	NA	NA	NA	NA	NA	NA
GSM615256	M353	MDACC	LumB	51	T3	N1	IIIA	3	pCR	RCB-0/I	0	3.647	Taxol	1	0	0	nonTNBC	12.5684	4.16873	10.3221	1	0	0	nonTNBC	NA	NA	NA	NA	NA	NA	NA	NA
GSM615122	1078	ISPY	LumA	31.3	T3	N1	IIIA	2	pCR	RCB-0/I	0	3.822	NA	1	1	0	nonTNBC	13.6672	8.57374	11.8627	1	1	0	nonTNBC	NA	NA	NA	NA	NA	NA	NA	NA
GSM615123	1088	ISPY	LumB	53.1	T2	N0	IIA	3	pCR	RCB-0/I	0	4.304	Taxol	1	1	0	nonTNBC	12.2917	4.01532	9.59058	1	0	0	nonTNBC	NA	NA	NA	NA	NA	NA	NA	NA
GSM615663	100	USO	LumB	52.8	T3	N1	IIIA	3	pCR	NA	0	4.43532	Taxol	1	1	0	nonTNBC	12.2125	3.07739	9.6473	1	0	0	nonTNBC	NA	NA	NA	NA	NA	NA	NA	NA
GSM615669	111	USO	LumB	47.4	T3	N0	IIB	3	pCR	NA	0	4.46817	Taxol	1	0	0	nonTNBC	12.4451	3.13566	9.98408	1	0	0	nonTNBC	NA	NA	NA	NA	NA	NA	NA	NA
GSM615665	103	USO	LumA	50.1	T2	N1	IIB	2	pCR	NA	0	4.48186	Taxotere	1	1	0	nonTNBC	12.1806	7.86062	9.82766	1	1	0	nonTNBC	NA	NA	NA	NA	NA	NA	NA	NA
GSM615635	18	USO	LumB	43.8	T3	N3	IIIC	3	pCR	NA	0	4.97741	Taxol	1	1	0	nonTNBC	13.3531	3.51215	9.87761	1	0	0	nonTNBC	NA	NA	NA	NA	NA	NA	NA	NA
GSM615775	LBJ047	LBJ/IN/GEI	Her2	46	T2	N0	IIA	3	pCR	RCB-0/I	0	5.02122	NA	1	1	1	nonTNBC	11.3435	7.58294	13.7796	1	1	1	nonTNBC	NA	NA	NA	NA	NA	NA	NA	NA
GSM615634	13	USO	LumB	47.1	T2	N0	IIA	2	pCR	NA	0	5.05407	NA	1	1	0	nonTNBC	13.2955	8.54512	10.134	1	1	0	nonTNBC	NA	NA	NA	NA	NA	NA	NA	NA
GSM615694	324	MDACC	Basal	40	T2	N1	IIB	3	pCR	RCB-0/I	0	5.40726	Taxotere	0	0	0	TNBC	7.66214	5.97855	9.94238	0	1	0	nonTNBC	NA	NA	NA	NA	NA	NA	NA	NA
GSM615201	M177	MDACC	LumB	41	T3	N0	IIB	3	pCR	RCB-0/I	0	6.111	Taxotere	1	0	0	nonTNBC	12.4142	3.07682	10.9678	1	0	0	nonTNBC	NA	NA	NA	NA	NA	NA	NA	NA
GSM615193	M146	MDACC	Normal	40	T1	N0	I	3	pCR	RCB-0/I	0	6.439	Taxotere	0	0	0	TNBC	9.69385	7.73812	9.8461	0	1	0	nonTNBC	NA	NA	NA	NA	NA	NA	NA	NA
GSM615202	M180	MDACC	Basal	42	T2	N1	IIB	3	pCR	RCB-0/I	0	6.453	NA	0	1	0	nonTNBC	10.8669	7.80458	10.7172	1	1	0	nonTNBC	NA	NA	NA	NA	NA	NA	NA	NA
GSM615186	M123	MDACC	LumA	51	T3	N3	IIIB	1	pCR	RCB-0/I	0	6.661	NA	1	0	0	nonTNBC	13.3821	6.23078	11.748	1	1	0	nonTNBC	NA	NA	NA	NA	NA	NA	NA	NA
GSM615241	M297	MDACC	LumA	63	T4	N2	IIIB	2	RD	RCB-III	1	0.052	Taxol	1	0	0	nonTNBC	14.0629	2.0268	11.3847	1	0	0	nonTNBC	NA	NA	NA	NA	NA	NA	NA	NA
GSM615673	124	USO	LumB	34.1	T3	N0	IIB	2	RD	NA	1	0.136893	Taxol	1	1	0	nonTNBC	13.1927	2.42397	10.5992	1	0	0	nonTNBC	NA	NA	NA	NA	NA	NA	NA	NA
GSM615398	M806	MDACC	LumB	49	T4	N2	IIIB	3	RD	RCB-III	1	0.192	NA	1	1	0	nonTNBC	12.6988	7.12504	10.0303	1	1	0	nonTNBC	NA	NA	NA	NA	NA	NA	NA	NA
GSM615219	M220	MDACC	Basal	38	T4	N1	IIIB	3	RD	RCB-0/I	0	0.482	Taxol	1	0	0	nonTNBC	12.3483	2.47863	11.1502	1	0	0	nonTNBC	NA	NA	NA	NA	NA	NA	NA	NA
GSM615774	LBJ046	LBJ/IN/GEI	Her2	59	T4	N2	IIIB	2	RD	RCB-III	1	0.492813	NA	1	0	1	nonTNBC	10.3899	4.47515	14.8166	0	0	1	nonTNBC	NA	NA	NA	NA	NA	NA	NA	NA
GSM615388	M781	MDACC	LumA	40	T3	N0	IIB	2	RD	RCB-II	0	0.778	Taxol	1	1	0	nonTNBC	12.3002	5.00704	10.8226	1	0	0	nonTNBC	NA	NA	NA	NA	NA	NA	NA	NA
GSM615785	LBJ158	LBJ/IN/GEI	Her2	51	T4	N2	IIIB	2	RD	RCB-III	1	0.783025	NA	0	0	1	nonTNBC	8.54584	3.97094	13.9661	0	0	1	nonTNBC	NA	NA	NA	NA	NA	NA	NA	NA
GSM615233	M263	MDACC	Normal	72	T2	N1	IIB	1	RD	RCB-III	1	0.791	Taxotere	1	1	0	nonTNBC	11.483	3.46099	9.14025	1	0	0	nonTNBC	NA	NA	NA	NA	NA	NA	NA	NA
GSM615330	M647	MDACC	Basal	65	T3	N1	IIIA	3	RD	RCB-III	1	0.797	NA	0	0	0	TNBC	11.0265	7.17574	10.7911	1	1	0	nonTNBC	NA	NA	NA	NA	NA	NA	NA	NA
GSM615795	PERU28	LBJ/IN/GEI	LumB	39	T2	N1	IIIB	2	RD	RCB-III	1	0.818617	Taxotere	1	1	0	nonTNBC	13.5924	5.91407	10.0744	1	1	0	nonTNBC	NA	NA	NA	NA	NA	NA	NA	NA
GSM615805	PERU54	LBJ/IN/GEI	Her2	63	T2	N1	IIIB	NA	RD	NA	1	0.824093	NA	0	0	1	nonTNBC	9.02852	3.20905	13.3849	0	0	1	nonTNBC	NA	NA	NA	NA	NA	NA	NA	NA
GSM615386	M774	MDACC	LumA	49	T2	N1	IIB	2	RD	RCB-III	0	0.879	Taxol	1	1	0	nonTNBC	12.1386	3.95829	10.8736	1	0	0	nonTNBC	NA	NA	NA	NA	NA	NA	NA	NA
GSM615151	1172	ISPY	Basal	44.6	T2	N0	IIA	2	RD	RCB-II	0	0.914	Taxotere	0	0	0	TNBC	8.63705	6.29812	10.8155	0	1	0	nonTNBC	NA	NA	NA	NA	NA	NA	NA	NA
GSM615116	1061	ISPY	Basal	54.2	T3	N1	IIIA	3	RD	RCB-II	1	0.964	Taxotere	0	0	0	TNBC	9.76574	7.30732	10.2372	0	1	0	nonTNBC	NA	NA	NA	NA	NA	NA	NA	NA
GSM615755	916	MDACC	Basal	31	T3	N2	IIIA	3	RD	NA	0	0.980151	Taxotere	1	1	0	nonTNBC	12.392	9.87621	9.97957	1	1	0	nonTNBC	NA	NA	NA	NA	NA	NA	NA	NA
GSM615381	M765	MDACC	LumA	62	T4	N1	IIIB	3	RD	RCB-III	0	1.008	Taxol	1	1	0	nonTNBC	12.6275	4.10605	10.7307	1	0	0	nonTNBC	NA	NA	NA	NA	NA	NA	NA	NA
GSM615373	M744	MDACC	LumB	44	T2	N1	IIB	2	RD	RCB-III	0	1.029	Taxol	1	0	0	nonTNBC	10.8482	3.30153	8.92307	1	0	0	nonTNBC	NA	NA	NA	NA	NA	NA	NA	NA
GSM615664	101	USO	Normal	44.4	T3	N1	IIIA	3	RD	NA	0	1.03765	Taxol	1	1	0	nonTNBC	10.5662	3.26824	10.8302	1	0	0	nonTNBC	NA	NA	NA	NA	NA	NA	NA	NA
GSM615399	M810	MDACC	LumA	51	T3	N2	IIIA	2	RD	RCB-III	0	1.051	Taxol	1	1	0	nonTNBC	13.5428	3.56634	10.4416	1	0	0	nonTNBC	NA	NA	NA	NA	NA	NA	NA	NA
GSM615395	M795	MDACC	LumA	64	T2	N0	IIA	2	RD	RCB-0/I	0	1.062	Taxol	1	0	0	nonTNBC	12.4178	4.07614	10.6546	1	0	0	nonTNBC	NA	NA	NA	NA	NA	NA	NA	NA
GSM615358	M706	MDACC	LumB	69	T4	N0	IIIB	2	RD	RCB-III	0	1.076	Taxol	1	0	0	nonTNBC	14.1157	4.36103	9.95298	1	0	0	nonTNBC	NA	NA	NA	NA	NA	NA	NA	NA
GSM615389	M782	MDACC	LumA	53	T2	N3	IIIB	1	RD	RCB-III	0	1.147	Taxol	1	0	0	nonTNBC	11.753	3.24514	10.5011	1	0	0	nonTNBC	NA	NA	NA	NA	NA	NA	NA	NA
GSM615356	M695	MDACC	LumB	43	T2	N0	IIA	3	RD	RCB-II	0	1.161	Taxol	0	0	0	TNBC	12.5144	4.48376	9.97174	1	0	0	nonTNBC	NA	NA	NA	NA	NA	NA	NA	NA
GSM615391	M784	MDACC	LumB	58	T4	N0	IIIB	3	RD	RCB-II	0	1.188	Taxol	1	1	0	nonTNBC	13.6803	3.57222	10.5217	1	0	0	nonTNBC	NA	NA	NA	NA	NA	NA	NA	NA
GSM615820	Spain32	LBJ/IN/GEI	LumA	42	T3	N1	IIIA	2	RD	RCB-II	1	1.21287	Taxotere	1	1	0	nonTNBC	12.3787	7.57384	9.54591	1	1	0	nonTNBC	NA	NA	NA	NA	NA	NA	NA	NA
GSM615712	699	MDACC	Basal	57	T2	N1	IIB	3	RD	RCB-III	1	1.23751	Taxol	0	0	0	TNBC	9.35724	6.14645	11.5363	0	1	0	nonTNBC	NA	NA	NA	NA	NA	NA	NA	NA
GSM615655	85	USO	LumB	26.1	T3	N1	IIIA	NA	RD	NA	0	1.24298	Taxol	0	0	0	TNBC	12.108	3.77576	10.2636	1	0	0	nonTNBC	NA	NA	NA	NA	NA	NA	NA	NA
GSM615687	249	MDACC	Basal	39	T3	N0	IIB	3	RD	NA	1	1.25941	Taxol	0	0	0	TNBC	8.06198	7.9045	9.99091	0	1	0	nonTNBC	NA	NA	NA	NA	NA	NA	NA	NA
GSM615730	837	MDACC	Basal	47	T4	N0	IIIB	3	RD	RCB-II	1	1.2731	Taxol	1	0	0	nonTNBC	7.94917	7.55392	8.57924	0	1	0	nonTNBC	NA	NA	NA	NA	NA	NA	NA	NA
GSM615370	M734	MDACC	LumA	36	T2	N0	IIA	2	RD	RCB-0/I	0	1.336	NA	1	1	0	nonTNBC	11.6223	6.93746	11.2715	1	1	0	nonTNBC	NA	NA	NA	NA	NA	NA	NA	NA
GSM615686	225	MDACC	LumA	37	T2	N0	IIA	2	RD	RCB-II	1	1.33881	Taxotere	1	1	0	nonTNBC	13.3731	11.236	11.3112	1	1	0	nonTNBC	NA	NA	NA	NA	NA	NA	NA	NA
GSM615128	1106	ISPY	LumB	50.4	T4	N1	IIIB	NA	RD	RCB-II	1	1.344	Taxol	1	1	0	nonTNBC	12.5872	4.87916	10.2334	1	0	0	nonTNBC	NA	NA	NA	NA	NA	NA	NA	NA
GSM615752	905	MDACC	LumA	64	T2	N0	IIA	2	RD	RCB-II	0	1.34702	Taxotere	1	1	0	nonTNBC	14.2374	7.02371	10.8931	1	1	0	nonTNBC	NA	NA	NA	NA	NA	NA	NA	NA
GSM615168	1217	ISPY	LumA	50.1	T2	N0	IIA	4=Indeterminate	RD	NA	0	1.361	NA	1	1	0	nonTNBC	13.1614	7.11539	11.0605	1	1	0	nonTNBC	NA	NA	NA	NA	NA	NA	NA	NA
GSM615332	M652	MDACC	LumB	66	T2	N1	IIB	2	RD	RCB-II	1	1.437	Taxotere	1	0	0	nonTNBC	12.8702	4.58993	10.2406	1	0	0	nonTNBC	NA	NA	NA	NA	NA	NA	NA	NA
GSM615753	910	MDACC	Her2	46	T4	N3	IIIC	3	RD	RCB-III	0	1.44011	Taxol	1	1	0	nonTNBC	12.7853	4.48545	10.6201	1	0	0	nonTNBC	NA	NA	NA	NA	NA	NA	NA	NA
GSM615367	M728	MDACC	LumB	49	T3	N1	IIIA	3	RD	RCB-III	0	1.517	NA	1	1	0	nonTNBC	13.2947	7.95619	10.5488	1	1	0	nonTNBC	NA	NA	NA	NA	NA	NA	NA	NA
GSM615222	M228	MDACC	LumA	48	T4	N1	IIIB	2	RD	RCB-II	1	1.536	Taxol	1	0	0	nonTNBC	12.9523	4.65618	9.69274	1	0	0	nonTNBC	NA	NA	NA	NA	NA	NA	NA	NA
GSM615132	1127	ISPY	LumA	47.6	T2	N0	IIA	2	RD	RCB-III	0	1.574	NA	1	1	0	nonTNBC	12.0392	8.96593	10.7965	1	1	0	nonTNBC	NA	NA	NA	NA	NA	NA	NA	NA
GSM615100	1016	ISPY	LumA	35.5	T3	N1	IIIA	2	RD	RCB-II	1	1.58	NA	1	1	0	nonTNBC	12.104	6.21809	10.6198	1	1	0	nonTNBC	NA	NA	NA	NA	NA	NA	NA	NA
GSM615165	1209	ISPY	Normal	43.4	T2	N0	IIA	2	RD	RCB-II	0	1.64	NA	1	0	0	nonTNBC	11.3652	6.24149	10.9947	1	1	0	nonTNBC	NA	NA	NA	NA	NA	NA	NA	NA
GSM615374	M746	MDACC	LumA	56	T3	N0	IIB	1	RD	RCB-II	0	1.665	NA	1	1	1	nonTNBC	13.1632	6.20466	12.1114	1	1	0	nonTNBC	NA	NA	NA	NA	NA	NA	NA	NA
GSM615750	896	MDACC	LumA	27	T3	N1	IIIA	3	RD	RCB-II	0	1.68925	NA	1	1	1	nonTNBC	12.0452	5.17284	12.6111	1	0	0	nonTNBC	NA	NA	NA	NA	NA	NA	NA	NA
GSM615749	893	MDACC	LumB	47	T1	N1	IIA	3	RD	NA	0	1.70842	Taxol	1	1	0	nonTNBC	12.9468	3.34165	11.0057	1	0	0	nonTNBC	NA	NA	NA	NA	NA	NA	NA	NA
GSM615377	M753	MDACC	LumB	49	T4	N0	IIIB	2	RD	RCB-II	0	1.719	NA	1	1	0	nonTNBC	12.825	8.81324	10.7969	1	1	0	nonTNBC	NA	NA	NA	NA	NA	NA	NA	NA
GSM615751	901	MDACC	LumA	38	T2	N1	IIB	3	RD	RCB-II	0	1.73854	Taxol	0	0	0	TNBC	12.5081	3.76867	11.1394	1	0	0	nonTNBC	NA	NA	NA	NA	NA	NA	NA	NA
GSM615177	1232	ISPY	LumA	50	T3	N1	IIIA	NA	RD	RCB-II	0	1.744	NA	1	1	0	nonTNBC	13.38	8.94647	9.37277	1	1	0	nonTNBC	NA	NA	NA	NA	NA	NA	NA	NA
GSM615260	M360	MDACC	Basal	56	T0	N3	IIIB	3	RD	RCB-II	1	1.752	Taxotere	1	1	0	nonTNBC	10.7803	3.52616	9.76085	1	0	0	nonTNBC	NA	NA	NA	NA	NA	NA	NA	NA
GSM615784	LBJ143	LBJ/IN/GEI	Normal	63	T2	N1	IIB	3	RD	RCB-II	0	1.77413	Taxol	0	0	0	TNBC	11.5934	3.11756	10.2762	1	0	0	nonTNBC	NA	NA	NA	NA	NA	NA	NA	NA
GSM615306	M569	MDACC	LumA	58	T3	N2	IIIA	2	RD	RCB-III	1	1.818	Taxol	1	1	0	nonTNBC	13.1175	4.66975	10.0852	1	0	0	nonTNBC	NA	NA	NA	NA	NA	NA	NA	NA
GSM615718	814	MDACC	LumA	54	T2	N1	IIB	2	RD	RCB-0/I	0	1.8371	Taxol	1	0	0	nonTNBC	12.7984	3.81839	10.5514	1	0	0	nonTNBC	NA	NA	NA	NA	NA	NA	NA	NA
GSM615309	M578	MDACC	LumB	45	T4	N1	IIIB	3	RD	RCB-III	1	1.845	NA	1	1	0	nonTNBC	13.2678	7.94486	11.0513	1	1	0	nonTNBC	NA	NA	NA	NA	NA	NA	NA	NA
GSM615343	M671	MDACC	LumB	30	T1	N1	IIA	3	RD	RCB-II	0	1.845	Taxol	1	1	0	nonTNBC	11.1321	5.3821	9.6357	1	0	0	nonTNBC	NA	NA	NA	NA	NA	NA	NA	NA
GSM615302	M559	MDACC	Her2	55	T2	N1	IIB	2	RD	RCB-II	0	1.851	NA	1	0	0	nonTNBC	11.1037	5.90178	10.6995	1	1	0	nonTNBC	NA	NA	NA	NA	NA	NA	NA	NA
GSM615295	M531	MDACC	Normal	53	T4	N3	IIIB	3	RD	RCB-II	0	1.856	NA	0	0	0	TNBC	10.9909	6.01574	10.4534	1	1	0	nonTNBC	NA	NA	NA	NA	NA	NA	NA	NA
GSM615366	M725	MDACC	LumA	46	T2	N3	IIIB	1	RD	RCB-II	0	1.878	NA	1	1	0	nonTNBC	12.5358	9.55193	10.8018	1	1	0	nonTNBC	NA	NA	NA	NA	NA	NA	NA	NA
GSM615323	M624	MDACC	Normal	32	T4	N3	IIIC	3	RD	RCB-II	0	1.881	Taxotere	0	0	0	TNBC	9.29935	5.81507	9.39562	0	1	0	nonTNBC	NA	NA	NA	NA	NA	NA	NA	NA
GSM615271	M411	MDACC	Her2	44	T2	N1	IIB	2	RD	RCB-III	1	1.881	NA	1	1	1	nonTNBC	8.77348	4.00606	15.0264	0	0	1	nonTNBC	NA	NA	NA	NA	NA	NA	NA	NA
GSM615316	M607	MDACC	LumA	67	T1	N1	IIA	2	RD	RCB-II	0	1.884	Taxol	1	0	0	nonTNBC	14.236	4.39675	11.5405	1	0	0	nonTNBC	NA	NA	NA	NA	NA	NA	NA	NA
GSM615662	97	USO	LumB	43.4	T3	N1	IIIA	3	RD	NA	1	1.89733	Taxotere	1	1	0	nonTNBC	12.4653	6.53952	10.0517	1	1	0	nonTNBC	NA	NA	NA	NA	NA	NA	NA	NA
GSM615304	M565	MDACC	LumB	57	T1	N2	IIIA	3	RD	RCB-II	0	1.916	NA	1	1	0	nonTNBC	14.1808	7.56182	10.7261	1	1	0	nonTNBC	NA	NA	NA	NA	NA	NA	NA	NA
GSM615679	149	USO	LumA	42.6	T3	N1	IIIA	2	RD	NA	0	1.92471	Taxotere	1	1	0	nonTNBC	12.6648	7.88534	11.6093	1	1	0	nonTNBC	NA	NA	NA	NA	NA	NA	NA	NA
GSM615365	M723	MDACC	LumA	63	T2	N1	IIB	2	RD	RCB-II	0	1.927	NA	1	1	1	nonTNBC	13.4734	6.29845	12.0569	1	1	0	nonTNBC	NA	NA	NA	NA	NA	NA	NA	NA
GSM615729	835	MDACC	LumA	53	T4	N1	IIIB	3	RD	RCB-III	1	1.94387	Taxotere	1	1	0	nonTNBC	13.7787	7.70915	11.3597	1	1	0	nonTNBC	NA	NA	NA	NA	NA	NA	NA	NA
GSM615745	883	MDACC	LumA	46	T1	N0	I	2	RD	RCB-II	0	1.94935	Taxotere	1	1	0	nonTNBC	12.3523	8.32232	11.4662	1	1	0	nonTNBC	NA	NA	NA	NA	NA	NA	NA	NA
GSM615783	LBJ131	LBJ/IN/GEI	Normal	47	T4	N0	IIIA	2	RD	NA	0	1.95483	Taxol	1	0	0	nonTNBC	12.3237	4.89082	9.71562	1	0	0	nonTNBC	NA	NA	NA	NA	NA	NA	NA	NA
GSM615362	M717	MDACC	LumA	52	T2	N0	IIA	1	RD	RCB-II	0	1.963	NA	1	1	0	nonTNBC	13.1937	8.09593	11.593	1	1	0	nonTNBC	NA	NA	NA	NA	NA	NA	NA	NA
GSM615360	M710	MDACC	LumA	53	T2	N1	IIB	2	RD	RCB-II	0	1.979	Taxol	1	1	0	nonTNBC	13.7376	4.32717	11.4744	1	0	0	nonTNBC	NA	NA	NA	NA	NA	NA	NA	NA
GSM615355	M693	MDACC	LumA	47	T2	N0	IIA	2	RD	RCB-II	0	2.01	NA	1	1	0	nonTNBC	11.7541	7.19979	10.8834	1	1	0	nonTNBC	NA	NA	NA	NA	NA	NA	NA	NA
GSM615157	1191	ISPY	Her2	45.9	T2	N1	IIB	2	RD	RCB-II	0	2.045	Taxol	1	NA	0	nonTNBC	10.89	4.43229	10.7617	1	0	0	nonTNBC	NA	NA	NA	NA	NA	NA	NA	NA
GSM615747	886	MDACC	LumA	42	T2	N0	IIA	2	RD	RCB-II	0	2.04791	Taxotere	1	1	0	nonTNBC	12.7875	6.05282	10.7205	1	1	0	nonTNBC	NA	NA	NA	NA	NA	NA	NA	NA
GSM615345	M675	MDACC	LumB	64	T2	N1	IIB	2	RD	RCB-III	0	2.059	Taxol	0	0	0	TNBC	13.1041	3.8852	11.1021	1	0	0	nonTNBC	NA	NA	NA	NA	NA	NA	NA	NA
GSM615329	M643	MDACC	LumA	41	T2	N0	IIA	2	RD	RCB-III	0	2.059	NA	1	1	0	nonTNBC	13.7906	9.57376	10.1644	1	1	0	nonTNBC	NA	NA	NA	NA	NA	NA	NA	NA
GSM615173	1225	ISPY	LumA	47.8	T1	N1	IIA	NA	RD	RCB-II	0	2.086	NA	1	1	0	nonTNBC	12.6867	8.69901	11.196	1	1	0	nonTNBC	NA	NA	NA	NA	NA	NA	NA	NA
GSM615296	M534	MDACC	LumA	46	T4	N3	IIIC	2	RD	RCB-II	0	2.105	NA	1	1	0	nonTNBC	13.2572	9.20717	11.5208	1	1	0	nonTNBC	NA	NA	NA	NA	NA	NA	NA	NA
GSM615743	880	MDACC	LumA	43.4	T2	N2	IIA	2	RD	RCB-II	0	2.10541	NA	1	1	1	nonTNBC	13.1517	9.30082	12.0211	1	1	0	nonTNBC	NA	NA	NA	NA	NA	NA	NA	NA
GSM615166	1210	ISPY	Normal	40.6	T3	N0	IIB	2	RD	RCB-II	0	2.119	NA	1	1	0	nonTNBC	12.469	7.30178	10.9109	1	1	0	nonTNBC	NA	NA	NA	NA	NA	NA	NA	NA
GSM615810	PERU72	LBJ/IN/GEI	LumA	37	T4	N2	IIIB	3	RD	RCB-III	1	2.13552	Taxol	1	1	0	nonTNBC	11.9781	4.97078	10.2772	1	0	0	nonTNBC	NA	NA	NA	NA	NA	NA	NA	NA
GSM615352	M690	MDACC	LumA	73	T2	N1	IIB	1	RD	RCB-II	0	2.16	NA	1	1	0	nonTNBC	13.7225	7.71735	10.7794	1	1	0	nonTNBC	NA	NA	NA	NA	NA	NA	NA	NA
GSM615339	M666	MDACC	LumA	58	T2	N0	IIA	2	RD	RCB-0/I	0	2.171	NA	1	1	0	nonTNBC	13.8269	6.28295	11.0659	1	1	0	nonTNBC	NA	NA	NA	NA	NA	NA	NA	NA
GSM615150	1170	ISPY	LumA	44.4	T3	N1	IIIA	2	RD	RCB-III	0	2.174	NA	1	1	0	nonTNBC	14.1881	8.36232	11.0469	1	1	0	nonTNBC	NA	NA	NA	NA	NA	NA	NA	NA
GSM615337	M662	MDACC	LumA	46	T2	N1	IIB	2	RD	RCB-II	0	2.182	Taxol	1	1	0	nonTNBC	12.9347	4.33441	11.2168	1	0	0	nonTNBC	NA	NA	NA	NA	NA	NA	NA	NA
GSM615279	M434	MDACC	LumB	50	T2	N1	IIB	2	RD	RCB-III	1	2.188	NA	1	1	0	nonTNBC	12.3541	9.97629	9.75667	1	1	0	nonTNBC	NA	NA	NA	NA	NA	NA	NA	NA
GSM615170	1219	ISPY	LumA	46	T3	N0	IIB	2	RD	RCB-II	0	2.198	NA	1	1	0	nonTNBC	12.4411	7.87117	11.3796	1	1	0	nonTNBC	NA	NA	NA	NA	NA	NA	NA	NA
GSM615404	PERU12_14	MDACC	LumB	65	T2	N2	IIIA	3	RD	RCB-III	0	2.198	NA	1	1	0	nonTNBC	13.808	7.83572	10.215	1	1	0	nonTNBC	NA	NA	NA	NA	NA	NA	NA	NA
GSM615341	M669	MDACC	LumA	47	T2	N1	IIB	2	RD	RCB-II	0	2.223	NA	1	1	0	nonTNBC	13.1044	6.86298	11.5981	1	1	0	nonTNBC	NA	NA	NA	NA	NA	NA	NA	NA
GSM615667	106	USO	Basal	55.7	T3	N1	IIIA	3	RD	NA	0	2.22313	Taxotere	0	0	0	TNBC	9.81894	5.93224	9.26223	0	1	0	nonTNBC	NA	NA	NA	NA	NA	NA	NA	NA
GSM615245	M315	MDACC	LumA	36	T2	N1	IIB	2	RD	RCB-III	1	2.256	NA	1	1	0	nonTNBC	12.3601	7.87179	9.83286	1	1	0	nonTNBC	NA	NA	NA	NA	NA	NA	NA	NA
GSM615169	1218	ISPY	Basal	47.8	T3	N1	IIIA	3	RD	RCB-II	0	2.264	Taxol	0	0	0	TNBC	10.91	3.93401	7.92538	1	0	0	nonTNBC	NA	NA	NA	NA	NA	NA	NA	NA
GSM615314	M601	MDACC	LumA	71	T2	N1	IIB	2	RD	RCB-III	0	2.264	NA	1	1	0	nonTNBC	14.1206	7.33767	11.6797	1	1	0	nonTNBC	NA	NA	NA	NA	NA	NA	NA	NA
GSM615158	1193	ISPY	LumA	59.6	T2	N0	IIA	1	RD	RCB-III	0	2.275	Taxol	1	1	0	nonTNBC	14.2657	5.14922	11.44	1	0	0	nonTNBC	NA	NA	NA	NA	NA	NA	NA	NA
GSM615273	M421	MDACC	LumA	48	T2	N1	IIB	2	RD	RCB-III	0	2.281	NA	1	1	0	nonTNBC	12.3176	9.7715	11.1821	1	1	0	nonTNBC	NA	NA	NA	NA	NA	NA	NA	NA
GSM615350	M683	MDACC	LumB	59	T2	N0	IIA	3	RD	RCB-II	0	2.281	Taxotere	0	1	0	nonTNBC	12.858	4.22801	10.3963	1	0	0	nonTNBC	NA	NA	NA	NA	NA	NA	NA	NA
GSM615823	Spain46	LBJ/IN/GEI	Her2	45	T3	N1	IIIA	3	RD	RCB-III	1	2.29979	Taxotere	0	0	0	TNBC	11.7824	7.78015	10.7422	1	1	0	nonTNBC	NA	NA	NA	NA	NA	NA	NA	NA
GSM615740	867	MDACC	LumA	42	T2	N0	IIA	2	RD	RCB-II	0	2.31896	Taxol	1	1	0	nonTNBC	12.8674	4.7671	11.0596	1	0	0	nonTNBC	NA	NA	NA	NA	NA	NA	NA	NA
GSM615349	M682	MDACC	LumA	50	T2	N0	IIA	2	RD	RCB-II	0	2.333	NA	1	1	0	nonTNBC	12.8746	8.58557	11.4425	1	1	0	nonTNBC	NA	NA	NA	NA	NA	NA	NA	NA
GSM615297	M545	MDACC	Basal	58	T2	N1	IIB	3	RD	RCB-II	1	2.341	Taxol	0	0	0	TNBC	10.7826	5.26011	10.1317	1	0	0	nonTNBC	NA	NA	NA	NA	NA	NA	NA	NA
GSM615096	1002	ISPY	LumA	37.8	T2	N1	IIB	2	RD	RCB-III	1	2.346	Taxol	1	1	0	nonTNBC	13.9323	4.77143	11.3868	1	0	0	nonTNBC	NA	NA	NA	NA	NA	NA	NA	NA
GSM615328	M642	MDACC	LumA	45	T4	N2	IIIB	2	RD	RCB-III	0	2.357	NA	1	1	0	nonTNBC	12.3714	9.28264	9.7716	1	1	0	nonTNBC	NA	NA	NA	NA	NA	NA	NA	NA
GSM615402	PERU09	MDACC	LumA	47	T4	N1	IIIB	2	RD	RCB-III	0	2.363	NA	1	1	0	nonTNBC	11.6411	9.43539	10.9632	1	1	0	nonTNBC	NA	NA	NA	NA	NA	NA	NA	NA
GSM615292	M523	MDACC	LumA	47	T2	N1	IIB	2	RD	RCB-II	0	2.371	NA	1	1	0	nonTNBC	12.7367	8.45998	10.8462	1	1	0	nonTNBC	NA	NA	NA	NA	NA	NA	NA	NA
GSM615318	M610	MDACC	LumA	47	T3	N2	IIIA	2	RD	RCB-III	0	2.371	Taxol	1	1	0	nonTNBC	12.617	5.3713	10.4837	1	0	0	nonTNBC	NA	NA	NA	NA	NA	NA	NA	NA
GSM615738	860	MDACC	LumA	61	T4	N0	IIIB	2	RD	RCB-II	0	2.37645	Taxotere	1	1	0	nonTNBC	14.0514	8.89836	11.863	1	1	0	nonTNBC	NA	NA	NA	NA	NA	NA	NA	NA
GSM615351	M685	MDACC	LumA	53	T2	N0	IIA	1	RD	RCB-III	0	2.393	NA	1	1	0	nonTNBC	14.0911	9.13599	11.0395	1	1	0	nonTNBC	NA	NA	NA	NA	NA	NA	NA	NA
GSM615161	1200	ISPY	LumA	43.8	T2	N0	IIA	2	RD	RCB-III	0	2.401	Taxol	NA	NA	0	TNBC	13.1973	4.79914	11.3032	1	0	0	nonTNBC	NA	NA	NA	NA	NA	NA	NA	NA
GSM615825	Spain49	LBJ/IN/GEI	LumA	42	T2	N1	IIB	3	RD	RCB-III	0	2.45038	Taxotere	1	1	0	nonTNBC	12.0307	8.35402	10.5145	1	1	0	nonTNBC	NA	NA	NA	NA	NA	NA	NA	NA
GSM615176	1231	ISPY	Normal	45.5	T3	N0	IIB	1	RD	RCB-II	0	2.453	NA	1	1	0	nonTNBC	11.2642	6.82121	11.1715	1	1	0	nonTNBC	NA	NA	NA	NA	NA	NA	NA	NA
GSM615731	838	MDACC	LumB	43	T2	N0	IIA	2	RD	RCB-II	0	2.45585	Taxol	1	1	0	nonTNBC	14.6933	2.84003	11.5232	1	0	0	nonTNBC	NA	NA	NA	NA	NA	NA	NA	NA
GSM615174	1226	ISPY	LumB	42.1	T2	N2	IIIA	3	RD	RCB-II	0	2.478	NA	1	1	0	nonTNBC	14.1977	7.09531	10.3011	1	1	0	nonTNBC	NA	NA	NA	NA	NA	NA	NA	NA
GSM615281	M447	MDACC	LumB	44	T2	N0	IIA	2	RD	RCB-0/I	0	2.489	NA	1	0	0	nonTNBC	12.7331	6.26956	10.9382	1	1	0	nonTNBC	NA	NA	NA	NA	NA	NA	NA	NA
GSM615162	1203	ISPY	LumA	42.3	T3	N2	IIIA	1	RD	NA	0	2.508	NA	1	1	0	nonTNBC	14.4362	8.79871	10.3225	1	1	0	nonTNBC	NA	NA	NA	NA	NA	NA	NA	NA
GSM615401	PERU07	MDACC	LumB	71	T4	N1	IIIB	3	RD	RCB-II	0	2.511	Taxol	1	0	0	nonTNBC	12.9054	2.40533	11.6407	1	0	0	nonTNBC	NA	NA	NA	NA	NA	NA	NA	NA
GSM615172	1223	ISPY	LumA	59.8	T2	N0	IIA	2	RD	RCB-II	0	2.587	Taxol	1	1	0	nonTNBC	14.1458	4.82443	11.1862	1	0	0	nonTNBC	NA	NA	NA	NA	NA	NA	NA	NA
GSM615720	817	MDACC	LumB	35	T4	N1	IIIB	3	RD	RCB-III	0	2.59548	Taxol	1	1	0	nonTNBC	12.4561	2.1937	11.4042	1	0	0	nonTNBC	NA	NA	NA	NA	NA	NA	NA	NA
GSM615735	845	MDACC	LumB	51	T2	N1	IIB	3	RD	RCB-0/I	0	2.60096	Taxotere	1	1	0	nonTNBC	11.9227	7.72393	11.234	1	1	0	nonTNBC	NA	NA	NA	NA	NA	NA	NA	NA
GSM615288	M503	MDACC	Basal	38	T1	N0	I	3	RD	RCB-0/I	0	2.604	Taxotere	0	0	0	TNBC	8.93105	6.83296	9.91984	0	1	0	nonTNBC	NA	NA	NA	NA	NA	NA	NA	NA
GSM615313	M599	MDACC	Normal	50	T1	N1	IIA	1	RD	RCB-II	0	2.617	NA	1	1	0	nonTNBC	11.517	6.57843	10.8289	1	1	0	nonTNBC	NA	NA	NA	NA	NA	NA	NA	NA
GSM615305	M566	MDACC	LumA	39	T2	N3	IIIB	2	RD	RCB-III	1	2.648	Taxol	1	0	0	nonTNBC	12.6464	4.27826	10.8054	1	0	0	nonTNBC	NA	NA	NA	NA	NA	NA	NA	NA
GSM615717	813	MDACC	Normal	45	T3	N1	IIIA	3	RD	RCB-II	0	2.66393	Taxol	1	1	0	nonTNBC	11.5238	4.2709	10.088	1	0	0	nonTNBC	NA	NA	NA	NA	NA	NA	NA	NA
GSM615299	M556	MDACC	LumA	47	T1	N1	IIA	2	RD	RCB-II	0	2.667	NA	1	1	0	nonTNBC	12.5677	6.71164	11.5677	1	1	0	nonTNBC	NA	NA	NA	NA	NA	NA	NA	NA
GSM615148	1165	ISPY	Basal	39.7	T3	N1	IIIA	3	RD	RCB-II	0	2.669	Taxotere	0	0	0	TNBC	10.0522	6.39569	9.64474	0	1	0	nonTNBC	NA	NA	NA	NA	NA	NA	NA	NA
GSM615216	M216	MDACC	LumB	58	T2	N1	IIB	2	RD	RCB-II	1	2.669	NA	1	1	0	nonTNBC	14.1999	8.17864	10.8469	1	1	0	nonTNBC	NA	NA	NA	NA	NA	NA	NA	NA
GSM615153	1175	ISPY	LumB	64.3	T3	N1	IIIA	2	RD	RCB-II	0	2.672	NA	1	1	0	nonTNBC	14.3008	7.55893	10.1028	1	1	0	nonTNBC	NA	NA	NA	NA	NA	NA	NA	NA
GSM615311	M581	MDACC	LumA	34	T3	N1	IIIA	2	RD	RCB-II	0	2.694	Taxol	1	1	0	nonTNBC	12.3465	5.01044	10.8353	1	0	0	nonTNBC	NA	NA	NA	NA	NA	NA	NA	NA
GSM615400	PERU01	MDACC	LumA	73	T4	N1	IIIB	2	RD	RCB-II	0	2.746	Taxol	1	0	0	nonTNBC	14.8369	3.38569	9.99175	1	0	0	nonTNBC	NA	NA	NA	NA	NA	NA	NA	NA
GSM615308	M577	MDACC	LumB	51	T2	N1	IIB	3	RD	RCB-II	0	2.754	NA	1	1	0	nonTNBC	12.9416	8.02463	9.98898	1	1	0	nonTNBC	NA	NA	NA	NA	NA	NA	NA	NA
GSM615821	Spain41	LBJ/IN/GEI	LumB	64	T3	N1	IIIA	3	RD	RCB-II	1	2.76523	Taxotere	1	1	0	nonTNBC	12.8512	6.51971	10.5706	1	1	0	nonTNBC	NA	NA	NA	NA	NA	NA	NA	NA
GSM615734	842	MDACC	LumA	61	T2	N0	IIA	2	RD	RCB-II	0	2.80903	Taxotere	1	1	0	nonTNBC	12.6839	6.21478	11.0545	1	1	0	nonTNBC	NA	NA	NA	NA	NA	NA	NA	NA
GSM615147	1164	ISPY	LumA	60.1	T3	N1	IIIA	NA	RD	RCB-II	0	2.872	Taxol	1	1	0	nonTNBC	13.0191	5.06815	11.1717	1	0	0	nonTNBC	NA	NA	NA	NA	NA	NA	NA	NA
GSM615236	M280	MDACC	LumA	71	T2	N3	IIIB	3	RD	RCB-II	1	2.877	NA	1	1	1	nonTNBC	13.6389	9.47528	13.1394	1	1	0	nonTNBC	NA	NA	NA	NA	NA	NA	NA	NA
GSM615131	1123	ISPY	LumA	61.9	T3	N1	IIIA	4=Indeterminate	RD	RCB-III	0	2.883	NA	1	1	0	nonTNBC	14.2059	7.02152	10.7826	1	1	0	nonTNBC	NA	NA	NA	NA	NA	NA	NA	NA
GSM615796	PERU37	LBJ/IN/GEI	Her2	48	T4	N2	IIIB	2	RD	RCB-III	1	2.9076	NA	1	0	1	nonTNBC	12.1466	4.7084	13.9464	1	0	1	nonTNBC	NA	NA	NA	NA	NA	NA	NA	NA
GSM615818	Spain27	LBJ/IN/GEI	LumA	61	T2	N0	IIA	2	RD	NA	0	2.93224	Taxotere	1	1	0	nonTNBC	13.479	6.15839	10.7769	1	1	0	nonTNBC	NA	NA	NA	NA	NA	NA	NA	NA
GSM615721	821	MDACC	LumA	60	T2	N0	IIA	2	RD	RCB-III	0	2.93498	Taxotere	1	1	0	nonTNBC	13.4865	9.25555	11.7723	1	1	0	nonTNBC	NA	NA	NA	NA	NA	NA	NA	NA
GSM615142	1150	ISPY	LumA	51.5	T3	N1	IIIA	4=Indeterminate	RD	RCB-II	0	2.946	NA	1	1	0	nonTNBC	13.6214	7.99451	10.5323	1	1	0	nonTNBC	NA	NA	NA	NA	NA	NA	NA	NA
GSM615696	336	MDACC	Basal	65	T2	N1	IIB	3	RD	RCB-0/I	1	2.9514	Taxotere	0	0	0	TNBC	8.59253	6.39779	11.7133	0	1	0	nonTNBC	NA	NA	NA	NA	NA	NA	NA	NA
GSM615129	1113	ISPY	LumB	53.5	T2	N1	IIB	4=Indeterminate	RD	RCB-0/I	0	2.954	Taxol	1	1	0	nonTNBC	12.7383	2.60393	10.4175	1	0	0	nonTNBC	NA	NA	NA	NA	NA	NA	NA	NA
GSM615726	828	MDACC	LumB	58	T4	N2	IIIB	3	RD	RCB-III	0	2.95688	Taxotere	1	1	0	nonTNBC	14.4412	7.02079	11.8385	1	1	0	nonTNBC	NA	NA	NA	NA	NA	NA	NA	NA
GSM615261	M363	MDACC	LumA	58	T3	N0	IIB	3	RD	RCB-II	0	2.973	NA	1	1	0	nonTNBC	13.3668	5.7431	11.5745	1	1	0	nonTNBC	NA	NA	NA	NA	NA	NA	NA	NA
GSM615298	M549	MDACC	LumA	40	T2	N1	IIB	2	RD	RCB-III	0	2.99	Taxol	1	1	0	nonTNBC	11.3844	5.44466	10.0746	1	0	0	nonTNBC	NA	NA	NA	NA	NA	NA	NA	NA
GSM615819	Spain30	LBJ/IN/GEI	LumA	39	T2	N2	IIIA	2	RD	NA	0	3.00616	Taxotere	1	0	0	nonTNBC	11.9184	8.17765	10.1341	1	1	0	nonTNBC	NA	NA	NA	NA	NA	NA	NA	NA
GSM615282	M463	MDACC	Her2	60	T4	N1	IIIB	2	RD	RCB-II	0	3.009	Taxol	1	0	0	nonTNBC	12.8159	2.18042	10.2261	1	0	0	nonTNBC	NA	NA	NA	NA	NA	NA	NA	NA
GSM615722	822	MDACC	LumA	43	T2	N1	IIB	2	RD	RCB-II	0	3.01711	Taxol	1	1	0	nonTNBC	12.1477	2.99466	11.7403	1	0	0	nonTNBC	NA	NA	NA	NA	NA	NA	NA	NA
GSM615289	M506	MDACC	LumB	46	T2	N1	IIB	2	RD	RCB-II	0	3.028	NA	1	1	0	nonTNBC	12.4475	10.1739	9.95849	1	1	0	nonTNBC	NA	NA	NA	NA	NA	NA	NA	NA
GSM615725	826	MDACC	LumA	33	T2	N0	IIA	3	RD	RCB-III	0	3.03354	Taxotere	1	0	0	nonTNBC	12.1555	7.63421	10.7716	1	1	0	nonTNBC	NA	NA	NA	NA	NA	NA	NA	NA
GSM615294	M525	MDACC	Normal	45	T2	N0	IIA	3	RD	RCB-II	0	3.047	NA	1	0	0	nonTNBC	11.5176	8.00099	10.5915	1	1	0	nonTNBC	NA	NA	NA	NA	NA	NA	NA	NA
GSM615828	Spain57	LBJ/IN/GEI	LumA	45	T2	N0	IIA	1	RD	RCB-II	0	3.08282	Taxol	0	0	0	TNBC	12.1692	4.06744	11.3707	1	0	0	nonTNBC	NA	NA	NA	NA	NA	NA	NA	NA
GSM615781	LBJ103	LBJ/IN/GEI	LumB	63	T3	N0	IIB	2	RD	RCB-II	0	3.08556	Taxol	1	1	0	nonTNBC	14.4074	4.64651	9.70921	1	0	0	nonTNBC	NA	NA	NA	NA	NA	NA	NA	NA
GSM615713	748	MDACC	LumA	45	T1	N1	IIA	2	RD	NA	1	3.09103	Taxotere	1	1	0	nonTNBC	12.9854	8.22117	9.89469	1	1	0	nonTNBC	NA	NA	NA	NA	NA	NA	NA	NA
GSM615719	815	MDACC	LumA	49	T3	N0	IIB	1	RD	RCB-II	0	3.10472	Taxotere	1	1	0	nonTNBC	13.1634	7.90847	10.8887	1	1	0	nonTNBC	NA	NA	NA	NA	NA	NA	NA	NA
GSM615808	PERU61	LBJ/IN/GEI	LumB	69	T4	N1	IIIB	3	RD	RCB-II	0	3.13758	Taxotere	1	1	0	nonTNBC	14.2607	8.44857	10.427	1	1	0	nonTNBC	NA	NA	NA	NA	NA	NA	NA	NA
GSM615286	M497	MDACC	Her2	62	T2	N3	IIIC	2	RD	RCB-0/I	0	3.159	Taxol	1	0	0	nonTNBC	10.5506	4.06624	9.89035	1	0	0	nonTNBC	NA	NA	NA	NA	NA	NA	NA	NA
GSM615809	PERU69	LBJ/IN/GEI	LumB	53	T4	N2	IIIB	2	RD	RCB-III	0	3.18138	Taxol	1	0	0	nonTNBC	11.1661	3.82837	10.7455	1	0	0	nonTNBC	NA	NA	NA	NA	NA	NA	NA	NA
GSM615826	Spain51	LBJ/IN/GEI	LumA	44	T3	N1	IIIA	1	RD	RCB-II	0	3.18138	Taxotere	0	1	0	nonTNBC	11.8336	8.39347	10.9123	1	1	0	nonTNBC	NA	NA	NA	NA	NA	NA	NA	NA
GSM615283	M469	MDACC	LumA	57	T2	N3	IIIC	2	RD	RCB-II	0	3.187	NA	1	0	0	nonTNBC	12.184	5.65106	10.1076	1	1	0	nonTNBC	NA	NA	NA	NA	NA	NA	NA	NA
GSM615155	1180	ISPY	Basal	31.5	T4	N1	IIIB	3	RD	RCB-II	0	3.192	NA	1	1	0	nonTNBC	12.4821	5.97211	10.3785	1	1	0	nonTNBC	NA	NA	NA	NA	NA	NA	NA	NA
GSM615278	M433	MDACC	LumA	47	T2	N0	IIA	3	RD	RCB-II	0	3.25	NA	1	1	0	nonTNBC	12.1208	9.14061	10.7249	1	1	0	nonTNBC	NA	NA	NA	NA	NA	NA	NA	NA
GSM615144	1158	ISPY	LumA	61.8	T2	N0	IIA	2	RD	RCB-II	0	3.261	NA	1	1	0	nonTNBC	12.6809	6.61023	10.8507	1	1	0	nonTNBC	NA	NA	NA	NA	NA	NA	NA	NA
GSM615267	M386	MDACC	LumB	42	T2	N0	IIA	2	RD	RCB-II	1	3.277	NA	1	0	1	nonTNBC	12.2967	3.83065	11.9591	1	0	0	nonTNBC	NA	NA	NA	NA	NA	NA	NA	NA
GSM615269	M399	MDACC	LumB	40	T2	N1	IIB	2	RD	RCB-II	0	3.283	NA	1	1	0	nonTNBC	11.9561	7.72236	8.87167	1	1	0	nonTNBC	NA	NA	NA	NA	NA	NA	NA	NA
GSM615221	M227	MDACC	LumA	38	T4	N1	IIB	3	RD	RCB-II	1	3.362	NA	1	1	0	nonTNBC	11.6577	8.06771	10.4092	1	1	0	nonTNBC	NA	NA	NA	NA	NA	NA	NA	NA
GSM615285	M486	MDACC	LumA	44	T2	N0	IIA	3	RD	RCB-II	0	3.368	NA	1	1	0	nonTNBC	13.7838	9.1975	10.5514	1	1	0	nonTNBC	NA	NA	NA	NA	NA	NA	NA	NA
GSM615816	Spain12	LBJ/IN/GEI	LumA	60	T2	N0	IIA	1	RD	RCB-II	0	3.38125	Taxol	1	1	0	nonTNBC	11.787	4.71183	9.69953	1	0	0	nonTNBC	NA	NA	NA	NA	NA	NA	NA	NA
GSM615811	PERU73	LBJ/IN/GEI	LumA	61	T3	N2	IIIA	3	RD	RCB-III	0	3.41958	Taxol	1	1	0	nonTNBC	13.6312	2.27146	10.8436	1	0	0	nonTNBC	NA	NA	NA	NA	NA	NA	NA	NA
GSM615654	80	USO	LumA	45.1	T3	N1	IIIA	3	RD	NA	1	3.43053	Taxotere	1	1	0	nonTNBC	13.0802	7.8937	10.2262	1	1	0	nonTNBC	NA	NA	NA	NA	NA	NA	NA	NA
GSM615200	M165	MDACC	LumB	49	T2	N1	IIA	3	RD	RCB-II	1	3.452	NA	1	0	0	nonTNBC	13.3037	6.06449	11.2589	1	1	0	nonTNBC	NA	NA	NA	NA	NA	NA	NA	NA
GSM615258	M356	MDACC	Normal	55	T2	N1	IIB	2	RD	RCB-II	0	3.469	Taxotere	1	1	0	nonTNBC	11.9639	3.10741	10.3489	1	0	0	nonTNBC	NA	NA	NA	NA	NA	NA	NA	NA
GSM615797	PERU38	LBJ/IN/GEI	LumA	52	T4	N1	IIIB	2	RD	RCB-III	0	3.47981	NA	1	1	1	nonTNBC	12.7681	7.40054	12.1499	1	1	0	nonTNBC	NA	NA	NA	NA	NA	NA	NA	NA
GSM615799	PERU42	LBJ/IN/GEI	LumA	42	T4	N2	IIIB	NA	RD	NA	0	3.47981	Taxotere	1	1	0	nonTNBC	13.028	8.44075	10.9695	1	1	0	nonTNBC	NA	NA	NA	NA	NA	NA	NA	NA
GSM615638	24	USO	Basal	57.5	T2	N1	IIB	3	RD	NA	1	3.4935	Taxol	1	0	0	nonTNBC	10.7153	2.77825	10.1525	1	0	0	nonTNBC	NA	NA	NA	NA	NA	NA	NA	NA
GSM615268	M396	MDACC	LumA	35	T2	N2	IIIA	1	RD	RCB-III	0	3.504	Taxol	1	0	0	nonTNBC	11.519	4.66044	10.1793	1	0	0	nonTNBC	NA	NA	NA	NA	NA	NA	NA	NA
GSM615266	M384	MDACC	LumA	60	T3	N0	IIB	2	RD	RCB-II	0	3.518	NA	1	1	0	nonTNBC	12.4366	8.93793	10.4137	1	1	0	nonTNBC	NA	NA	NA	NA	NA	NA	NA	NA
GSM615257	M355	MDACC	Normal	59	T3	N2	IIIA	1	RD	RCB-II	0	3.54	Taxol	1	1	0	nonTNBC	11.0836	3.95516	10.6983	1	0	0	nonTNBC	NA	NA	NA	NA	NA	NA	NA	NA
GSM615277	M431	MDACC	LumA	50	T2	N1	IIB	2	RD	RCB-II	0	3.587	NA	1	1	0	nonTNBC	12.7493	9.23414	11.8515	1	1	0	nonTNBC	NA	NA	NA	NA	NA	NA	NA	NA
GSM615133	1132	ISPY	LumA	51.4	T2	N0	IIA	1	RD	RCB-III	0	3.617	NA	1	1	0	nonTNBC	13.7035	8.22499	11.0173	1	1	0	nonTNBC	NA	NA	NA	NA	NA	NA	NA	NA
GSM615817	Spain13	LBJ/IN/GEI	Normal	42	T3	N0	IIB	1	RD	RCB-II	0	3.63039	Taxotere	1	1	0	nonTNBC	11.2003	8.5232	9.46134	1	1	0	nonTNBC	NA	NA	NA	NA	NA	NA	NA	NA
GSM615814	Spain06	LBJ/IN/GEI	LumB	67	T2	N0	IIA	2	RD	RCB-II	0	3.66872	Taxotere	1	1	0	nonTNBC	14.6515	9.29909	11.3744	1	1	0	nonTNBC	NA	NA	NA	NA	NA	NA	NA	NA
GSM615265	M375	MDACC	Normal	63	T2	N1	IIB	3	RD	RCB-II	0	3.685	NA	0	0	0	TNBC	12.6707	7.66984	11.244	1	1	0	nonTNBC	NA	NA	NA	NA	NA	NA	NA	NA
GSM615134	1134	ISPY	Normal	43.1	T2	N1	IIB	1	RD	RCB-III	0	3.696	Taxol	1	1	0	nonTNBC	12.6258	4.2319	11.3979	1	0	0	nonTNBC	NA	NA	NA	NA	NA	NA	NA	NA
GSM615682	155	USO	LumA	46	T2	N1	IIB	2	RD	NA	0	3.6961	Taxotere	0	1	0	nonTNBC	11.3353	8.89346	11.0219	1	1	0	nonTNBC	NA	NA	NA	NA	NA	NA	NA	NA
GSM615249	M333	MDACC	Her2	67	T2	N1	IIB	3	RD	RCB-II	1	3.756	NA	1	1	0	nonTNBC	11.9702	7.15048	10.5444	1	1	0	nonTNBC	NA	NA	NA	NA	NA	NA	NA	NA
GSM615259	M357	MDACC	LumA	62	T2	N0	IIA	2	RD	RCB-III	0	3.775	NA	1	1	0	nonTNBC	12.7648	7.45838	11.0733	1	1	0	nonTNBC	NA	NA	NA	NA	NA	NA	NA	NA
GSM615272	M417	MDACC	LumB	63	T2	N1	IIB	2	RD	RCB-II	0	3.775	Taxol	1	1	0	nonTNBC	11.4567	4.29603	9.30316	1	0	0	nonTNBC	NA	NA	NA	NA	NA	NA	NA	NA
GSM615126	1095	ISPY	LumA	43.6	T4	N0	Inflammatory	3	RD	RCB-III	0	3.8	NA	1	1	0	nonTNBC	13.8401	9.82516	10.5266	1	1	0	nonTNBC	NA	NA	NA	NA	NA	NA	NA	NA
GSM615232	M261	MDACC	LumA	56	T2	N0	IIA	2	RD	RCB-II	0	3.888	NA	1	1	0	nonTNBC	13.1933	9.1151	11.6885	1	1	0	nonTNBC	NA	NA	NA	NA	NA	NA	NA	NA
GSM615138	1140	ISPY	LumB	35.1	T3	N1	IIIA	2	RD	RCB-II	0	3.904	Taxol	1	0	0	nonTNBC	11.2598	3.79085	10.5712	1	0	0	nonTNBC	NA	NA	NA	NA	NA	NA	NA	NA
GSM615792	PERU21	LBJ/IN/GEI	LumB	36	T3	N0	IIIA	NA	RD	RCB-III	0	3.90965	Taxol	1	1	0	nonTNBC	13.1816	3.45369	10.8391	1	0	0	nonTNBC	NA	NA	NA	NA	NA	NA	NA	NA
GSM615807	PERU57	LBJ/IN/GEI	LumA	41	T2	N1	IIIB	1	RD	RCB-III	0	3.90965	Taxotere	1	1	0	nonTNBC	12.296	9.28301	10.2672	1	1	0	nonTNBC	NA	NA	NA	NA	NA	NA	NA	NA
GSM615678	148	USO	Her2	54.6	T2	N0	IIA	3	RD	NA	0	3.97262	Taxotere	1	1	0	nonTNBC	12.4963	7.5655	10.5976	1	1	0	nonTNBC	NA	NA	NA	NA	NA	NA	NA	NA
GSM615683	159	USO	LumA	57.7	T2	N1	IIB	2	RD	NA	0	3.98905	Taxotere	1	1	0	nonTNBC	13.9004	8.52791	10.3102	1	1	0	nonTNBC	NA	NA	NA	NA	NA	NA	NA	NA
GSM615230	M259	MDACC	Her2	39	T2	N0	IIA	3	RD	RCB-0/I	0	4.008	NA	1	1	1	nonTNBC	11.3055	6.79648	12.9015	1	1	0	nonTNBC	NA	NA	NA	NA	NA	NA	NA	NA
GSM615670	112	USO	LumB	52.5	T3	N0	IIB	2	RD	NA	0	4.01916	Taxotere	1	1	0	nonTNBC	12.2171	7.50848	9.87911	1	1	0	nonTNBC	NA	NA	NA	NA	NA	NA	NA	NA
GSM615778	LBJ070	LBJ/IN/GEI	Her2	38	T3	N0	IIB	3	RD	RCB-II	0	4.0219	Taxotere	1	1	0	nonTNBC	11.6538	6.69477	9.69905	1	1	0	nonTNBC	NA	NA	NA	NA	NA	NA	NA	NA
GSM615777	LBJ054	LBJ/IN/GEI	LumA	35	T1	N1	IIA	2	RD	RCB-II	0	4.02464	Taxotere	1	1	0	nonTNBC	11.5121	6.68438	10.2132	1	1	0	nonTNBC	NA	NA	NA	NA	NA	NA	NA	NA
GSM615247	M323	MDACC	LumA	40	T1	N1	IIA	3	RD	RCB-III	0	4.027	NA	1	1	0	nonTNBC	12.0491	9.23889	10.5443	1	1	0	nonTNBC	NA	NA	NA	NA	NA	NA	NA	NA
GSM615253	M341	MDACC	LumB	41	T2	N1	IIB	2	RD	RCB-III	0	4.057	NA	1	0	0	nonTNBC	13.2792	10.233	10.3227	1	1	0	nonTNBC	NA	NA	NA	NA	NA	NA	NA	NA
GSM615710	645	MDACC	LumA	42	T3	N0	IIB	2	RD	RCB-0/I	0	4.06297	Taxotere	1	1	0	nonTNBC	12.7549	5.78774	11.2899	1	1	0	nonTNBC	NA	NA	NA	NA	NA	NA	NA	NA
GSM615125	1092	ISPY	Normal	44.1	T2	N0	IIA	2	RD	RCB-0/I	0	4.074	Taxol	1	1	0	nonTNBC	12.9465	4.02288	10.799	1	0	0	nonTNBC	NA	NA	NA	NA	NA	NA	NA	NA
GSM615675	130	USO	LumA	45.2	T3	N0	IIB	3	RD	NA	0	4.09582	Taxotere	1	1	0	nonTNBC	12.5111	8.22103	11.3081	1	1	0	nonTNBC	NA	NA	NA	NA	NA	NA	NA	NA
GSM615114	1055	ISPY	LumA	52.8	T2	N0	IIA	2	RD	RCB-III	0	4.104	NA	1	1	0	nonTNBC	13.3552	8.56148	11.0988	1	1	0	nonTNBC	NA	NA	NA	NA	NA	NA	NA	NA
GSM615239	M283	MDACC	LumA	46	T4	N1	IIIB	3	RD	RCB-II	0	4.11	NA	1	0	0	nonTNBC	11.9185	6.8422	9.50881	1	1	0	nonTNBC	NA	NA	NA	NA	NA	NA	NA	NA
GSM615791	PERU16-18	LBJ/IN/GEI	LumA	46	T4	N1	IIIB	NA	RD	RCB-III	0	4.1232	Taxotere	1	1	0	nonTNBC	11.7382	8.51925	10.5392	1	1	0	nonTNBC	NA	NA	NA	NA	NA	NA	NA	NA
GSM615127	1100	ISPY	LumA	63.3	T2	N0	IIA	2	RD	RCB-II	0	4.126	Taxol	1	0	0	nonTNBC	13.7534	4.54547	11.3333	1	0	0	nonTNBC	NA	NA	NA	NA	NA	NA	NA	NA
GSM615692	305	MDACC	LumA	59	T2	N1	IIB	2	RD	RCB-III	0	4.14237	Taxotere	1	1	0	nonTNBC	11.7483	6.16788	11.6027	1	1	0	nonTNBC	NA	NA	NA	NA	NA	NA	NA	NA
GSM615254	M343	MDACC	LumA	49	T2	N3	IIIC	2	RD	RCB-II	0	4.153	NA	1	1	0	nonTNBC	12.7506	9.99583	10.8119	1	1	0	nonTNBC	NA	NA	NA	NA	NA	NA	NA	NA
GSM615711	660	MDACC	LumA	34	T2	N0	IIA	2	RD	RCB-II	0	4.15332	Taxotere	1	1	0	nonTNBC	11.3082	9.16694	11.3864	1	1	0	nonTNBC	NA	NA	NA	NA	NA	NA	NA	NA
GSM615124	1089	ISPY	Basal	61	T4	N2	IIIB	2	RD	RCB-II	0	4.162	Taxol	1	1	0	nonTNBC	13.5587	4.42357	10.5167	1	0	0	nonTNBC	NA	NA	NA	NA	NA	NA	NA	NA
GSM615788	PERU02	LBJ/IN/GEI	LumB	71	T4	N1	IIIA	3	RD	RCB-II	0	4.17796	Taxol	1	1	0	nonTNBC	12.9567	2.14074	10.4849	1	0	0	nonTNBC	NA	NA	NA	NA	NA	NA	NA	NA
GSM615252	M340	MDACC	LumA	54	T4	N1	IIIB	2	RD	RCB-II	0	4.194	Taxol	1	0	0	nonTNBC	13.7503	4.50902	11.2618	1	0	0	nonTNBC	NA	NA	NA	NA	NA	NA	NA	NA
GSM615121	1074	ISPY	LumB	36.5	T3	N1	IIIA	3	RD	RCB-II	0	4.222	Taxol	1	0	0	nonTNBC	13.5757	4.6294	11.6157	1	0	0	nonTNBC	NA	NA	NA	NA	NA	NA	NA	NA
GSM615238	M282	MDACC	LumB	44	T2	N1	IIB	2	RD	RCB-II	0	4.233	NA	1	0	1	nonTNBC	11.5956	2.38464	11.9165	1	0	0	nonTNBC	NA	NA	NA	NA	NA	NA	NA	NA
GSM615243	M304	MDACC	LumA	46	T2	N0	IIA	2	RD	RCB-0/I	0	4.298	NA	1	1	0	nonTNBC	11.8917	8.54224	11.3924	1	1	0	nonTNBC	NA	NA	NA	NA	NA	NA	NA	NA
GSM615234	M266	MDACC	Normal	45	T2	N2	IIIA	3	RD	RCB-II	0	4.348	Taxol	1	0	0	nonTNBC	12.5485	4.56571	11.2754	1	0	0	nonTNBC	NA	NA	NA	NA	NA	NA	NA	NA
GSM615226	M234	MDACC	Normal	58	T3	N0	IIB	1	RD	RCB-0/I	0	4.378	Taxotere	1	0	0	nonTNBC	8.41007	6.7266	9.81409	0	1	0	nonTNBC	NA	NA	NA	NA	NA	NA	NA	NA
GSM615659	94	USO	LumA	59.5	T3	N1	IIIA	2	RD	NA	0	4.41889	Taxotere	1	1	0	nonTNBC	13.9801	7.84776	10.4194	1	1	0	nonTNBC	NA	NA	NA	NA	NA	NA	NA	NA
GSM615652	76	USO	Her2	41.3	T3	N1	IIIA	3	RD	NA	0	4.44627	Taxotere	1	1	0	nonTNBC	11.4981	7.571	10.8939	1	1	0	nonTNBC	NA	NA	NA	NA	NA	NA	NA	NA
GSM615641	32	USO	Basal	40.3	T2	N1	IIB	3	RD	NA	0	4.4627	Taxol	0	1	0	nonTNBC	8.46481	6.61952	11.3202	0	1	0	nonTNBC	NA	NA	NA	NA	NA	NA	NA	NA
GSM615647	51	USO	LumA	45.4	T2	N0	IIA	1	RD	NA	0	4.51745	Taxotere	NA	NA	0	TNBC	13.8493	8.67807	11.7832	1	1	0	nonTNBC	NA	NA	NA	NA	NA	NA	NA	NA
GSM615231	M260	MDACC	LumA	49	T3	N1	IIIA	2	RD	RCB-III	0	4.528	NA	1	1	0	nonTNBC	13.4645	6.89657	10.6216	1	1	0	nonTNBC	NA	NA	NA	NA	NA	NA	NA	NA
GSM615653	77	USO	LumB	55.9	T3	N1	IIIA	2	RD	NA	0	4.53388	Taxotere	1	1	0	nonTNBC	12.4834	7.68482	10.1852	1	1	0	nonTNBC	NA	NA	NA	NA	NA	NA	NA	NA
GSM615246	M319	MDACC	LumA	26	T2	N0	IIA	2	RD	RCB-0/I	0	4.542	NA	1	1	0	nonTNBC	11.9071	8.67338	11.8625	1	1	0	nonTNBC	NA	NA	NA	NA	NA	NA	NA	NA
GSM615631	1	USO	LumA	32.2	T2	N0	IIA	2	RD	NA	1	4.54757	NA	1	1	0	nonTNBC	12.8754	8.2802	10.7247	1	1	0	nonTNBC	NA	NA	NA	NA	NA	NA	NA	NA
GSM615666	104	USO	Basal	66.7	T3	N1	IIIA	3	RD	NA	0	4.56674	Taxotere	0	0	0	TNBC	7.91098	7.03571	10.0453	0	1	0	nonTNBC	NA	NA	NA	NA	NA	NA	NA	NA
GSM615237	M281	MDACC	LumA	45	T2	N0	IIA	2	RD	RCB-II	0	4.575	NA	1	1	0	nonTNBC	13.3159	8.46532	11.3619	1	1	0	nonTNBC	NA	NA	NA	NA	NA	NA	NA	NA
GSM615228	M246	MDACC	LumA	42	T1	N1	IIA	3	RD	RCB-III	0	4.58	NA	1	0	0	nonTNBC	14.0095	9.2003	10.8656	1	1	0	nonTNBC	NA	NA	NA	NA	NA	NA	NA	NA
GSM615108	1041	ISPY	LumB	46.6	T3	N3	IIIC	3	RD	RCB-III	0	4.597	NA	1	1	0	nonTNBC	12.6611	8.01356	11.149	1	1	0	nonTNBC	NA	NA	NA	NA	NA	NA	NA	NA
GSM615224	M231	MDACC	LumA	52	T2	N0	IIA	2	RD	RCB-III	0	4.597	NA	1	1	1	nonTNBC	13.4709	9.02042	12.5099	1	1	0	nonTNBC	NA	NA	NA	NA	NA	NA	NA	NA
GSM615646	48	USO	LumA	51.5	T3	N0	IIB	2	RD	NA	0	4.6872	Taxotere	1	1	0	nonTNBC	13.0951	6.52983	11.3584	1	1	0	nonTNBC	NA	NA	NA	NA	NA	NA	NA	NA
GSM615120	1068	ISPY	LumA	53.2	T3	N0	IIB	1	RD	RCB-II	0	4.706	NA	1	1	0	nonTNBC	14.366	5.77362	9.96348	1	1	0	nonTNBC	NA	NA	NA	NA	NA	NA	NA	NA
GSM615693	320	MDACC	LumA	36	T2	N1	IIB	3	RD	NA	0	4.72553	Taxotere	0	1	0	nonTNBC	12.196	8.69042	10.6585	1	1	0	nonTNBC	NA	NA	NA	NA	NA	NA	NA	NA
GSM615789	PERU05	LBJ/IN/GEI	LumB	38	T2	N1	IIB	2	RD	RCB-II	0	4.75291	Taxotere	1	1	0	nonTNBC	11.3889	9.42133	10.683	1	1	0	nonTNBC	NA	NA	NA	NA	NA	NA	NA	NA
GSM615650	68	USO	Basal	60.1	T3	N0	IIB	3	RD	NA	0	4.76934	Taxol	0	0	0	TNBC	11.7318	2.40952	11.0602	1	0	0	nonTNBC	NA	NA	NA	NA	NA	NA	NA	NA
GSM615262	M365	MDACC	LumA	42	T2	N1	IIB	1	RD	RCB-II	0	4.783	Taxol	1	1	0	nonTNBC	12.7796	3.62918	10.4635	1	0	0	nonTNBC	NA	NA	NA	NA	NA	NA	NA	NA
GSM615707	544	MDACC	Basal	63	T2	N0	IIA	3	RD	RCB-0/I	0	4.79124	Taxotere	0	0	0	TNBC	10.6501	6.60181	10.8222	1	1	0	nonTNBC	NA	NA	NA	NA	NA	NA	NA	NA
GSM615709	575	MDACC	LumB	27	T3	N2	IIIA	3	RD	NA	0	4.80219	Taxol	1	0	0	nonTNBC	13.4454	4.26754	10.7673	1	0	0	nonTNBC	NA	NA	NA	NA	NA	NA	NA	NA
GSM615772	LBJ032	LBJ/IN/GEI	LumA	53	T3	N1	IIIA	3	RD	RCB-II	0	4.81588	NA	1	1	1	nonTNBC	12.9807	4.87533	12.275	1	0	0	nonTNBC	NA	NA	NA	NA	NA	NA	NA	NA
GSM615642	35	USO	LumA	54	T3	N0	IIB	3	RD	NA	0	4.82683	Taxotere	1	1	0	nonTNBC	13.8724	7.86421	11.2864	1	1	0	nonTNBC	NA	NA	NA	NA	NA	NA	NA	NA
GSM615235	M270	MDACC	LumB	67	T4	N0	IIIB	3	RD	RCB-0/I	0	4.887	Taxol	1	0	0	nonTNBC	12.7782	3.84647	10.966	1	0	0	nonTNBC	NA	NA	NA	NA	NA	NA	NA	NA
GSM615229	M255	MDACC	Normal	48	T4	N3	IIIB	2	RD	RCB-II	0	4.89	Taxotere	0	0	0	TNBC	10.541	8.1432	11.2622	0	1	0	nonTNBC	NA	NA	NA	NA	NA	NA	NA	NA
GSM615645	46	USO	LumB	46.9	T3	N1	IIIA	3	RD	NA	0	4.91718	Taxotere	1	1	0	nonTNBC	13.4699	8.21753	11.4119	1	1	0	nonTNBC	NA	NA	NA	NA	NA	NA	NA	NA
GSM615708	551	MDACC	LumB	64	T2	N1	IIB	2	RD	RCB-II	0	4.95825	Taxol	1	0	0	nonTNBC	12.7231	4.31359	11.7295	1	0	0	nonTNBC	NA	NA	NA	NA	NA	NA	NA	NA
GSM615220	M226	MDACC	Normal	31	T4	N2	IIIB	3	RD	RCB-0/I	0	4.966	NA	1	1	0	nonTNBC	11.6733	7.59397	9.96057	1	1	0	nonTNBC	NA	NA	NA	NA	NA	NA	NA	NA
GSM615703	470	MDACC	Normal	58	T2	N0	IIA	3	RD	RCB-0/I	0	5.13347	Taxol	1	0	0	nonTNBC	10.6965	4.4877	11.7433	1	0	0	nonTNBC	NA	NA	NA	NA	NA	NA	NA	NA
GSM615227	M236	MDACC	LumB	52	T2	N1	IIB	2	RD	RCB-0/I	0	5.183	Taxotere	1	1	0	nonTNBC	12.2389	4.52041	11.1352	1	0	0	nonTNBC	NA	NA	NA	NA	NA	NA	NA	NA
GSM615101	1019	ISPY	Basal	52.2	T4	N0	IIIB	3	RD	RCB-II	0	5.205	Taxotere	0	0	0	TNBC	7.62221	6.40508	9.91816	0	1	0	nonTNBC	NA	NA	NA	NA	NA	NA	NA	NA
GSM615705	496	MDACC	LumA	40	T2	N1	IIB	1	RD	RCB-II	0	5.28953	NA	1	1	1	nonTNBC	11.3042	8.97785	12.324	1	1	0	nonTNBC	NA	NA	NA	NA	NA	NA	NA	NA
GSM615103	1031	ISPY	LumA	54.2	T3	N1	IIIA	NA	RD	NA	0	5.3	Taxol	NA	NA	0	TNBC	13.9156	3.30263	11.803	1	0	0	nonTNBC	NA	NA	NA	NA	NA	NA	NA	NA
GSM615633	12	USO	LumB	36.7	T2	N1	IIB	2	RD	NA	0	5.36893	NA	1	1	0	nonTNBC	13.7566	7.72659	10.64	1	1	0	nonTNBC	NA	NA	NA	NA	NA	NA	NA	NA
GSM615704	480	MDACC	Normal	58	T1	N1	IIA	1	RD	RCB-II	0	5.46475	Taxol	1	1	0	nonTNBC	12.574	2.23811	10.7105	1	0	0	nonTNBC	NA	NA	NA	NA	NA	NA	NA	NA
GSM615214	M214	MDACC	LumA	54	T2	N1	IIB	2	RD	RCB-III	0	5.536	Taxol	1	0	0	nonTNBC	14.5042	4.0998	11.2375	1	0	0	nonTNBC	NA	NA	NA	NA	NA	NA	NA	NA
GSM615097	1005	ISPY	Normal	45.8	T3	N1	IIIA	2	RD	NA	0	5.552	NA	1	1	0	nonTNBC	12.873	7.21466	11.2789	1	1	0	nonTNBC	NA	NA	NA	NA	NA	NA	NA	NA
GSM615702	440	MDACC	LumB	57	T2	N0	IIA	3	RD	RCB-II	0	5.60164	Taxotere	1	0	0	nonTNBC	13.0116	7.89128	11.0327	1	1	0	nonTNBC	NA	NA	NA	NA	NA	NA	NA	NA
GSM615217	M217	MDACC	LumA	52	T2	N0	IIA	2	RD	RCB-II	0	5.645	NA	1	1	0	nonTNBC	12.8786	10.8423	10.3206	1	1	0	nonTNBC	NA	NA	NA	NA	NA	NA	NA	NA
GSM615188	M129	MDACC	LumB	61	T2	N0	IIA	2	RD	RCB-II	0	5.717	NA	0	0	0	TNBC	12.476	10.7354	9.99608	1	1	0	nonTNBC	NA	NA	NA	NA	NA	NA	NA	NA
GSM615698	342	MDACC	LumA	56	T2	N0	IIA	3	RD	RCB-II	0	5.7577	Taxol	1	1	0	nonTNBC	13.2236	4.70612	11.6958	1	0	0	nonTNBC	NA	NA	NA	NA	NA	NA	NA	NA
GSM615180	M107	MDACC	LumA	47	T3	N1	IIIA	2	RD	RCB-II	0	5.758	NA	1	1	0	nonTNBC	12.7985	6.6787	11.3056	1	1	0	nonTNBC	NA	NA	NA	NA	NA	NA	NA	NA
GSM615207	M195	MDACC	LumA	42	T2	N0	IIA	2	RD	RCB-II	0	5.793	NA	1	1	0	nonTNBC	14.1532	8.79763	11.6652	1	1	0	nonTNBC	NA	NA	NA	NA	NA	NA	NA	NA
GSM615206	M189	MDACC	LumB	47	T3	N0	IIB	3	RD	RCB-0/I	0	5.829	NA	1	1	0	nonTNBC	13.1125	6.13211	10.7397	1	1	0	nonTNBC	NA	NA	NA	NA	NA	NA	NA	NA
GSM615208	M196	MDACC	LumA	69	T2	N1	IIB	2	RD	RCB-III	0	5.87	NA	1	1	0	nonTNBC	14.2915	8.48191	10.5957	1	1	0	nonTNBC	NA	NA	NA	NA	NA	NA	NA	NA
GSM615210	M201	MDACC	LumA	75	T2	N1	IIB	2	RD	RCB-II	0	5.892	NA	1	0	1	nonTNBC	14.6258	5.49887	11.9524	1	0	0	nonTNBC	NA	NA	NA	NA	NA	NA	NA	NA
GSM615700	364	MDACC	LumA	69	T3	N0	IIB	1	RD	RCB-II	0	6.02053	Taxol	1	1	0	nonTNBC	13.5874	4.00074	10.6982	1	0	0	nonTNBC	NA	NA	NA	NA	NA	NA	NA	NA
GSM615205	M188	MDACC	LumB	68	T2	N1	IIB	2	RD	RCB-III	0	6.059	Taxotere	1	0	0	nonTNBC	13.9176	2.71983	10.901	1	0	0	nonTNBC	NA	NA	NA	NA	NA	NA	NA	NA
GSM615697	337	MDACC	LumA	52	T2	N2	IIIA	3	RD	RCB-III	0	6.07529	NA	1	1	1	nonTNBC	11.6197	8.77635	11.8817	1	1	0	nonTNBC	NA	NA	NA	NA	NA	NA	NA	NA
GSM615204	M182	MDACC	LumA	46	T1	N0	I	2	RD	RCB-II	0	6.311	NA	1	1	0	nonTNBC	12.433	9.02754	10.7544	1	1	0	nonTNBC	NA	NA	NA	NA	NA	NA	NA	NA
GSM615690	290	MDACC	LumA	45	T2	N0	IIA	2	RD	RCB-II	0	6.40657	Taxotere	1	1	0	nonTNBC	12.1595	6.88958	11.87	1	1	0	nonTNBC	NA	NA	NA	NA	NA	NA	NA	NA
GSM615196	M155	MDACC	LumB	61	T2	N0	IIA	3	RD	RCB-II	0	6.467	NA	1	1	0	nonTNBC	13.0098	8.68109	10.5981	1	1	0	nonTNBC	NA	NA	NA	NA	NA	NA	NA	NA
GSM615203	M181	MDACC	LumA	73	T3	N1	IIIA	2	RD	RCB-II	0	6.505	NA	1	1	1	nonTNBC	12.8969	7.74009	12.0158	1	1	0	nonTNBC	NA	NA	NA	NA	NA	NA	NA	NA
GSM615199	M158	MDACC	LumA	38	T2	N2	IIIA	2	RD	RCB-II	0	6.535	NA	1	1	0	nonTNBC	11.6029	8.16151	10.9841	1	1	0	nonTNBC	NA	NA	NA	NA	NA	NA	NA	NA
GSM615198	M157	MDACC	LumA	57	T2	N0	IIA	2	RD	RCB-II	0	6.593	Taxotere	1	1	0	nonTNBC	13.4642	3.60998	11.0351	1	0	0	nonTNBC	NA	NA	NA	NA	NA	NA	NA	NA
GSM615688	268	MDACC	LumA	38	T2	N0	IIA	2	RD	RCB-II	0	6.60917	NA	1	0	1	nonTNBC	12.0744	3.17733	12.119	1	0	0	nonTNBC	NA	NA	NA	NA	NA	NA	NA	NA
GSM615183	M117	MDACC	LumA	34	T2	N1	IIB	2	RD	RCB-II	0	6.71	NA	1	1	0	nonTNBC	13.4034	8.90211	10.8845	1	1	0	nonTNBC	NA	NA	NA	NA	NA	NA	NA	NA
GSM615187	M128	MDACC	LumA	66	T2	N0	IIA	2	RD	RCB-II	0	6.834	NA	1	1	0	nonTNBC	14.1981	9.35034	11.2749	1	1	0	nonTNBC	NA	NA	NA	NA	NA	NA	NA	NA
GSM615179	M106	MDACC	LumA	56	T2	N0	IIA	2	RD	RCB-0/I	0	7.083	NA	1	1	0	nonTNBC	14.7389	8.67256	10.9693	1	1	0	nonTNBC	NA	NA	NA	NA	NA	NA	NA	NA
GSM615192	M139	MDACC	LumA	51	T2	N0	IIA	2	RD	RCB-II	0	7.326	NA	1	1	0	nonTNBC	11.834	8.85815	10.4666	1	1	0	nonTNBC	NA	NA	NA	NA	NA	NA	NA	NA
GSM615685	223	MDACC	LumA	62	T2	N1	IIB	3	RD	RCB-II	0	7.35934	Taxotere	1	1	0	nonTNBC	13.5899	7.94575	11.6664	1	1	0	nonTNBC	NA	NA	NA	NA	NA	NA	NA	NA

## Sheet: GSE22226
GEO_ID	intrinsic subtype by pam50:	Intrinsic_lean	AGE	histologic grade (1=grade i (low); 2= grade ii (intermediate); 3= grade iii (high); 4=indeterminate):	histology (1=necrosis; 2=ductal carcinoma; 3=lobular; 4=mixed ductal/lobular carcinoma; 5=other 6=no invasive tumor present;):	clinical tumor size (pre-chemotherapy), cm (-1 = n/a):	clinical t stage (pre-chemotherapy) (1 = <= 2cm; 2 = >2-5 cm; 3 = > 5cm):	neoadjuvant chemotherapy* (1 = ac only; 2 = ac + t; 3 = ac + t + herceptin; 4 = ac + t + other;): A = doxorubicin, C = Cyclophosphamide, T = taxane:	PCR	RCB	rcb class	relapse-free survival time (days)	relapse-free survival time (y)	relapse-free survival	overall survival (d)	overall survival (y)	survival status (0=alive; 1=dead):	PLATFORM	ER_PATH	PR_PATH	ERBB2_PATH	ESR1_18336	PGR_2744	ERBB2_43498	ESR1_26884	PGR_6923	ERBB2_26639	ER_FILTER	PR_FILTER	HER2_FILTER	TNBC_FILTER	TNBCtype	TNBC_4type	IM	BL1	MSL	M	BL2	LAR
GSM508309	Basal-like	Basal-like	40.79	3	2	4	2	3	Yes	0	: 0=RCB index 0	1518	4.1589	0	1518	4.1589	0	GPL4133	0	0	1	-2.226	-2.707	1.897	NA	NA	NA	0	0	0	TNBC	IM	BL1	0.658498	0.231254	-0.089935	-0.56497	-0.317548	-0.194035
GSM508303	Basal-like	Basal-like	43.96	3	2	3	2	2	No	II	: II=RCB index greater than 1.36 or equal to 3.28	1379	3.77808	0	1379	3.77808	0	GPL4133	NA	NA	NA	-1.872	-0.004	2.738	NA	NA	NA	0	0	0	TNBC	UNS	BL1	-0.278528	0.220515	-0.254958	0.197818	-0.182634	0.0785427
GSM508302	Basal-like	Basal-like	38.85	3	2	3.5	2	2	Yes	0	: 0=RCB index 0	1280	3.50685	0	1280	3.50685	0	GPL4133	0	0	0	-1.381	-1.38	1.817	NA	NA	NA	0	0	0	TNBC	M	M	-0.121786	0.122737	-0.133327	0.253059	0.0573544	-0.206113
GSM508313	Basal-like	Basal-like	39.27	3	2	3	2	2	No	I	: I=RCB index less than or equal to 1.36	1307	3.58082	0	1307	3.58082	0	GPL4133	0	0	0	-1.532	-0.908	2.736	NA	NA	NA	0	0	0	TNBC	UNS	BL2	-0.297494	-0.527337	0.444669	0.169296	0.428353	0.277251
GSM508210	Basal-like	Basal-like	60.03	3	2	6	3	2	No	III	: III=RCB index greater than 3.28	360	0.986301	1	491	1.34521	1	GPL1708	0	0	0	NA	NA	NA	-2.045	-0.906	1.94	0	0	0	TNBC	BL1	BL1	0.0989088	0.603672	-0.383101	-0.136603	-0.191671	-0.206939
GSM508190	Basal-like	Basal-like	44.24	2	2	99	3	2	No	II	: II=RCB index greater than 1.36 or equal to 3.28	179	0.490411	1	314	0.860274	1	GPL1708	0	0	0	NA	NA	NA	-1.269	-2.191	1.891	0	0	0	TNBC	BL1	BL1	-0.280705	0.392585	-0.179062	0.334707	-0.190837	-0.0340292
GSM508317	Basal-like	Basal-like	54.72	3	2	3	2	2	Yes	0	: 0=RCB index 0	1655	4.53425	0	1655	4.53425	0	GPL1708	0	0	0	NA	NA	NA	-1.636	-2.236	0.03	0	0	0	TNBC	BL1	BL1	-0.128732	0.292012	-0.177295	0.23687	-0.580741	-0.184234
GSM508196	Basal-like	Basal-like	50.43	3	5	-1	N/A	2	No	III	: III=RCB index greater than 3.28	179	0.490411	1	344	0.942466	1	GPL1708	0	0	0	NA	NA	NA	-1.077	-1.846	2.412	0	0	0	TNBC	BL1	BL1	-0.237101	0.342235	-0.122683	0.252932	-0.209783	0.0201274
GSM508211	Basal-like	Basal-like	35.13	3	5	6	3	2	Yes	0	: 0=RCB index 0	1329	3.6411	0	1329	3.6411	0	GPL1708	1	0	0	NA	NA	NA	-1.965	-1.285	1.104	0	0	0	TNBC	BL1	BL1	0.250732	0.489332	-0.0789262	-0.16397	-0.416031	-0.367203
GSM508250	Basal-like	Basal-like	38.61	3	2	3.5	2	2	No	III	: III=RCB index greater than 3.28	510	1.39726	1	832	2.27945	1	GPL1708	0	1	0	NA	NA	NA	-1.136	-1.674	1.505	0	0	0	TNBC	IM	BL1	0.571312	0.35429	-0.29861	-0.597175	-0.0131524	-0.12206
GSM508337	Basal-like	Basal-like	40.82	3	2	6.5	3	2	Yes	0	: 0=RCB index 0	2340	6.41096	0	2340	6.41096	0	GPL1708	0	0	0	NA	NA	NA	-2.116	-1.704	2.502	0	0	0	TNBC	IM	BL1	0.47935	0.139983	0.0326264	-0.322104	-0.118202	-0.2281
GSM508247	Basal-like	Basal-like	43.12	4	2	2.8	2	2	Yes	0	: 0=RCB index 0	1227	3.36164	0	1227	3.36164	0	GPL1708	0	0	NA	NA	NA	NA	-0.969	-1.212	1.339	0	0	0	TNBC	IM	BL1	0.651011	0.034475	-0.0630047	-0.655747	-0.0311372	-0.100875
GSM508281	Basal-like	Basal-like	38.26	3	2	4	2	2	No	II	: II=RCB index greater than 1.36 or equal to 3.28	1318	3.61096	0	1318	3.61096	0	GPL1708	0	0	0	NA	NA	NA	-2.355	-1.523	1.55	0	0	0	TNBC	UNS	BL1	-0.341772	0.460859	-0.0659701	0.44636	-0.285398	-0.300885
GSM508227	Basal-like	Basal-like	28.76	3	2	6	3	2	No	III	: III=RCB index greater than 3.28	718	1.96712	1	1011	2.76986	1	GPL1708	0	1	NA	NA	NA	NA	-0.894	-0.842	2.449	0	0	0	TNBC	UNS	BL1	0.200538	0.167142	0.114605	-0.115565	-0.293217	-0.145186
GSM508277	Basal-like	Basal-like	55.65	3	2	-1	N/A	4	No	NA	: Unavailable	1595	4.36986	0	1595	4.36986	0	GPL1708	0	0	0	NA	NA	NA	-1.241	-1.369	1.355	0	0	0	TNBC	BL2	BL2	-0.103285	-0.240754	-0.189818	-0.0546407	0.512683	0.192837
GSM508192	Basal-like	Basal-like	58.84	3	5	14	3	1	No	III	: III=RCB index greater than 3.28	225	0.616438	1	441	1.20822	1	GPL1708	0	0	0	NA	NA	NA	-1.836	-1.641	2.417	0	0	0	TNBC	BL2	BL2	-0.18021	-0.0753128	-0.172284	0.159882	0.393787	-0.19336
GSM508213	Basal-like	Basal-like	46.26	2	2	11	3	2	Yes	0	: 0=RCB index 0	1679	4.6	0	1679	4.6	0	GPL1708	0	0	0	NA	NA	NA	-1.613	-1.983	2.126	0	0	0	TNBC	BL2	BL2	0.168163	-0.273645	-0.0254568	-0.228229	0.350161	0.0449675
GSM508194	Basal-like	Basal-like	63.17	3	2	6	3	2	No	II	: II=RCB index greater than 1.36 or equal to 3.28	663	1.81644	1	663	1.81644	1	GPL1708	0	0	0	NA	NA	NA	-1.064	-0.995	2.325	0	0	0	TNBC	BL2	BL2	0.31417	-0.223147	0.149327	-0.32673	0.370919	-0.181944
GSM508229	Basal-like	Basal-like	37.68	3	2	8	3	2	No	III	: III=RCB index greater than 3.28	274	0.750685	1	476	1.30411	1	GPL1708	0	0	0	NA	NA	NA	-1.744	-1.475	0.764	0	0	0	TNBC	IM	BL2	0.241047	0.0828643	-0.0579659	-0.279224	0.0850384	-0.132875
GSM508257	Basal-like	Basal-like	47.82	3	2	6	3	2	No	II	: II=RCB index greater than 1.36 or equal to 3.28	1379	3.77808	0	1379	3.77808	0	GPL1708	0	0	0	NA	NA	NA	-2.606	-1.352	-0.341	0	0	0	TNBC	IM	BL2	0.651353	-0.247185	0.0208888	-0.618421	0.279191	-0.11437
GSM508325	Basal-like	Basal-like	37.81	3	5	7	3	2	No	I	: I=RCB index less than or equal to 1.36	1843	5.04932	0	1843	5.04932	0	GPL1708	0	0	0	NA	NA	NA	-1.84	-1.025	2.228	0	0	0	TNBC	IM	BL2	0.301505	-0.201294	0.108789	-0.351189	0.205299	-0.0584484
GSM508222	Her2-enriched	non Basal-like	56.28	3	2	5	2	2	Yes	0	: 0=RCB index 0	1261	3.45479	0	1261	3.45479	0	GPL1708	0	0	NA	NA	NA	NA	-1.519	-0.979	0.611	0	0	0	TNBC	BL2	BL2	0.0392254	-0.301124	-0.0504106	-0.23441	0.460323	0.331324
GSM508231	Her2-enriched	non Basal-like	44.73	3	2	5	2	2	No	II	: II=RCB index greater than 1.36 or equal to 3.28	1050	2.87671	0	1050	2.87671	0	GPL1708	0	1	NA	NA	NA	NA	-1.455	-1.638	2.81	0	0	0	TNBC	UNS	BL2	-0.132096	-0.503662	0.419028	0.0919534	0.417114	0.207973
GSM508343	Basal-like	Basal-like	50.95	3	2	8	3	2	No	NA	: Unavailable	273	0.747945	1	284	0.778082	1	GPL1708	0	0	0	NA	NA	NA	-1.498	-1.896	0.626	0	0	0	TNBC	LAR	LAR	-0.112722	-0.0867359	0.119059	0.172031	-0.136551	0.184437
GSM508236	Basal-like	Basal-like	42.65	3	2	5	2	2	Yes	0	: 0=RCB index 0	1615	4.42466	0	1615	4.42466	0	GPL1708	0	NA	0	NA	NA	NA	-1.136	-1.131	2.241	0	0	0	TNBC	MSL	LAR	-0.033375	-0.176039	0.169728	-0.0964682	-0.0360007	0.0416356
GSM508338	Basal-like	Basal-like	46.57	2	3	8	3	2	No	III	: III=RCB index greater than 3.28	410	1.12329	1	555	1.52055	1	GPL1708	0	0	0	NA	NA	NA	-2.049	-1.969	1.644	0	0	0	TNBC	MSL	LAR	0.0505884	-0.156734	0.287976	-0.00110289	-0.315832	0.0529582
GSM508207	Her2-enriched	non Basal-like	58.89	3	2	3	2	2	No	III	: III=RCB index greater than 3.28	1596	4.3726	0	1596	4.3726	0	GPL1708	0	0	0	NA	NA	NA	-2.214	-2.106	3.119	0	0	0	TNBC	LAR	LAR	-0.130265	-0.549776	0.130328	-0.132569	0.246326	0.793465
GSM508223	Normal-like	non Basal-like	59.18	3	1	13	3	2	No	III	: III=RCB index greater than 3.28	1534	4.20274	1	1534	4.20274	1	GPL1708	NA	NA	NA	NA	NA	NA	-2.017	-1.162	1.497	0	0	0	TNBC	MSL	LAR	0.219796	-0.208556	0.339384	-0.172103	-0.157436	0.0583835
GSM508258	Basal-like	Basal-like	44.15	3	2	10	3	2	No	III	: III=RCB index greater than 3.28	315	0.863014	1	756	2.07123	1	GPL1708	0	0	0	NA	NA	NA	-1.785	-1.546	1.738	0	0	0	TNBC	M	M	-0.318889	0.276064	-0.0523501	0.353927	-0.0434678	-0.19923
GSM508279	Basal-like	Basal-like	44.59	2	2	5.4	3	2	No	II	: II=RCB index greater than 1.36 or equal to 3.28	326	0.893151	0	326	0.893151	0	GPL1708	0	0	0	NA	NA	NA	-2.463	-1.245	1.425	0	0	0	TNBC	M	M	-0.232703	0.282122	-0.181272	0.410522	-0.137138	-0.279769
GSM508270	Basal-like	Basal-like	42.76	2	3	5	2	2	No	III	: III=RCB index greater than 3.28	303	0.830137	1	615	1.68493	1	GPL1708	0	0	0	NA	NA	NA	-1.199	-1.59	0.75	0	0	0	TNBC	M	M	-0.234037	0.11506	-0.0562871	0.244098	-0.373132	0.102978
GSM508324	Basal-like	Basal-like	51.14	3	2	6	3	2	No	II	: II=RCB index greater than 1.36 or equal to 3.28	1806	4.94795	0	1806	4.94795	0	GPL1708	0	0	0	NA	NA	NA	-1.626	-1.843	2.964	0	0	0	TNBC	M	M	-0.543572	-0.238912	0.0623527	0.519041	0.40307	-0.0916915
GSM508193	Basal-like	Basal-like	49.58	3	5	14	3	2	Yes	0	: 0=RCB index 0	475	1.30137	1	536	1.46849	1	GPL1708	NA	NA	NA	NA	NA	NA	-1.71	-1.421	2.421	0	0	0	TNBC	M	M	-0.391113	-0.0796384	-0.0888188	0.381709	0.112453	0.00905327
GSM508249	Basal-like	Basal-like	42.46	3	2	5.5	3	2	Yes	0	: 0=RCB index 0	1234	3.38082	0	1234	3.38082	0	GPL1708	0	0	0	NA	NA	NA	-1.654	-1.161	3.314	0	0	0	TNBC	UNS	M	-0.0868902	-0.0426965	0.0626403	0.131162	0.00070294	0.00233096
GSM508311	Basal-like	Basal-like	49.24	2	2	6	3	2	Yes	0	: 0=RCB index 0	1725	4.72603	0	1725	4.72603	0	GPL4133	0	0	1	3.021	0.537	3.624	NA	NA	NA	1	1	0	nonTNBC	NA	NA	NA	NA	NA	NA	NA	NA
GSM508310	Her2-enriched	non Basal-like	50.98	2	2	4	2	3	Yes	0	: 0=RCB index 0	1564	4.28493	0	1564	4.28493	0	GPL4133	0	0	1	-2.058	-2.859	6.415	NA	NA	NA	0	0	1	nonTNBC	NA	NA	NA	NA	NA	NA	NA	NA
GSM508298	Luminal A	non Basal-like	51.42	1	2	5	2	2	No	III	: III=RCB index greater than 3.28	1719	4.70959	0	1719	4.70959	0	GPL4133	1	1	0	3.411	3.544	2.862	NA	NA	NA	1	1	0	nonTNBC	NA	NA	NA	NA	NA	NA	NA	NA
GSM508299	Luminal A	non Basal-like	43.06	1	2	5	2	2	No	III	: III=RCB index greater than 3.28	1816	4.97534	0	1599	4.38082	0	GPL4133	1	1	0	2.179	1.46	3.666	NA	NA	NA	1	1	0	nonTNBC	NA	NA	NA	NA	NA	NA	NA	NA
GSM508300	Luminal A	non Basal-like	29.38	2	2	10	3	3	No	I	: I=RCB index less than or equal to 1.36	1393	3.81644	1	1708	4.67945	0	GPL4133	1	1	1	2.178	1.42	5.66	NA	NA	NA	1	1	1	nonTNBC	NA	NA	NA	NA	NA	NA	NA	NA
GSM508301	Luminal A	non Basal-like	35.12	2	2	18	3	2	No	II	: II=RCB index greater than 1.36 or equal to 3.28	1204	3.29863	1	1790	4.90411	0	GPL4133	1	0	0	1.157	-0.894	2.189	NA	NA	NA	1	0	0	nonTNBC	NA	NA	NA	NA	NA	NA	NA	NA
GSM508304	Luminal A	non Basal-like	60.95	2	2	11	3	2	No	II	: II=RCB index greater than 1.36 or equal to 3.28	1485	4.06849	0	1485	4.06849	0	GPL4133	1	1	0	3.713	0.842	3.651	NA	NA	NA	1	1	0	nonTNBC	NA	NA	NA	NA	NA	NA	NA	NA
GSM508305	Luminal A	non Basal-like	31.45	3	2	5	2	2	No	II	: II=RCB index greater than 1.36 or equal to 3.28	1002	2.74521	1	1293	3.54247	0	GPL4133	1	1	0	1.186	0.238	3.649	NA	NA	NA	1	1	0	nonTNBC	NA	NA	NA	NA	NA	NA	NA	NA
GSM508306	Luminal A	non Basal-like	47.84	2	4	1.5	1	2	No	II	: II=RCB index greater than 1.36 or equal to 3.28	1332	3.64932	0	1115	3.05479	0	GPL4133	1	1	0	2.654	3.767	4.214	NA	NA	NA	1	1	1	nonTNBC	NA	NA	NA	NA	NA	NA	NA	NA
GSM508307	Luminal A	non Basal-like	44.35	2	3	5	2	2	No	III	: III=RCB index greater than 3.28	1190	3.26027	0	1190	3.26027	0	GPL4133	1	1	0	4.036	4.157	2.233	NA	NA	NA	1	1	0	nonTNBC	NA	NA	NA	NA	NA	NA	NA	NA
GSM508312	Luminal A	non Basal-like	54.43	2	2	5	2	2	No	II	: II=RCB index greater than 1.36 or equal to 3.28	1224	3.35342	0	1224	3.35342	0	GPL4133	1	1	0	2.111	0.295	4.603	NA	NA	NA	1	1	1	nonTNBC	NA	NA	NA	NA	NA	NA	NA	NA
GSM508314	Luminal A	non Basal-like	50.09	2	3	5	2	2	No	NA	: Unavailable	1213	3.32329	0	1213	3.32329	0	GPL4133	1	1	0	2.614	2.124	2.639	NA	NA	NA	1	1	0	nonTNBC	NA	NA	NA	NA	NA	NA	NA	NA
GSM508315	Luminal A	non Basal-like	45.5	1	3	7	3	2	No	II	: II=RCB index greater than 1.36 or equal to 3.28	1251	3.4274	0	1251	3.4274	0	GPL4133	1	1	0	0.979	2.678	3.513	NA	NA	NA	1	1	0	nonTNBC	NA	NA	NA	NA	NA	NA	NA	NA
GSM508297	Luminal B	non Basal-like	53.49	2	2	5	2	2	No	I	: I=RCB index less than or equal to 1.36	1432	3.92329	0	1432	3.92329	0	GPL4133	1	1	0	2.167	-0.711	2.217	NA	NA	NA	1	0	0	nonTNBC	NA	NA	NA	NA	NA	NA	NA	NA
GSM508308	Luminal B	non Basal-like	64.33	2	2	6	3	2	No	II	: II=RCB index greater than 1.36 or equal to 3.28	1344	3.68219	0	1344	3.68219	0	GPL4133	1	1	0	4.636	2.094	1.86	NA	NA	NA	1	1	0	nonTNBC	NA	NA	NA	NA	NA	NA	NA	NA
GSM508290	Luminal B	non Basal-like	50.41	3	2	6	3	2	No	II	: II=RCB index greater than 1.36 or equal to 3.28	677	1.85479	1	1176	3.22192	1	GPL4133	1	1	0	2.19	0.658	2.019	NA	NA	NA	1	1	0	nonTNBC	NA	NA	NA	NA	NA	NA	NA	NA
GSM508321	Basal-like	Basal-like	48.28	3	2	5.7	3	2	No	NA	N/A	2436	6.67397	0	2436	6.67397	0	GPL1708	0	0	0	NA	NA	NA	-0.006	-1.304	2.618	1	0	0	nonTNBC	NA	NA	NA	NA	NA	NA	NA	NA
GSM508341	Basal-like	Basal-like	40.66	3	2	7	3	2	No	II	: II=RCB index greater than 1.36 or equal to 3.28	2355	6.45205	0	2355	6.45205	0	GPL1708	0	0	0	NA	NA	NA	-1.042	-0.395	2.366	0	1	0	nonTNBC	NA	NA	NA	NA	NA	NA	NA	NA
GSM508336	Basal-like	Basal-like	52.24	3	2	12.5	3	2	No	II	: II=RCB index greater than 1.36 or equal to 3.28	2370	6.49315	0	2200	6.0274	0	GPL1708	0	0	0	NA	NA	NA	-0.869	-0.492	0.414	0	1	0	nonTNBC	NA	NA	NA	NA	NA	NA	NA	NA
GSM508253	Basal-like	Basal-like	34.43	2	2	2.5	2	2	Yes	0	: 0=RCB index 0	644	1.76438	1	1302	3.56712	0	GPL1708	0	0	0	NA	NA	NA	-0.546	-0.726	2.294	1	0	0	nonTNBC	NA	NA	NA	NA	NA	NA	NA	NA
GSM508244	Basal-like	Basal-like	42.07	3	2	12	3	2	Yes	0	: 0=RCB index 0	1309	3.5863	0	1309	3.5863	0	GPL1708	0	0	0	NA	NA	NA	-2.823	-0.029	2.158	0	1	0	nonTNBC	NA	NA	NA	NA	NA	NA	NA	NA
GSM508342	Basal-like	Basal-like	38.22	3	2	3	2	1	No	II	: II=RCB index greater than 1.36 or equal to 3.28	1058	2.89863	1	1996	5.46849	0	GPL1708	0	0	NA	NA	NA	NA	0.129	-0.306	0.366	1	1	0	nonTNBC	NA	NA	NA	NA	NA	NA	NA	NA
GSM508264	Basal-like	Basal-like	60.11	3	2	7.5	3	2	NA	NA	: Unavailable	369	1.01096	1	2063	5.65205	0	GPL1708	0	0	0	NA	NA	NA	0.075	-1.451	1.819	1	0	0	nonTNBC	NA	NA	NA	NA	NA	NA	NA	NA
GSM508254	Basal-like	Basal-like	49.97	2	3	7	3	2	No	II	: II=RCB index greater than 1.36 or equal to 3.28	1197	3.27945	0	1197	3.27945	0	GPL1708	1	1	0	NA	NA	NA	-0.846	0.935	1.943	1	1	0	nonTNBC	NA	NA	NA	NA	NA	NA	NA	NA
GSM508282	Basal-like	Basal-like	55.52	2	2	4	2	3	No	II	: II=RCB index greater than 1.36 or equal to 3.28	1148	3.14521	0	1148	3.14521	0	GPL1708	0	0	1	NA	NA	NA	-2.728	-0.111	5.223	0	1	1	nonTNBC	NA	NA	NA	NA	NA	NA	NA	NA
GSM508331	Basal-like	Basal-like	51.41	2	3	6	3	2	No	II	: II=RCB index greater than 1.36 or equal to 3.28	1924	5.27123	0	1924	5.27123	0	GPL1708	1	0	0	NA	NA	NA	0.251	-2.215	0	1	0	0	nonTNBC	NA	NA	NA	NA	NA	NA	NA	NA
GSM508198	Basal-like	Basal-like	50.15	3	2	9	3	3	Yes	0	: 0=RCB index 0	1886	5.16712	0	1886	5.16712	0	GPL1708	0	0	1	NA	NA	NA	-0.899	-2.938	6.987	0	0	1	nonTNBC	NA	NA	NA	NA	NA	NA	NA	NA
GSM508212	Basal-like	Basal-like	39.08	3	2	4.6	2	2	Yes	0	: 0=RCB index 0	1375	3.76712	0	1375	3.76712	0	GPL1708	1	0	0	NA	NA	NA	-0.731	-2.573	2.689	1	0	0	nonTNBC	NA	NA	NA	NA	NA	NA	NA	NA
GSM508226	Basal-like	Basal-like	39.37	2	2	8	3	2	Yes	0	: 0=RCB index 0	371	1.01644	0	371	1.01644	0	GPL1708	0	0	1	NA	NA	NA	-0.606	-0.869	0.593	1	0	0	nonTNBC	NA	NA	NA	NA	NA	NA	NA	NA
GSM508191	Basal-like	Basal-like	38.88	3	2	13	3	2	No	II	: II=RCB index greater than 1.36 or equal to 3.28	224	0.613699	1	745	2.0411	1	GPL1708	0	1	NA	NA	NA	NA	-0.949	-1.328	4.627	0	0	1	nonTNBC	NA	NA	NA	NA	NA	NA	NA	NA
GSM508268	Basal-like	Basal-like	34.61	3	2	8.5	3	4	No	II	: II=RCB index greater than 1.36 or equal to 3.28	216	0.591781	1	869	2.38082	1	GPL1708	1	1	0	NA	NA	NA	0.206	-1.776	1.791	1	0	0	nonTNBC	NA	NA	NA	NA	NA	NA	NA	NA
GSM508269	Basal-like	Basal-like	54.19	3	2	6.5	3	2	No	II	: II=RCB index greater than 1.36 or equal to 3.28	524	1.43562	1	658	1.80274	1	GPL1708	0	0	1	NA	NA	NA	-0.071	0.779	2.465	1	1	0	nonTNBC	NA	NA	NA	NA	NA	NA	NA	NA
GSM508286	Basal-like	Basal-like	54.64	3	2	10.5	3	2	No	II	: II=RCB index greater than 1.36 or equal to 3.28	1154	3.16164	1	1384	3.79178	1	GPL1708	0	0	1	NA	NA	NA	-0.113	-1.375	5.561	1	0	1	nonTNBC	NA	NA	NA	NA	NA	NA	NA	NA
GSM508208	Her2-enriched	non Basal-like	49.15	2	2	8	3	2	No	II	: II=RCB index greater than 1.36 or equal to 3.28	1662	4.55342	0	1662	4.55342	0	GPL1708	NA	NA	NA	NA	NA	NA	-2.36	-2.402	6.095	0	0	1	nonTNBC	NA	NA	NA	NA	NA	NA	NA	NA
GSM508252	Her2-enriched	non Basal-like	49.2	2	2	-1	N/A	3	Yes	0	: 0=RCB index 0	478	1.30959	1	836	2.29041	0	GPL1708	1	1	1	NA	NA	NA	-0.701	-0.682	6.792	1	1	1	nonTNBC	NA	NA	NA	NA	NA	NA	NA	NA
GSM508214	Her2-enriched	non Basal-like	59.7	3	2	5	2	2	No	II	: II=RCB index greater than 1.36 or equal to 3.28	1481	4.05753	0	1481	4.05753	0	GPL1708	0	0	1	NA	NA	NA	-1.875	-1.388	4.519	0	0	1	nonTNBC	NA	NA	NA	NA	NA	NA	NA	NA
GSM508217	Her2-enriched	non Basal-like	33.18	2	2	3	2	2	No	I	: I=RCB index less than or equal to 1.36	1887	5.16986	0	1684	4.6137	0	GPL1708	1	0	1	NA	NA	NA	-0.192	-2.389	7.121	1	0	1	nonTNBC	NA	NA	NA	NA	NA	NA	NA	NA
GSM508235	Her2-enriched	non Basal-like	56.83	3	2	8	3	2	No	I	: I=RCB index less than or equal to 1.36	1190	3.26027	0	1190	3.26027	0	GPL1708	0	0	1	NA	NA	NA	-1.698	-1.466	6.761	0	0	1	nonTNBC	NA	NA	NA	NA	NA	NA	NA	NA
GSM508263	Her2-enriched	non Basal-like	55.46	2	2	5	2	2	No	I	: I=RCB index less than or equal to 1.36	1928	5.28219	0	1928	5.28219	0	GPL1708	0	0	1	NA	NA	NA	-1.531	-0.834	4.521	0	0	1	nonTNBC	NA	NA	NA	NA	NA	NA	NA	NA
GSM508275	Her2-enriched	non Basal-like	41.39	1	2	5	2	3	No	I	: I=RCB index less than or equal to 1.36	1521	4.16712	0	1521	4.16712	0	GPL1708	0	0	1	NA	NA	NA	0.825	-1.121	4.665	1	0	1	nonTNBC	NA	NA	NA	NA	NA	NA	NA	NA
GSM508278	Her2-enriched	non Basal-like	56.44	2	2	12	3	2	No	I	: I=RCB index less than or equal to 1.36	1470	4.0274	0	1470	4.0274	0	GPL1708	0	0	1	NA	NA	NA	-2.355	-1.358	6.656	0	0	1	nonTNBC	NA	NA	NA	NA	NA	NA	NA	NA
GSM508326	Her2-enriched	non Basal-like	42.79	1	2	4	2	1	No	II	: II=RCB index greater than 1.36 or equal to 3.28	1992	5.45753	0	1992	5.45753	0	GPL1708	1	1	0	NA	NA	NA	-0.264	-3.25	1.81	1	0	0	nonTNBC	NA	NA	NA	NA	NA	NA	NA	NA
GSM508199	Her2-enriched	non Basal-like	51.18	3	2	5	2	2	Yes	0	: 0=RCB index 0	1472	4.03288	0	1472	4.03288	0	GPL1708	0	0	1	NA	NA	NA	-2.084	-2.692	4.673	0	0	1	nonTNBC	NA	NA	NA	NA	NA	NA	NA	NA
GSM508219	Her2-enriched	non Basal-like	46.06	3	2	3.5	2	2	Yes	0	: 0=RCB index 0	1510	4.13699	0	1510	4.13699	0	GPL1708	0	0	1	NA	NA	NA	-2.19	-2.054	6.796	0	0	1	nonTNBC	NA	NA	NA	NA	NA	NA	NA	NA
GSM508224	Her2-enriched	non Basal-like	50.81	2	2	4.5	2	2	Yes	0	: 0=RCB index 0	1646	4.50959	0	1646	4.50959	0	GPL1708	0	0	1	NA	NA	NA	-1.404	-0.886	3.465	0	0	1	nonTNBC	NA	NA	NA	NA	NA	NA	NA	NA
GSM508243	Her2-enriched	non Basal-like	52.13	2	2	7	3	3	Yes	0	: 0=RCB index 0	953	2.61096	0	953	2.61096	0	GPL1708	0	0	1	NA	NA	NA	-0.746	-1.081	6.958	1	0	1	nonTNBC	NA	NA	NA	NA	NA	NA	NA	NA
GSM508280	Her2-enriched	non Basal-like	47.58	3	5	6	3	3	Yes	0	: 0=RCB index 0	855	2.34247	0	855	2.34247	0	GPL1708	0	0	1	NA	NA	NA	-3.766	-1.853	6.594	0	0	1	nonTNBC	NA	NA	NA	NA	NA	NA	NA	NA
GSM508330	Her2-enriched	non Basal-like	48.43	3	3	7	3	2	Yes	0	: 0=RCB index 0	639	1.75068	1	2059	5.6411	0	GPL1708	1	1	1	NA	NA	NA	-0.869	-0.489	5.102	1	1	1	nonTNBC	NA	NA	NA	NA	NA	NA	NA	NA
GSM508332	Her2-enriched	non Basal-like	44.41	3	2	3.5	2	2	Yes	0	: 0=RCB index 0	2213	6.06301	0	2158	5.91233	0	GPL1708	1	0	1	NA	NA	NA	-0.443	-1.377	7.101	1	0	1	nonTNBC	NA	NA	NA	NA	NA	NA	NA	NA
GSM508218	Her2-enriched	non Basal-like	52.45	3	2	11	3	2	Yes	0	: 0=RCB index 0	499	1.36712	1	612	1.67671	1	GPL1708	0	0	1	NA	NA	NA	-1.981	-2.192	7.024	0	0	1	nonTNBC	NA	NA	NA	NA	NA	NA	NA	NA
GSM508289	Her2-enriched	non Basal-like	41.09	1	2	3.3	2	2	NA	NA	: Unavailable	530	1.45205	0	530	1.45205	NA	GPL1708	1	1	0	NA	NA	NA	-1.915	-0.036	5.953	0	1	1	nonTNBC	NA	NA	NA	NA	NA	NA	NA	NA
GSM508215	Luminal A	non Basal-like	58.37	2	2	3	2	2	No	II	: II=RCB index greater than 1.36 or equal to 3.28	1420	3.89041	0	1420	3.89041	0	GPL1708	1	1	NA	NA	NA	NA	3.11	3.043	1.974	1	1	0	nonTNBC	NA	NA	NA	NA	NA	NA	NA	NA
GSM508240	Luminal A	non Basal-like	45.98	2	2	5.5	3	1	No	II	: II=RCB index greater than 1.36 or equal to 3.28	1183	3.2411	0	1140	3.12329	0	GPL1708	1	1	NA	NA	NA	NA	1.369	0.919	3.64	1	1	1	nonTNBC	NA	NA	NA	NA	NA	NA	NA	NA
GSM508245	Luminal A	non Basal-like	52.54	3	N/A	25	3	3	No	III	: III=RCB index greater than 3.28	644	1.76438	1	1280	3.50685	0	GPL1708	1	0	1	NA	NA	NA	-0.212	-0.831	4.344	1	0	1	nonTNBC	NA	NA	NA	NA	NA	NA	NA	NA
GSM508267	Luminal A	non Basal-like	57.42	2	5	3	2	2	No	II	: II=RCB index greater than 1.36 or equal to 3.28	1670	4.57534	0	1670	4.57534	0	GPL1708	0	0	NA	NA	NA	NA	-0.633	-1.883	-0.932	1	0	0	nonTNBC	NA	NA	NA	NA	NA	NA	NA	NA
GSM508271	Luminal A	non Basal-like	61.86	2	3	8	3	2	No	III	: III=RCB index greater than 3.28	1415	3.87671	0	1415	3.87671	0	GPL1708	1	1	NA	NA	NA	NA	4.151	2.296	2.977	1	1	0	nonTNBC	NA	NA	NA	NA	NA	NA	NA	NA
GSM508288	Luminal A	non Basal-like	59.05	2	2	6	3	2	No	NA	: Unavailable	1248	3.41918	0	1248	3.41918	0	GPL1708	NA	NA	1	NA	NA	NA	4.529	1.341	6.176	1	1	1	nonTNBC	NA	NA	NA	NA	NA	NA	NA	NA
GSM508339	Luminal A	non Basal-like	40.82	2	2	17	3	2	NA		N/A	729	1.99726	1	2240	6.13699	0	GPL1708	1	1	1	NA	NA	NA	2.292	-1.155	4.111	1	0	1	nonTNBC	NA	NA	NA	NA	NA	NA	NA	NA
GSM508195	Luminal A	non Basal-like	52.82	2	2	9.5	3	2	No	III	: III=RCB index greater than 3.28	1738	4.76164	0	1738	4.76164	0	GPL1708	1	1	0	NA	NA	NA	1.019	0.8	2.919	1	1	0	nonTNBC	NA	NA	NA	NA	NA	NA	NA	NA
GSM508197	Luminal A	non Basal-like	43.57	3	2	8	3	2	No	III	: III=RCB index greater than 3.28	1802	4.93699	0	1802	4.93699	0	GPL1708	1	1	0	NA	NA	NA	1.843	2.157	3.602	1	1	1	nonTNBC	NA	NA	NA	NA	NA	NA	NA	NA
GSM508201	Luminal A	non Basal-like	63.32	2	2	4	2	2	No	II	: II=RCB index greater than 1.36 or equal to 3.28	1906	5.22192	0	1906	5.22192	0	GPL1708	1	0	0	NA	NA	NA	2.565	-1.346	3.481	1	0	1	nonTNBC	NA	NA	NA	NA	NA	NA	NA	NA
GSM508209	Luminal A	non Basal-like	56.94	3	2	6	3	2	No	II	: II=RCB index greater than 1.36 or equal to 3.28	1652	4.52603	0	1652	4.52603	0	GPL1708	1	1	0	NA	NA	NA	2.9	0.405	3.862	1	1	1	nonTNBC	NA	NA	NA	NA	NA	NA	NA	NA
GSM508220	Luminal A	non Basal-like	50.15	2	2	7	3	2	No	II	: II=RCB index greater than 1.36 or equal to 3.28	1544	4.23014	0	1544	4.23014	0	GPL1708	1	0	1	NA	NA	NA	2.08	-0.156	3.734	1	1	1	nonTNBC	NA	NA	NA	NA	NA	NA	NA	NA
GSM508225	Luminal A	non Basal-like	50.15	1	2	3	2	2	No	III	: III=RCB index greater than 3.28	283	0.775342	0	283	0.775342	0	GPL1708	1	1	0	NA	NA	NA	-0.571	-0.601	4.381	1	1	1	nonTNBC	NA	NA	NA	NA	NA	NA	NA	NA
GSM508228	Luminal A	non Basal-like	48.11	2	3	6.5	3	2	No	II	: II=RCB index greater than 1.36 or equal to 3.28	1159	3.17534	0	1159	3.17534	0	GPL1708	1	1	0	NA	NA	NA	1.871	1.235	2.392	1	1	0	nonTNBC	NA	NA	NA	NA	NA	NA	NA	NA
GSM508230	Luminal A	non Basal-like	59.54	2	6	5	2	2	No	II	: II=RCB index greater than 1.36 or equal to 3.28	1126	3.08493	0	1126	3.08493	0	GPL1708	1	0	0	NA	NA	NA	1.282	-1.058	4.093	1	0	1	nonTNBC	NA	NA	NA	NA	NA	NA	NA	NA
GSM508232	Luminal A	non Basal-like	35.44	3	2	2	1	2	No	I	: I=RCB index less than or equal to 1.36	1000	2.73973	0	1000	2.73973	0	GPL1708	1	1	1	NA	NA	NA	0.799	1.861	3.391	1	1	0	nonTNBC	NA	NA	NA	NA	NA	NA	NA	NA
GSM508233	Luminal A	non Basal-like	59.6	1	2	3.5	2	2	No	III	: III=RCB index greater than 3.28	1425	3.90411	0	1425	3.90411	0	GPL1708	1	1	0	NA	NA	NA	0.497	0.303	4.096	1	1	1	nonTNBC	NA	NA	NA	NA	NA	NA	NA	NA
GSM508238	Luminal A	non Basal-like	42.34	1	2	7	3	2	No	NA	: Unavailable	1303	3.56986	1	1371	3.75616	0	GPL1708	1	1	0	NA	NA	NA	3.273	2.649	1.98	1	1	0	nonTNBC	NA	NA	NA	NA	NA	NA	NA	NA
GSM508242	Luminal A	non Basal-like	65.45	2	4	0	1	2	No	III	: III=RCB index greater than 3.28	1190	3.26027	0	1190	3.26027	0	GPL1708	1	1	0	NA	NA	NA	3.443	0.971	4.473	1	1	1	nonTNBC	NA	NA	NA	NA	NA	NA	NA	NA
GSM508246	Luminal A	non Basal-like	59.82	2	2	4	2	2	No	II	: II=RCB index greater than 1.36 or equal to 3.28	1303	3.56986	0	1303	3.56986	0	GPL1708	1	1	0	NA	NA	NA	3.182	0.106	3.074	1	1	0	nonTNBC	NA	NA	NA	NA	NA	NA	NA	NA
GSM508248	Luminal A	non Basal-like	43.44	2	2	3.5	2	2	No	II	: II=RCB index greater than 1.36 or equal to 3.28	970	2.65753	0	970	2.65753	0	GPL1708	1	0	0	NA	NA	NA	0.981	-0.779	3.987	1	0	1	nonTNBC	NA	NA	NA	NA	NA	NA	NA	NA
GSM508256	Luminal A	non Basal-like	48.57	2	2	4	2	2	No	I	: I=RCB index less than or equal to 1.36	1155	3.16438	0	1155	3.16438	0	GPL1708	1	1	0	NA	NA	NA	0.336	0.225	2.052	1	1	0	nonTNBC	NA	NA	NA	NA	NA	NA	NA	NA
GSM508262	Luminal A	non Basal-like	57.44	2	2	4	2	2	No	NA	: Unavailable	2266	6.20822	0	2266	6.20822	0	GPL1708	1	1	0	NA	NA	NA	4.404	2.002	2.597	1	1	0	nonTNBC	NA	NA	NA	NA	NA	NA	NA	NA
GSM508265	Luminal A	non Basal-like	53.22	1	5	6.5	3	2	No	II	: II=RCB index greater than 1.36 or equal to 3.28	1876	5.13973	0	1876	5.13973	0	GPL1708	1	1	0	NA	NA	NA	4.873	0.048	1.379	1	1	0	nonTNBC	NA	NA	NA	NA	NA	NA	NA	NA
GSM508273	Luminal A	non Basal-like	38.05	3	2	3.7	2	3	No	NA	: Unavailable	1113	3.04932	0	1113	3.04932	0	GPL1708	1	1	1	NA	NA	NA	1.544	2.976	5.396	1	1	1	nonTNBC	NA	NA	NA	NA	NA	NA	NA	NA
GSM508287	Luminal A	non Basal-like	50.63	3	2	10.2	3	3	No	NA	: Unavailable	1289	3.53151	1	1481	4.05753	0	GPL1708	1	1	1	NA	NA	NA	5.139	-1.25	3.187	1	0	0	nonTNBC	NA	NA	NA	NA	NA	NA	NA	NA
GSM508322	Luminal A	non Basal-like	45.8	2	2	9	3	2	No	NA	: Unavailable	2520	6.90411	0	2220	6.08219	0	GPL1708	1	1	0	NA	NA	NA	2.841	1.326	2.829	1	1	0	nonTNBC	NA	NA	NA	NA	NA	NA	NA	NA
GSM508328	Luminal A	non Basal-like	46.58	3	2	6	3	2	No	II	: II=RCB index greater than 1.36 or equal to 3.28	1812	4.96438	0	1812	4.96438	0	GPL1708	1	1	1	NA	NA	NA	-0.563	0.207	6.294	1	1	1	nonTNBC	NA	NA	NA	NA	NA	NA	NA	NA
GSM508239	Luminal A	non Basal-like	53.45	3	2	5	2	2	Yes	0	: 0=RCB index 0	1441	3.94795	0	1441	3.94795	0	GPL1708	1	0	0	NA	NA	NA	0.023	-1.263	2.433	1	0	0	nonTNBC	NA	NA	NA	NA	NA	NA	NA	NA
GSM508237	Luminal A	non Basal-like	43.03	3	2	6	3	2	No	II	: II=RCB index greater than 1.36 or equal to 3.28	481	1.31781	1	481	1.31781	1	GPL1708	1	1	0	NA	NA	NA	0.344	-1.32	3.617	1	0	1	nonTNBC	NA	NA	NA	NA	NA	NA	NA	NA
GSM508316	Luminal A	non Basal-like	37.58	2	2	9	3	2	No	II	: II=RCB index greater than 1.36 or equal to 3.28	1384	3.79178	0	1384	3.79178	NA	GPL1708	1	1	0	NA	NA	NA	1.146	-0.909	3.274	1	0	0	nonTNBC	NA	NA	NA	NA	NA	NA	NA	NA
GSM508205	Luminal B	non Basal-like	36.51	3	2	10	3	2	No	II	: II=RCB index greater than 1.36 or equal to 3.28	1981	5.4274	0	1981	5.4274	0	GPL1708	1	0	NA	NA	NA	NA	3.276	-1.223	3.186	1	0	0	nonTNBC	NA	NA	NA	NA	NA	NA	NA	NA
GSM508259	Luminal B	non Basal-like	60.11	3	N/A	6	3	2	No	II	: II=RCB index greater than 1.36 or equal to 3.28	1624	4.44932	0	1624	4.44932	0	GPL1708	1	1	NA	NA	NA	NA	2.851	1.357	2.39	1	1	0	nonTNBC	NA	NA	NA	NA	NA	NA	NA	NA
GSM508284	Luminal B	non Basal-like	45.88	2	2	5	2	2	No	II	: II=RCB index greater than 1.36 or equal to 3.28	1238	3.39178	0	1238	3.39178	0	GPL1708	1	NA	0	NA	NA	NA	2.349	-1.556	2.329	1	0	0	nonTNBC	NA	NA	NA	NA	NA	NA	NA	NA
GSM508340	Luminal B	non Basal-like	54.16	2	2	8	3	2	No	NA	: Unavailable	1555	4.26027	1	2117	5.8	0	GPL1708	NA	NA	NA	NA	NA	NA	4.546	-0.344	4.369	1	1	1	nonTNBC	NA	NA	NA	NA	NA	NA	NA	NA
GSM508011	Luminal B	non Basal-like	39.23	2	2	8	3	2	Yes	0	: 0=RCB index 0	1516	4.15342	0	1516	4.15342	0	GPL1708	1	1	NA	NA	NA	NA	1.988	2.068	4.307	1	1	1	nonTNBC	NA	NA	NA	NA	NA	NA	NA	NA
GSM508200	Luminal B	non Basal-like	44.82	2	2	6	3	2	No	II	: II=RCB index greater than 1.36 or equal to 3.28	1756	4.81096	0	1466	4.01644	0	GPL1708	1	1	0	NA	NA	NA	1.252	0.094	3.088	1	1	0	nonTNBC	NA	NA	NA	NA	NA	NA	NA	NA
GSM508216	Luminal B	non Basal-like	52.53	2	2	2.5	2	2	No	II	: II=RCB index greater than 1.36 or equal to 3.28	1349	3.69589	0	1349	3.69589	0	GPL1708	1	0	1	NA	NA	NA	2.416	-2.092	0.468	1	0	0	nonTNBC	NA	NA	NA	NA	NA	NA	NA	NA
GSM508221	Luminal B	non Basal-like	51.49	3	2	5	2	2	No	II	: II=RCB index greater than 1.36 or equal to 3.28	1617	4.43014	0	1617	4.43014	0	GPL1708	1	1	0	NA	NA	NA	0.507	0.812	2.065	1	1	0	nonTNBC	NA	NA	NA	NA	NA	NA	NA	NA
GSM508255	Luminal B	non Basal-like	46.46	3	2	2	1	3	No	II	: II=RCB index greater than 1.36 or equal to 3.28	1031	2.82466	0	1031	2.82466	0	GPL1708	1	1	1	NA	NA	NA	0.483	1.118	4.683	1	1	1	nonTNBC	NA	NA	NA	NA	NA	NA	NA	NA
GSM508276	Luminal B	non Basal-like	61.79	2	2	4	2	2	No	II	: II=RCB index greater than 1.36 or equal to 3.28	1581	4.33151	0	1581	4.33151	0	GPL1708	1	1	0	NA	NA	NA	3.152	1.043	2.362	1	1	0	nonTNBC	NA	NA	NA	NA	NA	NA	NA	NA
GSM508283	Luminal B	non Basal-like	42.08	3	2	3	2	2	No	II	: II=RCB index greater than 1.36 or equal to 3.28	1272	3.48493	0	1272	3.48493	0	GPL1708	1	1	0	NA	NA	NA	3.342	1.484	1.339	1	1	0	nonTNBC	NA	NA	NA	NA	NA	NA	NA	NA
GSM508318	Luminal B	non Basal-like	52.56	3	2	7	3	2	No	II	: II=RCB index greater than 1.36 or equal to 3.28	1242	3.40274	1	2321	6.3589	0	GPL1708	1	0	0	NA	NA	NA	1.709	-1.704	3.84	1	0	1	nonTNBC	NA	NA	NA	NA	NA	NA	NA	NA
GSM508323	Luminal B	non Basal-like	53.78	2	4	9	3	2	No	II	: II=RCB index greater than 1.36 or equal to 3.28	2312	6.33425	0	2312	6.33425	0	GPL1708	1	1	0	NA	NA	NA	0.818	-0.524	2.493	1	1	0	nonTNBC	NA	NA	NA	NA	NA	NA	NA	NA
GSM508329	Luminal B	non Basal-like	34.53	3	2	8	3	2	No	II	: II=RCB index greater than 1.36 or equal to 3.28	1766	4.83836	0	1766	4.83836	0	GPL1708	1	0	1	NA	NA	NA	0.417	-0.999	7.001	1	0	1	nonTNBC	NA	NA	NA	NA	NA	NA	NA	NA
GSM508334	Luminal B	non Basal-like	58.07	2	3	3	2	2	No	II	: II=RCB index greater than 1.36 or equal to 3.28	2033	5.56986	0	1928	5.28219	0	GPL1708	1	1	0	NA	NA	NA	1.243	-2.161	4.205	1	0	1	nonTNBC	NA	NA	NA	NA	NA	NA	NA	NA
GSM508335	Luminal B	non Basal-like	35.52	2	2	5.1	3	2	No	II	: II=RCB index greater than 1.36 or equal to 3.28	759	2.07945	1	2359	6.46301	0	GPL1708	1	1	0	NA	NA	NA	-0.041	-0.562	2.716	1	1	0	nonTNBC	NA	NA	NA	NA	NA	NA	NA	NA
GSM508206	Luminal B	non Basal-like	43.01	3	2	4	2	2	Yes	0	: 0=RCB index 0	1513	4.14521	0	1513	4.14521	0	GPL1708	0	0	1	NA	NA	NA	1.023	-1.658	5.794	1	0	1	nonTNBC	NA	NA	NA	NA	NA	NA	NA	NA
GSM508285	Luminal B	non Basal-like	53.05	3	2	4.5	2	2	Yes	0	: 0=RCB index 0	1967	5.38904	0	1967	5.38904	0	GPL1708	1	1	0	NA	NA	NA	3.119	0.265	1.814	1	1	0	nonTNBC	NA	NA	NA	NA	NA	NA	NA	NA
GSM508327	Luminal B	non Basal-like	41.65	2	2	5	2	2	Yes	0	: 0=RCB index 0	1926	5.27671	0	1926	5.27671	0	GPL1708	1	1	1	NA	NA	NA	2.084	-1.559	5.847	1	0	1	nonTNBC	NA	NA	NA	NA	NA	NA	NA	NA
GSM508260	Luminal B	non Basal-like	57.46	3	5	-1	N/A	2	No	III	: III=RCB index greater than 3.28	298	0.816438	1	317	0.868493	1	GPL1708	1	0	1	NA	NA	NA	2.959	0.236	5.256	1	1	1	nonTNBC	NA	NA	NA	NA	NA	NA	NA	NA
GSM508319	Luminal B	non Basal-like	38.73	2	2	4	2	2	No	II	: II=RCB index greater than 1.36 or equal to 3.28	751	2.05753	1	1264	3.46301	1	GPL1708	1	0	0	NA	NA	NA	1.218	-0.901	2.409	1	0	0	nonTNBC	NA	NA	NA	NA	NA	NA	NA	NA
GSM508320	Luminal B	non Basal-like	37.79	2	2	4	2	2	No	III	: III=RCB index greater than 3.28	1043	2.85753	1	1155	3.16438	1	GPL1708	1	1	0	NA	NA	NA	1.892	-0.254	2.742	1	1	0	nonTNBC	NA	NA	NA	NA	NA	NA	NA	NA
GSM508333	Luminal B	non Basal-like	46.64	3	2	9	3	2	No	III	: III=RCB index greater than 3.28	1679	4.6	1	1679	4.6	1	GPL1708	1	1	1	NA	NA	NA	2.35	0.667	3.23	1	1	0	nonTNBC	NA	NA	NA	NA	NA	NA	NA	NA
GSM508251	Luminal B	non Basal-like	42.56	3	2	8	3	2	NA	NA	: Unavailable	185	0.506849	0	185	0.506849	NA	GPL1708	1	1	0	NA	NA	NA	0.968	-0.282	4.929	1	1	1	nonTNBC	NA	NA	NA	NA	NA	NA	NA	NA
GSM508261	Luminal B	non Basal-like	47.61	2	2	3.5	2	2	No	III	: III=RCB index greater than 3.28	571	1.56438	0	571	1.56438	NA	GPL1708	1	1	0	NA	NA	NA	1.864	2.955	2.213	1	1	0	nonTNBC	NA	NA	NA	NA	NA	NA	NA	NA
GSM508202	Normal-like	non Basal-like	33.47	3	2	6	3	2	Yes	0	: 0=RCB index 0	1891	5.18082	0	1891	5.18082	0	GPL1708	0	0	0	NA	NA	NA	0.651	-1.723	3.048	1	0	0	nonTNBC	NA	NA	NA	NA	NA	NA	NA	NA
GSM508274	Normal-like	non Basal-like	44.13	2	3	8	3	2	No	I	: I=RCB index less than or equal to 1.36	1959	5.36712	0	1784	4.88767	0	GPL1708	1	1	0	NA	NA	NA	2.564	0.501	2.959	1	1	0	nonTNBC	NA	NA	NA	NA	NA	NA	NA	NA
GSM508204	Normal-like	non Basal-like	51.84	2	2	10	3	2	Yes	0	: 0=RCB index 0	1802	4.93699	0	1802	4.93699	0	GPL1708	1	1	1	NA	NA	NA	0.764	-1.346	4.305	1	0	1	nonTNBC	NA	NA	NA	NA	NA	NA	NA	NA
GSM508272	Normal-like	non Basal-like	38.1	3	2	5	2	3	Yes	0	: 0=RCB index 0	694	1.90137	0	694	1.90137	0	GPL1708	0	0	1	NA	NA	NA	0.187	-0.968	5.305	1	0	1	nonTNBC	NA	NA	NA	NA	NA	NA	NA	NA
GSM508266	Normal-like	non Basal-like	58.43	3	2	4.5	2	2	NA	NA	: Unavailable	469	1.28493	1	1044	2.86027	1	GPL1708	0	0	0	NA	NA	NA	1.393	-1.006	2.224	1	0	0	nonTNBC	NA	NA	NA	NA	NA	NA	NA	NA
GSM508203	Normal-like	non Basal-like	42.99	2	2	3.5	2	2	No	II	: II=RCB index greater than 1.36 or equal to 3.28	873	2.39178	1	1125	3.08219	1	GPL1708	0	0	1	NA	NA	NA	-1.518	-1.202	6.262	0	0	1	nonTNBC	NA	NA	NA	NA	NA	NA	NA	NA
GSM508234	Normal-like	non Basal-like	65.39	3	2	11	3	2	Yes	0	: 0=RCB index 0	384	1.05205	1	704	1.92877	1	GPL1708	0	0	1	NA	NA	NA	-1.235	-0.801	5.62	0	0	1	nonTNBC	NA	NA	NA	NA	NA	NA	NA	NA
GSM508241	Luminal A	non Basal-like	43.79	2	2	4	2	2	No	III	: III=RCB index greater than 3.28	1111	3.04384	1	1325	3.63014	0	GPL1708	NA	NA	0	NA	NA	NA	1.404	0.049	4.385	1	1	1	nonTNBC	NA	NA	NA	NA	NA	NA	NA	NA

## Sheet: GSE32646
GEO_ID	AGE	CLINICAL_STAGE	LYMPH NODE	STAGE	GRADE	CHEMO	PCR	ER_PATH	PR_PATH	HER2_PATH	ESR1_215552_s_at	PGR_228554_at	ERBB2_210930_s_at	ER_FILTER	PR_FILTER	HER2_FILTER	TNBC_FILTER	TNBCtype	TNBCtype	TNBC4type	IM	BL1	MSL	M	BL2	LAR	PAM50	PAM50_lite
GSM809216	56	2	positive	IIB	2	neoadjuvant paclitaxel followed by 5-fluorouracil/epirubicin/cyclophosphamide (P-FEC) i	NO	1	1	0	10.9616	8.41596	4.01964	1	1	0	nonTNBC	NA	NA		NA	NA	NA	NA	NA	NA	Basal	Basal
GSM809203	52	2	positive	IIB	2	neoadjuvant paclitaxel followed by 5-fluorouracil/epirubicin/cyclophosphamide (P-FEC) i	YES	0	0	1	5.66214	4.92684	9.26495	0	0	1	nonTNBC	NA	NA		NA	NA	NA	NA	NA	NA	Basal	Basal
GSM809198	51	2	positive	IIB	2	neoadjuvant paclitaxel followed by 5-fluorouracil/epirubicin/cyclophosphamide (P-FEC) i	NO	1	1	0	10.3768	11.2332	6.5663	1	1	0	nonTNBC	NA	NA		NA	NA	NA	NA	NA	NA	Her2	Non-basal
GSM809194	36	2	positive	IIB	2	neoadjuvant paclitaxel followed by 5-fluorouracil/epirubicin/cyclophosphamide (P-FEC) i	YES	1	1	0	12.0508	9.82533	8.26812	1	1	0	nonTNBC	NA	NA		NA	NA	NA	NA	NA	NA	Her2	Non-basal
GSM809297	68	2	negative	IIA	2	neoadjuvant paclitaxel followed by 5-fluorouracil/epirubicin/cyclophosphamide (P-FEC) i	NO	0	0	0	12.8969	5.91568	8.9177	1	0	0	nonTNBC	NA	NA		NA	NA	NA	NA	NA	NA	Her2	Non-basal
GSM809228	59	2	negative	IIA	2	neoadjuvant paclitaxel followed by 5-fluorouracil/epirubicin/cyclophosphamide (P-FEC) i	NO	1	1	0	11.5513	9.85862	9.03965	1	1	0	nonTNBC	NA	NA		NA	NA	NA	NA	NA	NA	Her2	Non-basal
GSM809195	58	2	negative	IIA	2	neoadjuvant paclitaxel followed by 5-fluorouracil/epirubicin/cyclophosphamide (P-FEC) i	NO	1	1	0	12.6531	10.8867	10.0334	1	1	1	nonTNBC	NA	NA		NA	NA	NA	NA	NA	NA	Her2	Non-basal
GSM809238	56	2	positive	IIB	2	neoadjuvant paclitaxel followed by 5-fluorouracil/epirubicin/cyclophosphamide (P-FEC) i	YES	0	0	1	7.71072	6.04076	10.0887	0	0	1	nonTNBC	NA	NA		NA	NA	NA	NA	NA	NA	Her2	Non-basal
GSM809212	31	2	positive	IIB	2	neoadjuvant paclitaxel followed by 5-fluorouracil/epirubicin/cyclophosphamide (P-FEC) i	NO	0	0	1	12.9981	4.96278	10.4415	1	0	1	nonTNBC	NA	NA		NA	NA	NA	NA	NA	NA	Her2	Non-basal
GSM809243	37	3	negative	IIB	2	neoadjuvant paclitaxel followed by 5-fluorouracil/epirubicin/cyclophosphamide (P-FEC) i	NO	0	0	1	9.45295	6.44838	11.0463	0	0	1	nonTNBC	NA	NA		NA	NA	NA	NA	NA	NA	Her2	Non-basal
GSM809294	61	2	positive	IIB	2	neoadjuvant paclitaxel followed by 5-fluorouracil/epirubicin/cyclophosphamide (P-FEC) i	YES	0	0	1	6.38311	5.06862	11.0833	0	0	1	nonTNBC	NA	NA		NA	NA	NA	NA	NA	NA	Her2	Non-basal
GSM809272	49	3	positive	IIIA	2	neoadjuvant paclitaxel followed by 5-fluorouracil/epirubicin/cyclophosphamide (P-FEC) i	YES	0	0	1	7.13476	8.8685	11.2556	0	1	1	nonTNBC	NA	NA		NA	NA	NA	NA	NA	NA	Her2	Non-basal
GSM809246	50	2	negative	IIA	2	neoadjuvant paclitaxel followed by 5-fluorouracil/epirubicin/cyclophosphamide (P-FEC) i	YES	0	0	1	6.20654	4.19381	11.3412	0	0	1	nonTNBC	NA	NA		NA	NA	NA	NA	NA	NA	Her2	Non-basal
GSM809192	55	2	negative	IIA	2	neoadjuvant paclitaxel followed by 5-fluorouracil/epirubicin/cyclophosphamide (P-FEC) i	YES	0	0	1	7.54287	6.01769	11.375	0	0	1	nonTNBC	NA	NA		NA	NA	NA	NA	NA	NA	Her2	Non-basal
GSM809187	56	3	positive	IIIA	2	neoadjuvant paclitaxel followed by 5-fluorouracil/epirubicin/cyclophosphamide (P-FEC) i	NO	1	1	1	12.5097	10.7811	11.958	1	1	1	nonTNBC	NA	NA		NA	NA	NA	NA	NA	NA	Her2	Non-basal
GSM809264	57	2	positive	IIB	2	neoadjuvant paclitaxel followed by 5-fluorouracil/epirubicin/cyclophosphamide (P-FEC) i	NO	0	0	1	7.54502	6.80867	12.0096	0	0	1	nonTNBC	NA	NA		NA	NA	NA	NA	NA	NA	Her2	Non-basal
GSM809289	48	2	negative	IIA	3	neoadjuvant paclitaxel followed by 5-fluorouracil/epirubicin/cyclophosphamide (P-FEC) i	YES	1	1	1	7.92822	9.46026	12.0635	0	1	1	nonTNBC	NA	NA		NA	NA	NA	NA	NA	NA	Her2	Non-basal
GSM809221	48	2	positive	IIB	3	neoadjuvant paclitaxel followed by 5-fluorouracil/epirubicin/cyclophosphamide (P-FEC) i	NO	0	0	1	6.977	6.46859	12.0991	0	0	1	nonTNBC	NA	NA		NA	NA	NA	NA	NA	NA	Her2	Non-basal
GSM809245	44	2	positive	IIB	2	neoadjuvant paclitaxel followed by 5-fluorouracil/epirubicin/cyclophosphamide (P-FEC) i	NO	0	0	1	7.64519	6.22593	12.2423	0	0	1	nonTNBC	NA	NA		NA	NA	NA	NA	NA	NA	Her2	Non-basal
GSM809199	46	3	positive	IIIA	2	neoadjuvant paclitaxel followed by 5-fluorouracil/epirubicin/cyclophosphamide (P-FEC) i	NO	0	0	1	9.31578	5.91452	12.2688	0	0	1	nonTNBC	NA	NA		NA	NA	NA	NA	NA	NA	Her2	Non-basal
GSM809256	50	2	positive	IIB	3	neoadjuvant paclitaxel followed by 5-fluorouracil/epirubicin/cyclophosphamide (P-FEC) i	YES	0	0	1	6.67778	6.33534	12.2827	0	0	1	nonTNBC	NA	NA		NA	NA	NA	NA	NA	NA	Her2	Non-basal
GSM809271	61	2	positive	IIB	2	neoadjuvant paclitaxel followed by 5-fluorouracil/epirubicin/cyclophosphamide (P-FEC) i	YES	0	0	1	12.8882	6.20913	12.5047	1	0	1	nonTNBC	NA	NA		NA	NA	NA	NA	NA	NA	Her2	Non-basal
GSM809190	48	4	positive	IIIB	2	neoadjuvant paclitaxel followed by 5-fluorouracil/epirubicin/cyclophosphamide (P-FEC) i	NO	0	0	1	10.8032	9.54418	12.5184	1	1	1	nonTNBC	NA	NA		NA	NA	NA	NA	NA	NA	Her2	Non-basal
GSM809202	65	2	positive	IIB	2	neoadjuvant paclitaxel followed by 5-fluorouracil/epirubicin/cyclophosphamide (P-FEC) i	YES	0	0	1	7.11785	5.32965	12.809	0	0	1	nonTNBC	NA	NA		NA	NA	NA	NA	NA	NA	Her2	Non-basal
GSM809211	65	2	positive	IIB	3	neoadjuvant paclitaxel followed by 5-fluorouracil/epirubicin/cyclophosphamide (P-FEC) i	NO	0	0	1	6.20699	5.37256	12.814	0	0	1	nonTNBC	NA	NA		NA	NA	NA	NA	NA	NA	Her2	Non-basal
GSM809226	62	2	positive	IIB	2	neoadjuvant paclitaxel followed by 5-fluorouracil/epirubicin/cyclophosphamide (P-FEC) i	YES	0	0	1	7.70614	7.37821	12.9657	0	0	1	nonTNBC	NA	NA		NA	NA	NA	NA	NA	NA	Her2	Non-basal
GSM809270	66	2	positive	IIB	1	neoadjuvant paclitaxel followed by 5-fluorouracil/epirubicin/cyclophosphamide (P-FEC) i	NO	0	0	1	11.0218	6.98067	13.2561	1	0	1	nonTNBC	NA	NA		NA	NA	NA	NA	NA	NA	Her2	Non-basal
GSM809267	51	2	positive	IIB	3	neoadjuvant paclitaxel followed by 5-fluorouracil/epirubicin/cyclophosphamide (P-FEC) i	NO	0	0	1	6.78124	6.89392	13.3389	0	0	1	nonTNBC	NA	NA		NA	NA	NA	NA	NA	NA	Her2	Non-basal
GSM809217	56	2	positive	IIB	2	neoadjuvant paclitaxel followed by 5-fluorouracil/epirubicin/cyclophosphamide (P-FEC) i	NO	0	0	0	12.1875	7.4532	3.63634	1	0	0	nonTNBC	NA	NA		NA	NA	NA	NA	NA	NA	LumA	Non-basal
GSM809188	40	2	positive	IIB	2	neoadjuvant paclitaxel followed by 5-fluorouracil/epirubicin/cyclophosphamide (P-FEC) i	NO	1	1	0	11.8798	13.0639	6.35571	1	1	0	nonTNBC	NA	NA		NA	NA	NA	NA	NA	NA	LumA	Non-basal
GSM809205	40	2	negative	IIA	2	neoadjuvant paclitaxel followed by 5-fluorouracil/epirubicin/cyclophosphamide (P-FEC) i	NO	1	1	0	11.7348	11.4912	6.53124	1	1	0	nonTNBC	NA	NA		NA	NA	NA	NA	NA	NA	LumA	Non-basal
GSM809293	56	2	positive	IIB	1	neoadjuvant paclitaxel followed by 5-fluorouracil/epirubicin/cyclophosphamide (P-FEC) i	NO	1	1	0	11.8075	11.3179	6.86852	1	1	0	nonTNBC	NA	NA		NA	NA	NA	NA	NA	NA	LumA	Non-basal
GSM809196	33	3	positive	IIIA	2	neoadjuvant paclitaxel followed by 5-fluorouracil/epirubicin/cyclophosphamide (P-FEC) i	NO	1	1	0	12.1268	12.2543	7.21056	1	1	0	nonTNBC	NA	NA		NA	NA	NA	NA	NA	NA	LumA	Non-basal
GSM809291	37	2	negative	IIA	2	neoadjuvant paclitaxel followed by 5-fluorouracil/epirubicin/cyclophosphamide (P-FEC) i	NO	0	0	1	11.0882	7.98071	7.65663	1	0	0	nonTNBC	NA	NA		NA	NA	NA	NA	NA	NA	LumA	Non-basal
GSM809240	45	3	negative	IIB	2	neoadjuvant paclitaxel followed by 5-fluorouracil/epirubicin/cyclophosphamide (P-FEC) i	NO	1	1	0	11.7604	12.2179	7.75787	1	1	0	nonTNBC	NA	NA		NA	NA	NA	NA	NA	NA	LumA	Non-basal
GSM809286	49	2	negative	IIA	1	neoadjuvant paclitaxel followed by 5-fluorouracil/epirubicin/cyclophosphamide (P-FEC) i	NO	1	1	0	10.4397	12.4338	7.78697	1	1	0	nonTNBC	NA	NA		NA	NA	NA	NA	NA	NA	LumA	Non-basal
GSM809260	48	2	negative	IIA	1	neoadjuvant paclitaxel followed by 5-fluorouracil/epirubicin/cyclophosphamide (P-FEC) i	NO	1	1	0	9.78775	10.5285	7.81275	1	1	0	nonTNBC	NA	NA		NA	NA	NA	NA	NA	NA	LumA	Non-basal
GSM809296	42	2	positive	IIB	1	neoadjuvant paclitaxel followed by 5-fluorouracil/epirubicin/cyclophosphamide (P-FEC) i	NO	1	1	0	10.9203	11.3996	7.99908	1	1	0	nonTNBC	NA	NA		NA	NA	NA	NA	NA	NA	LumA	Non-basal
GSM809275	73	2	positive	IIB	2	neoadjuvant paclitaxel followed by 5-fluorouracil/epirubicin/cyclophosphamide (P-FEC) i	NO	1	1	0	12.0495	8.12412	8.06133	1	0	0	nonTNBC	NA	NA		NA	NA	NA	NA	NA	NA	LumA	Non-basal
GSM809189	57	3	positive	IIIA	2	neoadjuvant paclitaxel followed by 5-fluorouracil/epirubicin/cyclophosphamide (P-FEC) i	NO	0	0	0	12.7454	6.94629	8.07321	1	0	0	nonTNBC	NA	NA		NA	NA	NA	NA	NA	NA	LumA	Non-basal
GSM809257	48	2	positive	IIB	1	neoadjuvant paclitaxel followed by 5-fluorouracil/epirubicin/cyclophosphamide (P-FEC) i	NO	1	1	0	13.0721	13.0485	8.11565	1	1	0	nonTNBC	NA	NA		NA	NA	NA	NA	NA	NA	LumA	Non-basal
GSM809288	45	2	positive	IIB	2	neoadjuvant paclitaxel followed by 5-fluorouracil/epirubicin/cyclophosphamide (P-FEC) i	NO	1	1	0	10.6412	11.1202	8.17157	1	1	0	nonTNBC	NA	NA		NA	NA	NA	NA	NA	NA	LumA	Non-basal
GSM809268	63	2	positive	IIB	1	neoadjuvant paclitaxel followed by 5-fluorouracil/epirubicin/cyclophosphamide (P-FEC) i	NO	1	1	0	12.3589	9.69724	8.22321	1	1	0	nonTNBC	NA	NA		NA	NA	NA	NA	NA	NA	LumA	Non-basal
GSM809235	57	2	positive	IIB	3	neoadjuvant paclitaxel followed by 5-fluorouracil/epirubicin/cyclophosphamide (P-FEC) i	NO	1	1	0	13.1419	7.03614	8.23247	1	0	0	nonTNBC	NA	NA		NA	NA	NA	NA	NA	NA	LumA	Non-basal
GSM809292	47	2	negative	IIA	2	neoadjuvant paclitaxel followed by 5-fluorouracil/epirubicin/cyclophosphamide (P-FEC) i	NO	1	1	0	11.106	10.2032	8.28089	1	1	0	nonTNBC	NA	NA		NA	NA	NA	NA	NA	NA	LumA	Non-basal
GSM809298	61	1	positive	IIA	2	neoadjuvant paclitaxel followed by 5-fluorouracil/epirubicin/cyclophosphamide (P-FEC) i	YES	0	0	0	11.7591	7.86425	8.52704	1	0	0	nonTNBC	NA	NA		NA	NA	NA	NA	NA	NA	LumA	Non-basal
GSM809283	56	2	positive	IIB	2	neoadjuvant paclitaxel followed by 5-fluorouracil/epirubicin/cyclophosphamide (P-FEC) i	NO	1	1	0	12.7927	11.0178	8.52726	1	1	0	nonTNBC	NA	NA		NA	NA	NA	NA	NA	NA	LumA	Non-basal
GSM809191	49	2	negative	IIA	1	neoadjuvant paclitaxel followed by 5-fluorouracil/epirubicin/cyclophosphamide (P-FEC) i	NO	1	1	0	13.742	11.7629	8.53491	1	1	0	nonTNBC	NA	NA		NA	NA	NA	NA	NA	NA	LumA	Non-basal
GSM809218	43	2	negative	IIA	2	neoadjuvant paclitaxel followed by 5-fluorouracil/epirubicin/cyclophosphamide (P-FEC) i	NO	1	1	0	12.4536	11.1109	8.79831	1	1	0	nonTNBC	NA	NA		NA	NA	NA	NA	NA	NA	LumA	Non-basal
GSM809262	48	1	positive	IIA	2	neoadjuvant paclitaxel followed by 5-fluorouracil/epirubicin/cyclophosphamide (P-FEC) i	NO	1	1	0	11.5865	12.5536	8.87653	1	1	0	nonTNBC	NA	NA		NA	NA	NA	NA	NA	NA	LumA	Non-basal
GSM809206	35	2	positive	IIB	2	neoadjuvant paclitaxel followed by 5-fluorouracil/epirubicin/cyclophosphamide (P-FEC) i	NO	0	0	0	12.3393	8.36095	8.98858	1	1	0	nonTNBC	NA	NA		NA	NA	NA	NA	NA	NA	LumA	Non-basal
GSM809281	60	2	negative	IIA	3	neoadjuvant paclitaxel followed by 5-fluorouracil/epirubicin/cyclophosphamide (P-FEC) i	NO	0	0	1	12.2406	10.2995	9.06577	1	1	0	nonTNBC	NA	NA		NA	NA	NA	NA	NA	NA	LumA	Non-basal
GSM809207	59	2	positive	IIB	1	neoadjuvant paclitaxel followed by 5-fluorouracil/epirubicin/cyclophosphamide (P-FEC) i	NO	1	1	1	12.9705	12.1483	9.44725	1	1	1	nonTNBC	NA	NA		NA	NA	NA	NA	NA	NA	LumA	Non-basal
GSM809252	43	2	negative	IIA	3	neoadjuvant paclitaxel followed by 5-fluorouracil/epirubicin/cyclophosphamide (P-FEC) i	NO	1	1	1	10.5752	10.5662	9.99663	1	1	1	nonTNBC	NA	NA		NA	NA	NA	NA	NA	NA	LumA	Non-basal
GSM809193	45	3	negative	IIB	2	neoadjuvant paclitaxel followed by 5-fluorouracil/epirubicin/cyclophosphamide (P-FEC) i	NO	0	0	1	12.2083	7.22021	12.2972	1	0	1	nonTNBC	NA	NA		NA	NA	NA	NA	NA	NA	LumA	Non-basal
GSM809213	46	2	positive	IIB	1	neoadjuvant paclitaxel followed by 5-fluorouracil/epirubicin/cyclophosphamide (P-FEC) i	YES	1	1	0	9.25652	8.83472	5.71545	0	1	0	nonTNBC	NA	NA		NA	NA	NA	NA	NA	NA	LumB	Non-basal
GSM809229	53	2	positive	IIB	2	neoadjuvant paclitaxel followed by 5-fluorouracil/epirubicin/cyclophosphamide (P-FEC) i	YES	1	1	0	12.9356	10.644	6.22155	1	1	0	nonTNBC	NA	NA		NA	NA	NA	NA	NA	NA	LumB	Non-basal
GSM809234	57	3	positive	IIIA	2	neoadjuvant paclitaxel followed by 5-fluorouracil/epirubicin/cyclophosphamide (P-FEC) i	NO	0	0	0	11.7167	7.27615	6.78669	1	0	0	nonTNBC	NA	NA		NA	NA	NA	NA	NA	NA	LumB	Non-basal
GSM809290	44	1	positive	IIA	1	neoadjuvant paclitaxel followed by 5-fluorouracil/epirubicin/cyclophosphamide (P-FEC) i	NO	1	1	1	10.5627	10.4645	7.65065	1	1	0	nonTNBC	NA	NA		NA	NA	NA	NA	NA	NA	LumB	Non-basal
GSM809197	44	4	positive	IIIB	1	neoadjuvant paclitaxel followed by 5-fluorouracil/epirubicin/cyclophosphamide (P-FEC) i	NO	1	1	0	11.865	13.0793	7.75145	1	1	0	nonTNBC	NA	NA		NA	NA	NA	NA	NA	NA	LumB	Non-basal
GSM809263	49	1	positive	IIA	2	neoadjuvant paclitaxel followed by 5-fluorouracil/epirubicin/cyclophosphamide (P-FEC) i	NO	1	1	0	12.6545	11.1285	7.81399	1	1	0	nonTNBC	NA	NA		NA	NA	NA	NA	NA	NA	LumB	Non-basal
GSM809284	40	2	positive	IIB	2	neoadjuvant paclitaxel followed by 5-fluorouracil/epirubicin/cyclophosphamide (P-FEC) i	NO	1	1	0	11.0654	10.8199	7.814	1	1	0	nonTNBC	NA	NA		NA	NA	NA	NA	NA	NA	LumB	Non-basal
GSM809184	46	3	positive	IIIA	3	neoadjuvant paclitaxel followed by 5-fluorouracil/epirubicin/cyclophosphamide (P-FEC) i	NO	0	0	0	11.7856	7.52441	7.84752	1	0	0	nonTNBC	NA	NA		NA	NA	NA	NA	NA	NA	LumB	Non-basal
GSM809215	33	2	negative	IIA	2	neoadjuvant paclitaxel followed by 5-fluorouracil/epirubicin/cyclophosphamide (P-FEC) i	NO	1	1	0	12.285	9.67119	7.86366	1	1	0	nonTNBC	NA	NA		NA	NA	NA	NA	NA	NA	LumB	Non-basal
GSM809210	49	2	positive	IIB	2	neoadjuvant paclitaxel followed by 5-fluorouracil/epirubicin/cyclophosphamide (P-FEC) i	NO	1	1	0	10.7438	11.5399	7.86461	1	1	0	nonTNBC	NA	NA		NA	NA	NA	NA	NA	NA	LumB	Non-basal
GSM809285	68	2	positive	IIB	2	neoadjuvant paclitaxel followed by 5-fluorouracil/epirubicin/cyclophosphamide (P-FEC) i	NO	0	0	0	12.7194	5.61175	7.9749	1	0	0	nonTNBC	NA	NA		NA	NA	NA	NA	NA	NA	LumB	Non-basal
GSM809253	54	2	negative	IIA	1	neoadjuvant paclitaxel followed by 5-fluorouracil/epirubicin/cyclophosphamide (P-FEC) i	YES	1	1	0	12.3348	8.4392	8.11147	1	1	0	nonTNBC	NA	NA		NA	NA	NA	NA	NA	NA	LumB	Non-basal
GSM809250	36	3	negative	IIB	2	neoadjuvant paclitaxel followed by 5-fluorouracil/epirubicin/cyclophosphamide (P-FEC) i	NO	1	1	0	12.1794	11.125	8.12496	1	1	0	nonTNBC	NA	NA		NA	NA	NA	NA	NA	NA	LumB	Non-basal
GSM809201	46	2	positive	IIB	2	neoadjuvant paclitaxel followed by 5-fluorouracil/epirubicin/cyclophosphamide (P-FEC) i	NO	0	0	0	11.7087	8.16703	8.3464	1	0	0	nonTNBC	NA	NA		NA	NA	NA	NA	NA	NA	LumB	Non-basal
GSM809249	54	3	positive	IIIA	2	neoadjuvant paclitaxel followed by 5-fluorouracil/epirubicin/cyclophosphamide (P-FEC) i	NO	1	1	1	13.4501	8.35958	8.47157	1	1	0	nonTNBC	NA	NA		NA	NA	NA	NA	NA	NA	LumB	Non-basal
GSM809279	48	3	negative	IIB	2	neoadjuvant paclitaxel followed by 5-fluorouracil/epirubicin/cyclophosphamide (P-FEC) i	NO	1	1	0	11.8364	11.762	8.67976	1	1	0	nonTNBC	NA	NA		NA	NA	NA	NA	NA	NA	LumB	Non-basal
GSM809242	58	2	negative	IIA	2	neoadjuvant paclitaxel followed by 5-fluorouracil/epirubicin/cyclophosphamide (P-FEC) i	NO	0	0	0	12.7318	7.5774	8.68464	1	0	0	nonTNBC	NA	NA		NA	NA	NA	NA	NA	NA	LumB	Non-basal
GSM809219	60	2	positive	IIB	2	neoadjuvant paclitaxel followed by 5-fluorouracil/epirubicin/cyclophosphamide (P-FEC) i	NO	1	1	0	12.1772	10.6298	8.75951	1	1	0	nonTNBC	NA	NA		NA	NA	NA	NA	NA	NA	LumB	Non-basal
GSM809265	54	2	positive	IIB	2	neoadjuvant paclitaxel followed by 5-fluorouracil/epirubicin/cyclophosphamide (P-FEC) i	NO	0	0	0	12.9274	8.25273	8.92933	1	0	0	nonTNBC	NA	NA		NA	NA	NA	NA	NA	NA	LumB	Non-basal
GSM809241	27	2	negative	IIA	2	neoadjuvant paclitaxel followed by 5-fluorouracil/epirubicin/cyclophosphamide (P-FEC) i	NO	1	1	0	12.586	9.82966	9.11842	1	1	0	nonTNBC	NA	NA		NA	NA	NA	NA	NA	NA	LumB	Non-basal
GSM809233	47	2	positive	IIB	2	neoadjuvant paclitaxel followed by 5-fluorouracil/epirubicin/cyclophosphamide (P-FEC) i	NO	0	0	0	11.5028	8.34375	9.1705	1	0	0	nonTNBC	NA	NA		NA	NA	NA	NA	NA	NA	LumB	Non-basal
GSM809261	70	2	positive	IIB	2	neoadjuvant paclitaxel followed by 5-fluorouracil/epirubicin/cyclophosphamide (P-FEC) i	NO	0	0	0	13.2408	5.45161	9.49532	1	0	1	nonTNBC	NA	NA		NA	NA	NA	NA	NA	NA	LumB	Non-basal
GSM809287	55	2	negative	IIA	2	neoadjuvant paclitaxel followed by 5-fluorouracil/epirubicin/cyclophosphamide (P-FEC) i	NO	0	0	0	11.323	6.10419	9.78884	1	0	1	nonTNBC	NA	NA		NA	NA	NA	NA	NA	NA	LumB	Non-basal
GSM809269	42	2	positive	IIB	2	neoadjuvant paclitaxel followed by 5-fluorouracil/epirubicin/cyclophosphamide (P-FEC) i	NO	1	1	0	11.1416	7.8892	10.0719	1	0	1	nonTNBC	NA	NA		NA	NA	NA	NA	NA	NA	LumB	Non-basal
GSM809244	39	3	positive	IIIA	1	neoadjuvant paclitaxel followed by 5-fluorouracil/epirubicin/cyclophosphamide (P-FEC) i	NO	0	0	0	9.35287	8.85412	6.75819	0	1	0	nonTNBC	NA	NA		NA	NA	NA	NA	NA	NA	Normal	Non-basal
GSM809208	50	2	positive	IIB	2	neoadjuvant paclitaxel followed by 5-fluorouracil/epirubicin/cyclophosphamide (P-FEC) i	NO	0	0	0	9.74266	8.39233	7.89551	0	1	0	nonTNBC	NA	NA		NA	NA	NA	NA	NA	NA	Normal	Non-basal
GSM809258	59	2	negative	IIA	2	neoadjuvant paclitaxel followed by 5-fluorouracil/epirubicin/cyclophosphamide (P-FEC) i	NO	1	1	1	9.79743	9.44634	8.26544	1	1	0	nonTNBC	NA	NA		NA	NA	NA	NA	NA	NA	Normal	Non-basal
GSM809255	62	2	positive	IIB	3	neoadjuvant paclitaxel followed by 5-fluorouracil/epirubicin/cyclophosphamide (P-FEC) i	NO	0	0	0	10.7491	8.27886	8.34917	1	0	0	nonTNBC	NA	NA		NA	NA	NA	NA	NA	NA	Normal	Non-basal
GSM809259	48	2	negative	IIA	1	neoadjuvant paclitaxel followed by 5-fluorouracil/epirubicin/cyclophosphamide (P-FEC) i	NO	1	1	0	9.89322	11.1684	9.23249	1	1	0	nonTNBC	NA	NA		NA	NA	NA	NA	NA	NA	Normal	Non-basal
GSM809239	68	2	positive	IIB	2	neoadjuvant paclitaxel followed by 5-fluorouracil/epirubicin/cyclophosphamide (P-FEC) i	NO	0	0	0	5.46132	3.35049	4.75492	0	0	0	TNBC	BL1	BL1	BL1	-0.0248801	0.489593	-0.45509	0.128987	-0.178601	-0.300055	Basal	Basal
GSM809185	56	3	positive	IIIA	3	neoadjuvant paclitaxel followed by 5-fluorouracil/epirubicin/cyclophosphamide (P-FEC) i	YES	0	0	0	8.11702	5.27599	6.47923	0	0	0	TNBC	BL1	BL1	BL1	0.0148381	0.351315	-0.231162	0.10625	0.027519	-0.297643	Basal	Basal
GSM809282	39	2	positive	IIB	2	neoadjuvant paclitaxel followed by 5-fluorouracil/epirubicin/cyclophosphamide (P-FEC) i	NO	0	0	1	5.93065	4.01988	6.64519	0	0	0	TNBC	BL1	BL1	BL1	0.348077	0.50222	-0.31368	-0.201039	-0.455866	-0.361093	Basal	Basal
GSM809225	61	2	positive	IIB	3	neoadjuvant paclitaxel followed by 5-fluorouracil/epirubicin/cyclophosphamide (P-FEC) i	YES	0	0	0	5.89618	6.44436	6.93589	0	0	0	TNBC	BL1	BL1	BL1	-0.144699	0.479414	-0.178353	0.37711	-0.230522	-0.381994	Basal	Basal
GSM809204	30	2	negative	IIA	2	neoadjuvant paclitaxel followed by 5-fluorouracil/epirubicin/cyclophosphamide (P-FEC) i	NO	0	0	0	7.0665	5.76947	7.84512	0	0	0	TNBC	BL1	BL1	BL1	0.108085	0.306028	-0.272288	0.0817899	-0.0213033	-0.412185	Basal	Basal
GSM809273	63	3	positive	IIIA	3	neoadjuvant paclitaxel followed by 5-fluorouracil/epirubicin/cyclophosphamide (P-FEC) i	NO	0	0	0	5.22084	2.31225	7.87465	0	0	0	TNBC	BL1	BL1	BL1	0.168386	0.490599	-0.250786	0.0804392	-0.403472	-0.439443	Basal	Basal
GSM809274	53	1	positive	IIA	3	neoadjuvant paclitaxel followed by 5-fluorouracil/epirubicin/cyclophosphamide (P-FEC) i	YES	0	0	0	4.82457	5.15424	8.83244	0	0	0	TNBC	BL1	BL1	BL1	-0.323879	0.661932	-0.338338	0.466741	-0.443598	-0.312558	Basal	Basal
GSM809236	47	2	positive	IIB	2	neoadjuvant paclitaxel followed by 5-fluorouracil/epirubicin/cyclophosphamide (P-FEC) i	YES	0	0	1	7.03907	6.33946	7.56543	0	0	0	TNBC	BL2	BL2	BL2	-0.00771655	-0.178646	0.0356728	-0.0894747	0.218468	0.110108	Basal	Basal
GSM809224	63	2	negative	IIA	2	neoadjuvant paclitaxel followed by 5-fluorouracil/epirubicin/cyclophosphamide (P-FEC) i	NO	0	0	0	8.44068	4.94203	8.00177	0	0	0	TNBC	BL2	BL2	BL2	0.263074	0.136218	-0.312783	-0.197477	0.325189	-0.138553	Basal	Basal
GSM809227	49	2	positive	IIB	2	neoadjuvant paclitaxel followed by 5-fluorouracil/epirubicin/cyclophosphamide (P-FEC) i	NO	0	0	0	7.14281	5.44432	6.12001	0	0	0	TNBC	IM	IM	Bl1	0.569349	0.265804	-0.500084	-0.495116	0.166735	-0.344017	Basal	Basal
GSM809231	28	2	positive	IIB	2	neoadjuvant paclitaxel followed by 5-fluorouracil/epirubicin/cyclophosphamide (P-FEC) i	YES	0	0	0	6.57326	6.76652	7.84876	0	0	0	TNBC	M	M	M	-0.41843	0.469908	-0.287684	0.578177	-0.254618	-0.33532	Basal	Basal
GSM809277	36	2	negative	IIA	3	neoadjuvant paclitaxel followed by 5-fluorouracil/epirubicin/cyclophosphamide (P-FEC) i	NO	0	0	0	5.79462	6.10308	9.0539	0	0	0	TNBC	M	M	M	-0.720301	0.337104	-0.0493785	0.770783	-0.14773	-0.226279	Basal	Basal
GSM809209	43	3	positive	IIIA	3	neoadjuvant paclitaxel followed by 5-fluorouracil/epirubicin/cyclophosphamide (P-FEC) i	NO	0	0	0	7.79258	5.34903	6.62476	0	0	0	TNBC	UNS	UNS	BL1	0.470805	0.431838	-0.367811	-0.373546	-0.12756	-0.382705	Basal	Basal
GSM809247	54	4	positive	IIIB	3	neoadjuvant paclitaxel followed by 5-fluorouracil/epirubicin/cyclophosphamide (P-FEC) i	NO	0	0	0	7.40517	5.18216	7.04757	0	0	0	TNBC	UNS	UNS	BL1	0.309459	0.349651	-0.414155	-0.307165	0.241264	-0.305281	Basal	Basal
GSM809223	52	4	positive	IIIB	3	neoadjuvant paclitaxel followed by 5-fluorouracil/epirubicin/cyclophosphamide (P-FEC) i	NO	0	0	0	8.98275	3.89706	7.20299	0	0	0	TNBC	UNS	UNS	BL1	0.462177	0.459889	-0.50561	-0.304901	-0.109688	-0.351611	Basal	Basal
GSM809200	48	2	positive	IIB	2	neoadjuvant paclitaxel followed by 5-fluorouracil/epirubicin/cyclophosphamide (P-FEC) i	NO	0	0	1	8.44749	7.78733	8.93942	0	0	0	TNBC	UNS	UNS	BL1	0.384457	0.341288	-0.23294	-0.194456	-0.0981911	-0.411237	Basal	Basal
GSM809222	72	2	negative	IIA	2	neoadjuvant paclitaxel followed by 5-fluorouracil/epirubicin/cyclophosphamide (P-FEC) i	NO	0	0	0	8.35844	6.2039	7.34401	0	0	0	TNBC	BL2	BL2	BL2	-0.290559	-0.489122	0.280588	0.147746	0.376165	0.26116	Her2	Non-basal
GSM809276	55	4	positive	IIIB	2	neoadjuvant paclitaxel followed by 5-fluorouracil/epirubicin/cyclophosphamide (P-FEC) i	NO	0	0	1	6.15273	4.56944	8.40521	0	0	0	TNBC	BL2	BL2	BL2	-0.202404	-0.239966	-0.00742147	0.0352605	0.303902	0.196973	Her2	Non-basal
GSM809232	68	2	positive	IIB	2	neoadjuvant paclitaxel followed by 5-fluorouracil/epirubicin/cyclophosphamide (P-FEC) i	YES	0	0	0	8.13354	6.38492	5.65278	0	0	0	TNBC	IM	IM	LAR	0.60087	-0.420799	0.485179	-0.579344	-0.00673296	0.162733	Her2	Non-basal
GSM809295	68	2	positive	IIB	3	neoadjuvant paclitaxel followed by 5-fluorouracil/epirubicin/cyclophosphamide (P-FEC) i	YES	0	0	0	6.48111	6.64164	6.80391	0	0	0	TNBC	IM	IM	BL2	0.442366	-0.489835	0.275198	-0.447178	0.369213	0.115675	Her2	Non-basal
GSM809280	60	2	positive	IIB	3	neoadjuvant paclitaxel followed by 5-fluorouracil/epirubicin/cyclophosphamide (P-FEC) i	YES	0	0	0	6.43021	5.94867	8.04256	0	0	0	TNBC	IM	IM	LAR	0.441776	-0.0481563	-0.337912	-0.554219	-0.139403	0.38939	Her2	Non-basal
GSM809266	70	2	positive	IIB	2	neoadjuvant paclitaxel followed by 5-fluorouracil/epirubicin/cyclophosphamide (P-FEC) i	YES	0	0	0	7.56691	6.36841	9.02734	0	0	0	TNBC	IM	IM	BL2	0.631344	-0.411696	0.29118	-0.598259	0.106813	0.0460919	Her2	Non-basal
GSM809237	63	2	positive	IIB	3	neoadjuvant paclitaxel followed by 5-fluorouracil/epirubicin/cyclophosphamide (P-FEC) i	YES	0	0	0	7.58533	5.39245	6.93457	0	0	0	TNBC	LAR	LAR	LAR	-0.328105	-0.0927895	-0.297291	0.0468263	-0.0458445	0.61116	Her2	Non-basal
GSM809220	58	2	positive	IIB	1	neoadjuvant paclitaxel followed by 5-fluorouracil/epirubicin/cyclophosphamide (P-FEC) i	NO	0	0	0	6.85134	4.44589	8.06896	0	0	0	TNBC	LAR	LAR	LAR	-0.259433	-0.318656	-0.0976643	-0.0283476	0.28541	0.5188	Her2	Non-basal
GSM809278	63	2	positive	IIB	2	neoadjuvant paclitaxel followed by 5-fluorouracil/epirubicin/cyclophosphamide (P-FEC) i	NO	0	0	0	6.41116	5.40814	8.85334	0	0	0	TNBC	LAR	LAR	LAR	-0.14364	-0.154629	-0.239087	-0.103359	0.127218	0.525791	Her2	Non-basal
GSM809230	42	2	negative	IIA	2	neoadjuvant paclitaxel followed by 5-fluorouracil/epirubicin/cyclophosphamide (P-FEC) i	NO	0	0	0	8.9301	7.92267	7.40015	0	0	0	TNBC	LAR	LAR	LAR	-0.461033	-0.684089	0.338999	0.32206	0.294621	0.589738	LumA	Non-basal
GSM809186	67	3	positive	IIIA	2	neoadjuvant paclitaxel followed by 5-fluorouracil/epirubicin/cyclophosphamide (P-FEC) i	NO	0	0	0	7.10378	7.37153	9.24232	0	0	0	TNBC	LAR	LAR	LAR	0.055357	-0.474319	0.243883	-0.255855	-0.00118568	0.630649	Normal	Non-basal
GSM809254	47	2	positive	IIB	2	neoadjuvant paclitaxel followed by 5-fluorouracil/epirubicin/cyclophosphamide (P-FEC) i	NO	1	1	0	7.57028	8.09189	2.22012	0	0	0	TNBC	MSL	MSL	M	-0.393506	-0.52591	0.730968	0.341343	0.0942727	0.142906	Normal	Non-basal
GSM809248	36	2	positive	IIB	2	neoadjuvant paclitaxel followed by 5-fluorouracil/epirubicin/cyclophosphamide (P-FEC) i	YES	0	0	0	8.65211	7.95456	2.87308	0	0	0	TNBC	MSL	MSL	M	-0.271066	-0.40487	0.724301	0.261109	0.052189	0.0825836	Normal	Non-basal
GSM809251	61	2	positive	IIB	2	neoadjuvant paclitaxel followed by 5-fluorouracil/epirubicin/cyclophosphamide (P-FEC) i	NO	0	0	0	8.4156	7.00897	3.74777	0	0	0	TNBC	MSL	MSL	LAR	0.0291887	-0.40987	0.701991	-0.0843377	-0.0751528	0.0735233	Normal	Non-basal
GSM809214	42	2	positive	IIB	2	neoadjuvant paclitaxel followed by 5-fluorouracil/epirubicin/cyclophosphamide (P-FEC) i	NO	0	0	0	8.33687	7.72573	4.63908	0	0	0	TNBC	MSL	MSL	M	-0.484277	-0.472804	0.662465	0.400491	0.000538072	0.175696	Normal	Non-basal

## Sheet: GSE22358
!Sample_title	GEO_ID	SLIDENAME	SAMPLE	STUDY	PAM50	p53 status by amplichip	P53_IHC	tumor size (cm)	GRADE	RESPONSE	neoadjuvant chemotherapy	ER_PATH	PR_PATH	HER2_PATH	ESR1_37893	ERBB2_38777	PGR_15163	ER_FILTER	PR_FILTER	HER2_FILTER	TNBC_FILTER	TNBCtype	TNBC4type	IM	BL1	MSL	M	BL2	LAR
K826609	GSM508519	H1AUNC44K-H1-0145	K826609	Xena	Basal	MUTANT	POSITIVE	2.5	3	PARTIAL RESPONSE	docetaxel-Capecitabine	0	0	0	-2.523	1.235	-2.646	0	0	0	TNBC	BL1	1-BL1	0.417114	0.577953	-0.523092	-0.242849	-0.267071	-0.232903
H957385	GSM508545	H1AUNC44K-H1-0037	H957385	Xena	Basal	MUTANT	POSITIVE	12	3	PARTIAL RESPONSE	(docetaxel-Capecitabine)+ Trastuzumab	0	0	1	-3.509	2.196	-2.641	0	0	0	TNBC	BL1	1-BL1	-0.0580189	0.483617	-0.269237	0.208336	-0.61066	-0.249162
J762326	GSM508554	H1AUNC44K-H1-0150	J762326	Xena	Basal	MUTANT	NEGATIVE	2	3	PARTIAL RESPONSE	docetaxel-Capecitabine	0	0	0	-4.049	0.865	-2.197	0	0	0	TNBC	BL1	1-BL1	0.395344	0.632511	-0.376565	-0.164604	-0.617188	-0.269369
J168936	GSM508558	H1AUNC44K-H1-0059	J168936	Xena	Basal	MUTANT	POSITIVE	6	3	PARTIAL RESPONSE	docetaxel-Capecitabine	0	0	0	-0.765	1.325	-2.191	0	0	0	TNBC	BL1	1-BL1	-0.200847	0.417771	-0.42957	0.170764	0.136969	-0.225945
H629719	GSM508563	H1AUNC44K-H1-0008	H629719	Xena	Basal	MUTANT	UNDETERMINED	2.5	3	PARTIAL RESPONSE	(docetaxel-Capecitabine)+ Trastuzumab	0	0	1	-4.691	0.869	-2.014	0	0	0	TNBC	BL1	1-BL1	0.253386	0.426194	-0.0592587	-0.109553	-0.483667	-0.249443
M256098	GSM508590	H1AUNC44K-H1-0371	M256098	Xena	Basal	MUTANT	POSITIVE	4	3	COMPLETE RESPONSE	docetaxel-Capecitabine	0	0	0	-2.457	-0.412	-2.724	0	0	0	TNBC	BL1	1-BL1	0.151196	0.227005	-0.200315	-0.0465358	-0.145026	-0.179424
J472757	GSM508632	H1AUNC44K-H1-0119	J472757	Xena	Basal	MUTANT	NEGATIVE	3	3	COMPLETE RESPONSE	docetaxel-Capecitabine	0	0	0	-3.058	0.924	-2.226	0	0	0	TNBC	BL1	1-BL1	-0.0431894	0.386815	-0.373121	0.0844415	-0.193087	-0.234663
N820418	GSM508637	H1AUNC44K-H1-0328	N820418	Xena	Basal	MUTANT	POSITIVE	7	3	NA	docetaxel-Capecitabine	0	0	0	-3.128	2.349	-1.715	0	0	0	TNBC	BL1	1-BL1	0.206469	0.627619	-0.446494	-0.11122	-0.484445	-0.273699
O219016	GSM508649	H1AUNC44K-H1-0354	O219016	Xena	Basal	MUTANT	NEGATIVE	8	2	NA	docetaxel-Capecitabine	0	0	0	-4.375	2.187	-2.29	0	0	0	TNBC	BL1	1-BL1	-0.395924	0.577072	-0.314775	0.433181	-0.514039	-0.185121
L444939	GSM508652	H1AUNC44K-H1-0125	L444939	Xena	Basal	WILDTYPE	NEGATIVE	7.5	3	NA	docetaxel-Capecitabine	0	0	0	-2.585	-0.371	-2.087	0	0	0	TNBC	BL1	1-BL1	-0.0117873	0.227572	-0.162727	0.11152	-0.157311	-0.225201
N123517	GSM508663	H1AUNC44K-H1-0353	N123517	Xena	Basal	WILDTYPE	UNDETERMINED	5.1	3	NA	docetaxel-Capecitabine	NA	NA	0	-2.124	1.983	-1.977	0	0	0	TNBC	BL1	1-BL1	0.0875566	0.339885	-0.264475	-0.0193086	-0.314936	-0.225502
K320417	GSM508664	H1AUNC44K-H1-0097	K320417	Xena	Basal	MUTANT	POSITIVE	3	NA	NA	docetaxel-Capecitabine	0	0	0	-3.214	0.858	-2.432	0	0	0	TNBC	BL1	1-BL1	0.452919	0.617705	-0.246578	-0.351228	-0.363448	-0.230374
L775237	GSM508667	H1AUNC44K-H1-0510	L775237	Xena	Basal	WILDTYPE	POSITIVE	4.5	2	NEAR COMPLETE RESPONSE	(docetaxel-Capecitabine)+ Trastuzumab	1	0	1	-2.463	1.401	-1.445	0	0	0	TNBC	BL1	1-BL1	0.0642106	0.58069	-0.407875	0.0160898	-0.134147	-0.241281
M308596	GSM508737	H1AUNC44K-H1-0501	M308596	Xena	Basal	WILDTYPE	POSITIVE	5.5	1	PARTIAL RESPONSE	docetaxel-Capecitabine	1	1	0	-3.195	1.329	-1.945	0	0	0	TNBC	BL1	1-BL1	0.180197	0.463365	-0.256055	-0.128108	-0.300563	-0.242085
J168937	GSM508743	H1AUNC44K-H1-0433	J168937	Xena	Basal	MUTANT	NEGATIVE	13.3	3	PARTIAL RESPONSE	docetaxel-Capecitabine	0	0	0	-1.527	2.211	-2.655	0	0	0	TNBC	BL1	1-BL1	-0.259907	0.769425	-0.527859	0.290479	-0.353774	-0.106607
P553317	GSM508746	H1AUNC44K-H1-0370	P553317	Xena	Basal	WILDTYPE	POSITIVE	4	3	PARTIAL RESPONSE	docetaxel-Capecitabine	0	0	0	-1.829	0.034	-1.664	0	0	0	TNBC	BL1	1-BL1	-0.011676	0.232151	-0.272809	0.0850071	0.116523	-0.10441
M200498	GSM508751	H1AUNC44K-H1-0359	M200498	Xena	Basal	MUTANT	NEGATIVE	7.7	1	PARTIAL RESPONSE	docetaxel-Capecitabine	0	0	0	-2.489	1.528	-1.534	0	0	0	TNBC	BL1	1-BL1	-0.0955045	0.21391	-0.238061	0.120213	-0.213964	-0.125343
K282376	GSM508761	H1AUNC44K-H1-0147	K282376	Xena	Basal	MUTANT	POSITIVE	8	3	PARTIAL RESPONSE	docetaxel-Capecitabine	0	0	0	-3.293	1.459	-2.017	0	0	0	TNBC	BL1	1-BL1	-0.270198	0.446491	-0.333431	0.385331	0.00239422	-0.302971
J460617	GSM508762	H1AUNC44K-H1-0146	J460617	Xena	Basal	WILDTYPE	UNDETERMINED	4	3	PARTIAL RESPONSE	docetaxel-Capecitabine	1	0	0	-0.03	1.188	-2.296	0	0	0	TNBC	BL1	1-BL1	0.00773292	0.475296	-0.321962	0.0327124	-0.522324	-0.251587
J018787	GSM508578	H1AUNC44K-H1-0143	J018787	Xena	Basal	NA	POSITIVE	4.5	3	PARTIAL RESPONSE	docetaxel-Capecitabine	0	0	0	-1.907	0.074	-2.347	0	0	0	TNBC	IM	1-BL1	0.51041	0.4121	-0.326617	-0.431682	-0.28718	-0.209807
J168308	GSM508651	H1AUNC44K-H1-0115	J168308	Xena	Basal	MUTANT	POSITIVE	35	3	NA	docetaxel-Capecitabine	0	0	0	-2.963	1.161	-2.557	0	0	0	TNBC	IM	1-BL1	0.410972	0.3007	-0.520087	-0.473348	0.0196769	0.017413
I258325	GSM508657	H1AUNC44K-H1-0325	I258325	Xena	Basal	MUTANT	POSITIVE	6.5	3	NA	docetaxel-Capecitabine	0	0	0	-0.463	0.525	-1.88	0	0	0	TNBC	IM	1-BL1	0.289324	0.135772	-0.321733	-0.310417	-0.0531559	0.00117109
N820416	GSM508669	H1AUNC44K-H1-0161	N820416	Xena	Basal	MUTANT	NEGATIVE	4.5	2	NEAR COMPLETE RESPONSE	docetaxel-Capecitabine	0	0	0	-0.8	1.123	-2.65	0	0	0	TNBC	IM	1-BL1	0.46045	0.290098	-0.344496	-0.471544	-0.0502872	-0.213532
I258318	GSM508755	H1AUNC44K-H1-0332	I258318	Xena	Basal	MUTANT	NEGATIVE	7	3	PARTIAL RESPONSE	docetaxel-Capecitabine	0	0	0	-1.133	1.512	-1.054	0	0	0	TNBC	IM	1-BL1	0.529791	0.425812	-0.458248	-0.491622	-0.252284	-0.198125
K826616	GSM508758	H1AUNC44K-H1-0189	K826616	Xena	Basal	MUTANT	UNDETERMINED	5	3	PARTIAL RESPONSE	docetaxel-Capecitabine	0	0	0	-0.895	0.469	-1.439	0	0	0	TNBC	IM	1-BL1	0.520446	0.0300645	0.152435	-0.497652	-0.137738	-0.126669
N852648	GSM508772	H1AUNC44K-H1-0365	N852648	Xena	Basal	WILDTYPE	UNDETERMINED	6.5	3	NA	docetaxel-Capecitabine	0	0	0	-2.503	-0.478	-2.539	0	0	0	TNBC	IM	1-BL1	0.716226	0.278407	-0.165966	-0.664794	-0.229814	-0.292571
M256097	GSM508587	H1AUNC44K-H1-0497	M256097	Xena	Basal	WILDTYPE	NEGATIVE	4.5	3	COMPLETE RESPONSE	docetaxel-Capecitabine	0	0	0	-1.883	0.01	-3.126	0	0	0	TNBC	UNS	1-BL1	0.551821	0.598843	-0.567725	-0.508347	-0.274369	-0.255941
H021108	GSM508580	H1AUNC44K-H1-0006	H021108	Xena	Basal	MUTANT	NEGATIVE	5	3	PARTIAL RESPONSE	docetaxel-Capecitabine	0	0	0	-3.376	0.947	-2.028	0	0	0	TNBC	BL2	2-BL2	-0.176297	-0.337248	0.197142	0.188034	0.367667	-0.133904
I612036	GSM508582	H1AUNC44K-H1-0060	I612036	Xena	Basal	MUTANT	POSITIVE	8	3	NEAR COMPLETE RESPONSE	docetaxel-Capecitabine	0	0	0	-3.002	1.45	-2.258	0	0	0	TNBC	BL2	2-BL2	-0.232338	0.092303	-0.357128	0.245207	0.424541	-0.268556
K282379	GSM508642	H1AUNC44K-H1-0187	K282379	Xena	Her2	WILDTYPE	NEGATIVE	4.5	3	NA	docetaxel-Capecitabine	0	0	0	-2.135	3.455	-2.051	0	0	0	TNBC	BL2	2-BL2	-0.0148295	-0.511581	-0.0220805	-0.103092	0.711911	0.279772
J915509	GSM508646	H1AUNC44K-H1-0100	J915509	Xena	Normal	WILDTYPE	UNDETERMINED	11	1	NA	docetaxel-Capecitabine	0	0	0	-0.262	1.456	-1.893	0	0	0	TNBC	BL2	2-BL2	-0.378059	-0.583108	0.391811	0.16918	0.703493	0.297788
M308595	GSM508675	H1AUNC44K-H1-0500	M308595	Xena	LumA	MUTANT	POSITIVE	7.5	2	NO RESPONSE	docetaxel-Capecitabine	0	0	0	-0.857	3.302	-1.647	0	0	0	TNBC	BL2	2-BL2	-0.236837	-0.419681	0.117409	0.177505	0.540179	0.18096
K121818	GSM508764	H1AUNC44K-H1-0121	K121818	Xena	Basal	MUTANT	NEGATIVE	11	3	PARTIAL RESPONSE	docetaxel-Capecitabine	0	0	0	-3.117	2.22	-2.7	0	0	0	TNBC	BL2	2-BL2	-0.198465	-0.0771002	-0.0579217	0.253373	0.559963	-0.126838
L768268	GSM508638	H1AUNC44K-H1-0330	L768268	Xena	Basal	MUTANT	POSITIVE	3	3	NA	docetaxel-Capecitabine	0	0	0	-2.103	1.34	-1.42	0	0	0	TNBC	IM	2-BL2	0.551413	0.276667	-0.371136	-0.578857	0.190267	-0.0426247
K205585	GSM508643	H1AUNC44K-H1-0056	K205585	Xena	Basal	WILDTYPE	NEGATIVE	3	3	NA	docetaxel-Capecitabine	0	0	0	-2.474	0.494	-1.49	0	0	0	TNBC	IM	2-BL2	0.555469	-0.163196	-0.110023	-0.52498	0.264341	0.139993
L432758	GSM508647	H1AUNC44K-H1-0422	L432758	Xena	Basal	WILDTYPE	POSITIVE	3.5	NA	NA	docetaxel-Capecitabine	1	1	0	-3.422	1.238	-2.403	0	0	0	TNBC	IM	2-BL2	0.23114	-0.00484758	-0.175313	-0.155349	0.0750506	-0.116165
H629717	GSM508666	H1AUNC44K-H1-0010	H629717	Xena	Basal	WILDTYPE	NA	6	3	NA	docetaxel-Capecitabine	0	0	0	-2.997	1.489	-2.471	0	0	0	TNBC	IM	2-BL2	0.66592	0.0741536	-0.322844	-0.617682	0.377145	-0.0891953
I962246	GSM508571	H1AUNC44K-H1-0120	I962246	Xena	Normal	WILDTYPE	POSITIVE	2.7	2	PARTIAL RESPONSE	docetaxel-Capecitabine	1	1	0	-0.757	1.33	-1.415	0	0	0	TNBC	MSL	2-BL2	-0.167325	-0.705867	0.67859	0.13459	0.468983	0.199929
N843157	GSM508754	H1AUNC44K-H1-0351	N843157	Xena	Basal	WILDTYPE	NEGATIVE	3.5	1	PARTIAL RESPONSE	docetaxel-Capecitabine	1	1	0	-1.691	0.338	-1.228	0	0	0	TNBC	MSL	2-BL2	0.239707	-0.598272	0.509104	-0.295962	0.337426	0.165867
L444946	GSM508555	H1AUNC44K-H1-0126	L444946	Xena	LumB	WILDTYPE	POSITIVE	8.5	3	PARTIAL RESPONSE	(docetaxel-Capecitabine)+ Trastuzumab	1	1	1	-2.044	-0.577	-2.161	0	0	0	TNBC	UNS	2-BL2	0.398682	-0.578199	0.518886	-0.409476	0.379759	0.092119
I383208	GSM508581	H1AUNC44K-H1-0065	I383208	Xena	Basal	MUTANT	POSITIVE	5	3	COMPLETE RESPONSE	docetaxel-Capecitabine	0	0	0	-3.223	3.12	-2.681	0	0	0	TNBC	UNS	2-BL2	-0.240367	0.093411	-0.309428	0.254202	0.279608	-0.20205
I130598	GSM508584	H1AUNC44K-H1-0034	I130598	Xena	Basal	MUTANT	POSITIVE	5.4	3	PARTIAL RESPONSE	docetaxel-Capecitabine	0	1	0	-2.381	2.097	-1.581	0	0	0	TNBC	UNS	2-BL2	-0.318079	-0.373305	0.189577	0.377936	0.401166	-0.118733
N178817	GSM508585	H1AUNC44K-H1-0508	N178817	Xena	Her2	MUTANT	POSITIVE	14	NA	COMPLETE RESPONSE	docetaxel-Capecitabine	0	0	0	-2.444	-0.129	-1.855	0	0	0	TNBC	IM	4-LAR	0.553762	-0.146016	-0.203605	-0.63677	0.262911	0.306763
K900446	GSM508671	H1AUNC44K-H1-0111	K900446	Xena	Her2	MUTANT	POSITIVE	4	3	NEAR COMPLETE RESPONSE	docetaxel-Capecitabine	0	0	0	-3.687	1.799	-1.926	0	0	0	TNBC	IM	4-LAR	0.36995	-0.48119	0.237416	-0.358342	0.179652	0.252494
G963149	GSM508547	H1AUNC44K-H1-0022	G963149	Xena	LumA	NA	POSITIVE	5	2	PARTIAL RESPONSE	docetaxel-Capecitabine	0	0	0	-2.127	0.992	-1.811	0	0	0	TNBC	LAR	4-LAR	-0.327219	-0.611632	0.338557	0.0445079	0.145018	0.762052
H349179	GSM508546	H1AUNC44K-H1-0031	H349179	Xena	Normal	WILDTYPE	NEGATIVE	3.7	2	PARTIAL RESPONSE	docetaxel-Capecitabine	1	1	0	-0.814	0.425	-1.44	0	0	0	TNBC	MSL	4-LAR	-0.0888678	-0.535034	0.753274	-0.0221942	0.00107098	0.226409
K440086	GSM508556	H1AUNC44K-H1-0114	K440086	Xena	Normal	MUTANT	POSITIVE	5	3	PARTIAL RESPONSE	docetaxel-Capecitabine	0	0	0	-1.831	0.944	-1.846	0	0	0	TNBC	MSL	4-LAR	-0.225118	-0.555164	0.688476	0.179743	0.118547	0.264894
H957556	GSM508569	H1AUNC44K-H1-0061	H957556	Xena	Normal	MUTANT	NEGATIVE	3.5	1	PARTIAL RESPONSE	docetaxel-Capecitabine	0	0	0	-1.736	-0.075	-1.807	0	0	0	TNBC	MSL	4-LAR	-0.364006	-0.408783	0.558734	0.335749	-0.082048	0.339858
H672896	GSM508662	H1AUNC44K-H1-0004	H672896	Xena	Normal	WILDTYPE	UNDETERMINED	12	2	NA	docetaxel-Capecitabine	1	1	0	-0.582	1.639	-0.142	0	0	0	TNBC	MSL	4-LAR	-0.494531	-0.649092	0.691075	0.362296	0.059645	0.464479
H516396	GSM508673	H1AUNC44K-H1-0023	H516396	Xena	LumA	WILDTYPE	NEGATIVE	6	NA	NEAR COMPLETE RESPONSE	docetaxel-Capecitabine	1	0	0	0.093	1.548	-1.04	0	0	0	TNBC	MSL	4-LAR	-0.164909	-0.526067	0.581866	0.0765481	-0.0403238	0.266509
M906756-weak	GSM508745	H1AUNC44K-H1-0375	M906756-weak	Xena	Normal	MUTANT	POSITIVE	6.1	1	PARTIAL RESPONSE	docetaxel-Capecitabine	0	0	0	-3.245	1.554	-2.091	0	0	0	TNBC	MSL	4-LAR	-0.187054	-0.349019	0.36623	0.16262	-0.0324601	0.29258
N302589	GSM508757	H1AUNC44K-H1-0327	N302589	Xena	Her2	MUTANT	POSITIVE	4	1	PARTIAL RESPONSE	docetaxel-Capecitabine	0	0	0	-1.97	1.661	-1.99	0	0	0	TNBC	UNS	4-LAR	0.223288	-0.240708	-0.143177	-0.425815	0.376769	0.41179
I633488	GSM508549	H1AUNC44K-H1-0098	I633488	Xena	Basal	MUTANT	POSITIVE	3	2	COMPLETE RESPONSE	docetaxel-Capecitabine	0	0	0	-2.569	0.49	-2.213	0	0	0	TNBC	M	3-M	-0.64967	0.0635874	0.169664	0.647846	-0.0987135	-0.103507
O219015	GSM508592	H1AUNC44K-H1-0356	O219015	Xena	Basal	MUTANT	POSITIVE	5	3	COMPLETE RESPONSE	docetaxel-Capecitabine	0	0	0	-1.157	1.26	-1.159	0	0	0	TNBC	M	3-M	-0.646702	0.136724	-0.269421	0.535975	-0.156637	0.115926
J472758	GSM508659	H1AUNC44K-H1-0130	J472758	Xena	Basal	MUTANT	UNDETERMINED	7.5	3	NA	docetaxel-Capecitabine	0	0	0	-3.233	0.837	-1.935	0	0	0	TNBC	M	3-M	-0.371929	0.150801	-0.18981	0.391855	-0.0300896	-0.145708
H957549	GSM508672	H1AUNC44K-H1-0054	H957549	Xena	Basal	MUTANT	POSITIVE	3	2	NEAR COMPLETE RESPONSE	docetaxel-Capecitabine	0	0	0	-3.775	-0.118	-1.878	0	0	0	TNBC	M	3-M	-0.668821	-0.136631	0.0260234	0.666402	0.161099	-0.0252364
K282378	GSM508760	H1AUNC44K-H1-0171	K282378	Xena	Basal	MUTANT	NEGATIVE	5	3	PARTIAL RESPONSE	docetaxel-Capecitabine	0	0	0	-3.008	0.808	-1.604	0	0	0	TNBC	M	3-M	-0.411249	-0.296936	0.368095	0.488824	0.26856	-0.0700665
J560835	GSM508522	H1AUNC44K-H1-0372	J560835	Xena	Normal	WILDTYPE	NEGATIVE	6	3	PARTIAL RESPONSE	docetaxel-Capecitabine	0	1	0	-1.24	0.994	-0.247	0	0	0	TNBC	MSL	3-M	-0.298657	-0.405157	0.314842	0.200614	0.077622	0.169057
J460619	GSM508527	H1AUNC44K-H1-0113	J460619	Xena	Normal	MUTANT	POSITIVE	6	NA	PARTIAL RESPONSE	docetaxel-Capecitabine	0	0	0	-0.469	1.791	-0.56	0	0	0	TNBC	MSL	3-M	-0.338114	-0.467483	0.586879	0.363746	-0.1517	0.130597
L831387	GSM508676	H1AUNC44K-H1-0435	L831387	Xena	LumA	WILDTYPE	NEGATIVE	5.5	2	NO RESPONSE	docetaxel-Capecitabine	1	1	0	0.077	0.446	-1.143	0	0	0	TNBC	MSL	3-M	-0.390475	-0.501045	0.623075	0.341368	0.0210105	0.318796
M228987	GSM508679	H1AUNC44K-H1-0514	M228987	Xena	Basal	MUTANT	POSITIVE	7	2	PARTIAL RESPONSE	docetaxel-Capecitabine	0	0	0	-2.083	1.97	-0.783	0	0	0	TNBC	MSL	3-M	0.00846935	0.0307336	0.151854	0.127818	-0.433567	-0.181797
G963156	GSM508771	H1AUNC44K-H1-0003	G963156	Xena	Normal	MUTANT	POSITIVE	6	3	PARTIAL RESPONSE	docetaxel-Capecitabine	1	0	0	-2.038	1.285	-1.227	0	0	0	TNBC	MSL	3-M	-0.341076	-0.53588	0.74154	0.261997	0.137875	0.197207
J018786	GSM508516	H1AUNC44K-H1-0041	J018786	Xena	LumA	WILDTYPE	POSITIVE	13	1	PARTIAL RESPONSE	docetaxel-Capecitabine	1	1	0	2.367	3.098	3.11	1	1	0	nonTNBC	NA	NA	NA	NA	NA	NA	NA	NA
K282369	GSM508517	H1AUNC44K-H1-0174	K282369	Xena	LumB	WILDTYPE	NEGATIVE	5.1	2	PARTIAL RESPONSE	docetaxel-Capecitabine	1	1	0	2.768	3.314	2.119	1	1	0	nonTNBC	NA	NA	NA	NA	NA	NA	NA	NA
J018788	GSM508518	H1AUNC44K-H1-0149	J018788	Xena	LumA	WILDTYPE	NEGATIVE	5.5	1	PARTIAL RESPONSE	docetaxel-Capecitabine	1	1	0	1.435	2.067	0.35	1	1	0	nonTNBC	NA	NA	NA	NA	NA	NA	NA	NA
M228989	GSM508520	H1AUNC44K-H1-0378	M228989	Xena	LumA	WILDTYPE	NEGATIVE	3.5	2	PARTIAL RESPONSE	docetaxel-Capecitabine	1	1	0	1.63	0.586	1.953	1	1	0	nonTNBC	NA	NA	NA	NA	NA	NA	NA	NA
M228995	GSM508521	H1AUNC44K-H1-0373	M228995	Xena	LumA	WILDTYPE	POSITIVE	4.8	2	PARTIAL RESPONSE	docetaxel-Capecitabine	1	1	0	1.981	1.958	2.078	1	1	0	nonTNBC	NA	NA	NA	NA	NA	NA	NA	NA
J560837	GSM508524	H1AUNC44K-H1-0127	J560837	Xena	LumB	MUTANT	UNDETERMINED	3.5	NA	PARTIAL RESPONSE	docetaxel-Capecitabine	1	1	0	2.571	1.375	1.881	1	1	0	nonTNBC	NA	NA	NA	NA	NA	NA	NA	NA
L432759	GSM508525	H1AUNC44K-H1-0124	L432759	Xena	LumB	NA	POSITIVE	3	NA	PARTIAL RESPONSE	(docetaxel-Capecitabine)+ Trastuzumab	1	1	1	2.236	5.01	1.842	1	1	1	nonTNBC	NA	NA	NA	NA	NA	NA	NA	NA
I825006	GSM508526	H1AUNC44K-H1-0116	I825006	Xena	LumB	WILDTYPE	POSITIVE	6	2	PARTIAL RESPONSE	docetaxel-Capecitabine	1	1	0	1.209	0.107	-2.779	1	0	0	nonTNBC	NA	NA	NA	NA	NA	NA	NA	NA
I491936	GSM508544	H1AUNC44K-H1-0057	I491936	Xena	LumA	WILDTYPE	NEGATIVE	6	3	PARTIAL RESPONSE	docetaxel-Capecitabine	1	1	0	2.087	1.953	-1.571	1	0	0	nonTNBC	NA	NA	NA	NA	NA	NA	NA	NA
H516398	GSM508548	H1AUNC44K-H1-0007	H516398	Xena	LumB	WILDTYPE	POSITIVE	14.5	2	PARTIAL RESPONSE	docetaxel-Capecitabine	1	0	0	1.638	2.816	-1.925	1	0	0	nonTNBC	NA	NA	NA	NA	NA	NA	NA	NA
K280818	GSM508551	H1AUNC44K-H1-0376	K280818	Xena	LumB	MUTANT	POSITIVE	4	3	PARTIAL RESPONSE	(docetaxel-Capecitabine)+ Trastuzumab	1	1	1	2.516	4.335	2.214	1	1	1	nonTNBC	NA	NA	NA	NA	NA	NA	NA	NA
K892968	GSM508552	H1AUNC44K-H1-0175	K892968	Xena	Her2	WILDTYPE	NEGATIVE	4	3	PARTIAL RESPONSE	(docetaxel-Capecitabine)+ Trastuzumab	0	0	1	-2.607	3.973	-1.306	0	0	1	nonTNBC	NA	NA	NA	NA	NA	NA	NA	NA
M255438	GSM508553	H1AUNC44K-H1-0172	M255438	Xena	LumA	WILDTYPE	POSITIVE	3	2	PARTIAL RESPONSE	docetaxel-Capecitabine	1	1	0	1.332	2.206	0.254	1	1	0	nonTNBC	NA	NA	NA	NA	NA	NA	NA	NA
K205578	GSM508557	H1AUNC44K-H1-0099	K205578	Xena	LumB	WILDTYPE	UNDETERMINED	4	3	PARTIAL RESPONSE	docetaxel-Capecitabine	1	0	0	1.207	1.758	-0.762	1	0	0	nonTNBC	NA	NA	NA	NA	NA	NA	NA	NA
I383209	GSM508559	H1AUNC44K-H1-0036	I383209	Xena	LumA	WILDTYPE	POSITIVE	3	1	COMPLETE RESPONSE	docetaxel-Capecitabine	1	0	0	3.168	3.69	-1.966	1	0	1	nonTNBC	NA	NA	NA	NA	NA	NA	NA	NA
I130567	GSM508560	H1AUNC44K-H1-0027	I130567	Xena	LumA	WILDTYPE	NEGATIVE	5.5	1	PARTIAL RESPONSE	docetaxel-Capecitabine	1	0	0	2.935	3.033	-1.103	1	0	0	nonTNBC	NA	NA	NA	NA	NA	NA	NA	NA
I825007	GSM508561	H1AUNC44K-H1-0026	I825007	Xena	LumA	WILDTYPE	POSITIVE	5	1	PARTIAL RESPONSE	docetaxel-Capecitabine	1	1	0	1.502	2.959	1.134	1	1	0	nonTNBC	NA	NA	NA	NA	NA	NA	NA	NA
H021105	GSM508562	H1AUNC44K-H1-0016	H021105	Xena	LumB	WILDTYPE	POSITIVE	6.5	2	PARTIAL RESPONSE	docetaxel-Capecitabine	1	0	0	3.379	2.753	0.766	1	1	0	nonTNBC	NA	NA	NA	NA	NA	NA	NA	NA
H672906	GSM508564	H1AUNC44K-H1-0058	H672906	Xena	Her2	MUTANT	POSITIVE	6.5	3	NEAR COMPLETE RESPONSE	(docetaxel-Capecitabine)+ Trastuzumab	1	1	1	-2.162	6.232	-2.159	0	0	1	nonTNBC	NA	NA	NA	NA	NA	NA	NA	NA
H021107	GSM508565	H1AUNC44K-H1-0011	H021107	Xena	LumB	WILDTYPE	NEGATIVE	6	2	PARTIAL RESPONSE	(docetaxel-Capecitabine)+ Trastuzumab	1	0	1	0.369	5.319	-0.899	1	0	1	nonTNBC	NA	NA	NA	NA	NA	NA	NA	NA
G719755	GSM508566	H1AUNC44K-H1-0001	G719755	Xena	Her2	MUTANT	NEGATIVE	9.5	3	PARTIAL RESPONSE	(docetaxel-Capecitabine)+ Trastuzumab	0	0	1	-4.314	6.187	-2.477	0	0	1	nonTNBC	NA	NA	NA	NA	NA	NA	NA	NA
J547636	GSM508567	H1AUNC44K-H1-0029	J547636	Xena	LumA	WILDTYPE	NEGATIVE	4	1	NO RESPONSE	docetaxel-Capecitabine	1	0	0	2.356	1.737	0.375	1	1	0	nonTNBC	NA	NA	NA	NA	NA	NA	NA	NA
L027366	GSM508568	H1AUNC44K-H1-0377	L027366	Xena	LumA	MUTANT	UNDETERMINED	5	2	PARTIAL RESPONSE	docetaxel-Capecitabine	1	0	0	1.051	1.114	-1.709	1	0	0	nonTNBC	NA	NA	NA	NA	NA	NA	NA	NA
I491937	GSM508570	H1AUNC44K-H1-0032	I491937	Xena	LumA	WILDTYPE	NEGATIVE	6.5	1	PARTIAL RESPONSE	docetaxel-Capecitabine	1	1	0	2.623	2.95	0.614	1	1	0	nonTNBC	NA	NA	NA	NA	NA	NA	NA	NA
I491938	GSM508572	H1AUNC44K-H1-0038	I491938	Xena	LumA	WILDTYPE	NEGATIVE	6.5	2	PARTIAL RESPONSE	docetaxel-Capecitabine	1	1	0	2.603	2.427	0.157	1	1	0	nonTNBC	NA	NA	NA	NA	NA	NA	NA	NA
H957387	GSM508573	H1AUNC44K-H1-0015	H957387	Xena	LumA	WILDTYPE	NEGATIVE	8	3	PARTIAL RESPONSE	docetaxel-Capecitabine	1	1	0	2.089	2.672	2.172	1	1	0	nonTNBC	NA	NA	NA	NA	NA	NA	NA	NA
G719749	GSM508574	H1AUNC44K-H1-0002	G719749	Xena	LumA	NA	UNDETERMINED	3.4	2	PARTIAL RESPONSE	docetaxel-Capecitabine	1	1	0	2.958	3.179	-0.475	1	0	0	nonTNBC	NA	NA	NA	NA	NA	NA	NA	NA
I962247	GSM508575	H1AUNC44K-H1-0066	I962247	Xena	LumA	NA	POSITIVE	7	1	PARTIAL RESPONSE	docetaxel-Capecitabine	1	0	0	1.694	2.524	-1.098	1	0	0	nonTNBC	NA	NA	NA	NA	NA	NA	NA	NA
I130568	GSM508576	H1AUNC44K-H1-0025	I130568	Xena	LumB	WILDTYPE	NEGATIVE	3.5	3	PARTIAL RESPONSE	(docetaxel-Capecitabine)+ Trastuzumab	1	1	1	1.688	4.315	1.499	1	1	1	nonTNBC	NA	NA	NA	NA	NA	NA	NA	NA
I962239	GSM508577	H1AUNC44K-H1-0052	I962239	Xena	LumB	WILDTYPE	NEGATIVE	7.5	NA	PARTIAL RESPONSE	docetaxel-Capecitabine	1	0	0	1.402	-0.38	0.703	1	1	0	nonTNBC	NA	NA	NA	NA	NA	NA	NA	NA
K282377	GSM508579	H1AUNC44K-H1-0141	K282377	Xena	LumB	MUTANT	POSITIVE	10	3	PARTIAL RESPONSE	docetaxel-Capecitabine	1	1	0	3.031	1.153	1.629	1	1	0	nonTNBC	NA	NA	NA	NA	NA	NA	NA	NA
H629718	GSM508583	H1AUNC44K-H1-0053	H629718	Xena	Her2	WILDTYPE	NEGATIVE	3	3	PARTIAL RESPONSE	docetaxel-Capecitabine	1	0	0	-0.644	2.855	-2.068	0	0	1	nonTNBC	NA	NA	NA	NA	NA	NA	NA	NA
N995039	GSM508586	H1AUNC44K-H1-0507	N995039	Xena	Her2	MUTANT	POSITIVE	5	3	COMPLETE RESPONSE	(docetaxel-Capecitabine)+ Trastuzumab	0	0	1	-3.958	5.017	-1.899	0	0	1	nonTNBC	NA	NA	NA	NA	NA	NA	NA	NA
L525227	GSM508588	H1AUNC44K-H1-0431	L525227	Xena	Normal	MUTANT	POSITIVE	9	3	COMPLETE RESPONSE	(docetaxel-Capecitabine)+ Trastuzumab	0	0	1	-0.848	6.135	-0.051	0	0	1	nonTNBC	NA	NA	NA	NA	NA	NA	NA	NA
M692279	GSM508589	H1AUNC44K-H1-0374	M692279	Xena	Her2	MUTANT	POSITIVE	5	NA	COMPLETE RESPONSE	(docetaxel-Capecitabine)+ Trastuzumab	0	0	1	-4.118	6.342	-2.898	0	0	1	nonTNBC	NA	NA	NA	NA	NA	NA	NA	NA
N852649	GSM508591	H1AUNC44K-H1-0367	N852649	Xena	Her2	MUTANT	POSITIVE	6.3	3	COMPLETE RESPONSE	(docetaxel-Capecitabine)+ Trastuzumab	1	0	1	0.839	4.617	-1.877	1	0	1	nonTNBC	NA	NA	NA	NA	NA	NA	NA	NA
N399197	GSM508630	H1AUNC44K-H1-0352	N399197	Xena	Her2	MUTANT	POSITIVE	5	2	COMPLETE RESPONSE	(docetaxel-Capecitabine)+ Trastuzumab	0	0	1	-1.436	5.021	-2.031	0	0	1	nonTNBC	NA	NA	NA	NA	NA	NA	NA	NA
J472756	GSM508631	H1AUNC44K-H1-0148	J472756	Xena	Her2	MUTANT	POSITIVE	4.5	2	COMPLETE RESPONSE	(docetaxel-Capecitabine)+ Trastuzumab	0	0	1	-2.346	6.079	-2.569	0	0	1	nonTNBC	NA	NA	NA	NA	NA	NA	NA	NA
I962245	GSM508633	H1AUNC44K-H1-0067	I962245	Xena	Her2	MUTANT	POSITIVE	6.5	3	COMPLETE RESPONSE	(docetaxel-Capecitabine)+ Trastuzumab	0	0	1	-3.096	6.12	-2.182	0	0	1	nonTNBC	NA	NA	NA	NA	NA	NA	NA	NA
I962249	GSM508634	H1AUNC44K-H1-0039	I962249	Xena	LumA	MUTANT	NEGATIVE	3.5	2	COMPLETE RESPONSE	docetaxel-Capecitabine	1	0	0	1.143	0.406	-1.689	1	0	0	nonTNBC	NA	NA	NA	NA	NA	NA	NA	NA
I130607	GSM508635	H1AUNC44K-H1-0035	I130607	Xena	Her2	NA	NEGATIVE	5.1	2	COMPLETE RESPONSE	(docetaxel-Capecitabine)+ Trastuzumab	0	0	1	-2.261	7.424	-2.339	0	0	1	nonTNBC	NA	NA	NA	NA	NA	NA	NA	NA
H672898	GSM508636	H1AUNC44K-H1-0014	H672898	Xena	LumA	MUTANT	POSITIVE	5	3	COMPLETE RESPONSE	(docetaxel-Capecitabine)+ Trastuzumab	1	0	1	-1.102	5.95	-1.724	0	0	1	nonTNBC	NA	NA	NA	NA	NA	NA	NA	NA
J762328	GSM508639	H1AUNC44K-H1-0504	J762328	Xena	LumA	WILDTYPE	UNDETERMINED	4	2	NA	docetaxel-Capecitabine	1	0	0	1.027	2.455	-1.763	1	0	0	nonTNBC	NA	NA	NA	NA	NA	NA	NA	NA
H516956	GSM508640	H1AUNC44K-H1-0355	H516956	Xena	Her2	WILDTYPE	NEGATIVE	3.5	3	NA	(docetaxel-Capecitabine)+ Trastuzumab	1	1	1	-0.139	5.988	-1.056	0	0	1	nonTNBC	NA	NA	NA	NA	NA	NA	NA	NA
M308598	GSM508641	H1AUNC44K-H1-0326	M308598	Xena	LumB	WILDTYPE	POSITIVE	6.5	3	NA	(docetaxel-Capecitabine)+ Trastuzumab	0	0	1	1.653	4.073	-1.624	1	0	1	nonTNBC	NA	NA	NA	NA	NA	NA	NA	NA
H718165	GSM508644	H1AUNC44K-H1-0033	H718165	Xena	LumB	WILDTYPE	NEGATIVE	6	1	NA	docetaxel-Capecitabine	1	1	0	2.929	1.672	1.437	1	1	0	nonTNBC	NA	NA	NA	NA	NA	NA	NA	NA
J168899	GSM508645	H1AUNC44K-H1-0030	J168899	Xena	LumA	WILDTYPE	POSITIVE	11	2	NA	docetaxel-Capecitabine	1	1	0	3.174	2.535	1.561	1	1	0	nonTNBC	NA	NA	NA	NA	NA	NA	NA	NA
M228988	GSM508648	H1AUNC44K-H1-0379	M228988	Xena	LumA	WILDTYPE	UNDETERMINED	8.7	1	NA	docetaxel-Capecitabine	1	1	0	3.076	1.938	1.25	1	1	0	nonTNBC	NA	NA	NA	NA	NA	NA	NA	NA
H516949	GSM508650	H1AUNC44K-H1-0118	H516949	Xena	Her2	MUTANT	POSITIVE	3.5	3	NA	(docetaxel-Capecitabine)+ Trastuzumab	0	0	1	-3.406	6.344	-2.714	0	0	1	nonTNBC	NA	NA	NA	NA	NA	NA	NA	NA
L768267	GSM508653	H1AUNC44K-H1-0331	L768267	Xena	Her2	WILDTYPE	NEGATIVE	3.5	3	NA	(docetaxel-Capecitabine)+ Trastuzumab	0	0	1	-3.144	5.157	-1.861	0	0	1	nonTNBC	NA	NA	NA	NA	NA	NA	NA	NA
L831386	GSM508654	H1AUNC44K-H1-0439	L831386	Xena	LumA	MUTANT	POSITIVE	7	3	NO RESPONSE	docetaxel-Capecitabine	1	0	0	3.399	1.805	1.716	1	1	0	nonTNBC	NA	NA	NA	NA	NA	NA	NA	NA
I824997	GSM508655	H1AUNC44K-H1-0188	I824997	Xena	LumA	WILDTYPE	UNDETERMINED	8	2	NA	docetaxel-Capecitabine	1	0	0	1.678	0.821	-1.236	1	0	0	nonTNBC	NA	NA	NA	NA	NA	NA	NA	NA
L432757	GSM508656	H1AUNC44K-H1-0421	L432757	Xena	LumA	MUTANT	POSITIVE	3	3	NA	docetaxel-Capecitabine	0	0	0	2.411	1.323	1.461	1	1	0	nonTNBC	NA	NA	NA	NA	NA	NA	NA	NA
J560829	GSM508658	H1AUNC44K-H1-0190	J560829	Xena	LumB	WILDTYPE	NEGATIVE	4	NA	NA	docetaxel-Capecitabine	1	1	0	5.776	1.067	2.509	1	1	0	nonTNBC	NA	NA	NA	NA	NA	NA	NA	NA
J168938	GSM508660	H1AUNC44K-H1-0051	J168938	Xena	Her2	MUTANT	POSITIVE	6.2	2	NA	(docetaxel-Capecitabine)+ Trastuzumab	1	0	1	-1.988	6.849	-2.635	0	0	1	nonTNBC	NA	NA	NA	NA	NA	NA	NA	NA
G1604	GSM508665	H1AUNC44K-H1-0070	G1604	Xena	Normal	MUTANT	POSITIVE	5	3	NA	docetaxel-Capecitabine	0	0	0	1.188	1.116	-0.901	1	0	0	nonTNBC	NA	NA	NA	NA	NA	NA	NA	NA
I258319	GSM508668	H1AUNC44K-H1-0324	I258319	Xena	LumB	WILDTYPE	NEGATIVE	4.5	2	NEAR COMPLETE RESPONSE	docetaxel-Capecitabine	1	0	0	1.964	1.854	-1.626	1	0	0	nonTNBC	NA	NA	NA	NA	NA	NA	NA	NA
K280817	GSM508670	H1AUNC44K-H1-0142	K280817	Xena	Her2	WILDTYPE	UNDETERMINED	8	NA	NEAR COMPLETE RESPONSE	(docetaxel-Capecitabine)+ Trastuzumab	0	0	1	-4.257	6.129	-2.396	0	0	1	nonTNBC	NA	NA	NA	NA	NA	NA	NA	NA
O219017 weak	GSM508674	H1AUNC44K-H1-0512	O219017 weak	Xena	LumB	WILDTYPE	POSITIVE	7	2	NO RESPONSE	docetaxel-Capecitabine	1	1	0	2.58	3.6	-0.546	1	0	0	nonTNBC	NA	NA	NA	NA	NA	NA	NA	NA
N435237	GSM508677	H1AUNC44K-H1-0361	N435237	Xena	LumA	WILDTYPE	UNDETERMINED	10	NA	NO RESPONSE	docetaxel-Capecitabine	1	0	0	3.253	2.136	-1.584	1	0	0	nonTNBC	NA	NA	NA	NA	NA	NA	NA	NA
L799207 weak	GSM508678	H1AUNC44K-H1-0515	L799207 weak	Xena	Normal	NA	POSITIVE	11	NA	PARTIAL RESPONSE	docetaxel-Capecitabine	1	1	0	1.094	3.364	-0.856	1	0	0	nonTNBC	NA	NA	NA	NA	NA	NA	NA	NA
O393719	GSM508680	H1AUNC44K-H1-0513	O393719	Xena	LumA	WILDTYPE	POSITIVE	5.3	2	PARTIAL RESPONSE	docetaxel-Capecitabine	1	0	0	0.806	3.388	-1.502	1	0	0	nonTNBC	NA	NA	NA	NA	NA	NA	NA	NA
H516397	GSM508681	H1AUNC44K-H1-0511	H516397	Xena	Basal	MUTANT	NEGATIVE	9.5	2	PARTIAL RESPONSE	docetaxel-Capecitabine	1	0	0	1.218	0.711	-2.211	1	0	0	nonTNBC	NA	NA	NA	NA	NA	NA	NA	NA
L525226	GSM508682	H1AUNC44K-H1-0506	L525226	Xena	LumA	WILDTYPE	POSITIVE	2.8	2	PARTIAL RESPONSE	docetaxel-Capecitabine	1	1	0	3.247	1.198	2.802	1	1	0	nonTNBC	NA	NA	NA	NA	NA	NA	NA	NA
N302595	GSM508736	H1AUNC44K-H1-0505	N302595	Xena	LumA	WILDTYPE	POSITIVE	7	1	PARTIAL RESPONSE	docetaxel-Capecitabine	1	1	0	3.075	3.299	3.175	1	1	0	nonTNBC	NA	NA	NA	NA	NA	NA	NA	NA
M200489	GSM508738	H1AUNC44K-H1-0499	M200489	Xena	LumA	MUTANT	POSITIVE	5	2	PARTIAL RESPONSE	docetaxel-Capecitabine	1	0	0	2.149	1.901	2.88	1	1	0	nonTNBC	NA	NA	NA	NA	NA	NA	NA	NA
N399199	GSM508739	H1AUNC44K-H1-0498	N399199	Xena	LumA	WILDTYPE	NEGATIVE	7	2	PARTIAL RESPONSE	docetaxel-Capecitabine	1	0	0	2.874	3.799	-1.571	1	0	1	nonTNBC	NA	NA	NA	NA	NA	NA	NA	NA
M200496	GSM508740	H1AUNC44K-H1-0438	M200496	Xena	LumA	MUTANT	POSITIVE	2.5	3	PARTIAL RESPONSE	docetaxel-Capecitabine	1	1	0	-0.559	1.248	0.368	0	1	0	nonTNBC	NA	NA	NA	NA	NA	NA	NA	NA
M256106	GSM508741	H1AUNC44K-H1-0437	M256106	Xena	LumA	MUTANT	POSITIVE	5	1	PARTIAL RESPONSE	docetaxel-Capecitabine	1	1	0	1.367	1.688	-1.685	1	0	0	nonTNBC	NA	NA	NA	NA	NA	NA	NA	NA
L831388	GSM508742	H1AUNC44K-H1-0436	L831388	Xena	Normal	WILDTYPE	UNDETERMINED	5	3	COMPLETE RESPONSE	(docetaxel-Capecitabine)+ Trastuzumab	0	0	1	2.476	3.274	0.501	1	1	0	nonTNBC	NA	NA	NA	NA	NA	NA	NA	NA
K900448	GSM508744	H1AUNC44K-H1-0432	K900448	Xena	LumA	WILDTYPE	POSITIVE	7	2	PARTIAL RESPONSE	docetaxel-Capecitabine	1	1	0	2.143	2.259	2.754	1	1	0	nonTNBC	NA	NA	NA	NA	NA	NA	NA	NA
P553318	GSM508747	H1AUNC44K-H1-0369	P553318	Xena	LumA	MUTANT	NEGATIVE	6	2	PARTIAL RESPONSE	docetaxel-Capecitabine	1	1	0	3.188	1.432	-1.74	1	0	0	nonTNBC	NA	NA	NA	NA	NA	NA	NA	NA
N844748	GSM508748	H1AUNC44K-H1-0368	N844748	Xena	LumA	MUTANT	POSITIVE	6	3	PARTIAL RESPONSE	docetaxel-Capecitabine	0	0	0	0.718	1.571	-1.202	1	0	0	nonTNBC	NA	NA	NA	NA	NA	NA	NA	NA
P332305	GSM508749	H1AUNC44K-H1-0366	P332305	Xena	LumB	WILDTYPE	POSITIVE	5	2	PARTIAL RESPONSE	(docetaxel-Capecitabine)+ Trastuzumab	1	1	1	4.714	2.455	2.464	1	1	0	nonTNBC	NA	NA	NA	NA	NA	NA	NA	NA
K826617	GSM508750	H1AUNC44K-H1-0362	K826617	Xena	LumB	MUTANT	POSITIVE	6	3	PARTIAL RESPONSE	docetaxel-Capecitabine	1	1	0	2.753	0.521	3.14	1	1	0	nonTNBC	NA	NA	NA	NA	NA	NA	NA	NA
N178818	GSM508752	H1AUNC44K-H1-0358	N178818	Xena	LumB	WILDTYPE	POSITIVE	4	2	PARTIAL RESPONSE	docetaxel-Capecitabine	1	1	0	2.957	2.215	1.199	1	1	0	nonTNBC	NA	NA	NA	NA	NA	NA	NA	NA
H957386	GSM508753	H1AUNC44K-H1-0357	H957386	Xena	LumB	WILDTYPE	NEGATIVE	12	2	PARTIAL RESPONSE	docetaxel-Capecitabine	1	0	0	2.981	3.212	-1.503	1	0	0	nonTNBC	NA	NA	NA	NA	NA	NA	NA	NA
N843158	GSM508756	H1AUNC44K-H1-0329	N843158	Xena	LumB	WILDTYPE	POSITIVE	9	3	PARTIAL RESPONSE	docetaxel-Capecitabine	1	1	0	2.103	1.886	0.737	1	1	0	nonTNBC	NA	NA	NA	NA	NA	NA	NA	NA
H349186	GSM508759	H1AUNC44K-H1-0186	H349186	Xena	LumA	WILDTYPE	NEGATIVE	2.5	2	PARTIAL RESPONSE	docetaxel-Capecitabine	1	1	0	3.105	2.328	1.981	1	1	0	nonTNBC	NA	NA	NA	NA	NA	NA	NA	NA
L737588	GSM508763	H1AUNC44K-H1-0122	L737588	Xena	LumA	WILDTYPE	NEGATIVE	6.8	2	PARTIAL RESPONSE	docetaxel-Capecitabine	1	1	0	3.239	1.481	0.816	1	1	0	nonTNBC	NA	NA	NA	NA	NA	NA	NA	NA
I130529	GSM508765	H1AUNC44K-H1-0112	I130529	Xena	LumA	MUTANT	UNDETERMINED	2.2	2	PARTIAL RESPONSE	docetaxel-Capecitabine	0	0	0	2.81	2.894	1.268	1	1	0	nonTNBC	NA	NA	NA	NA	NA	NA	NA	NA
I130528	GSM508766	H1AUNC44K-H1-0069	I130528	Xena	LumA	WILDTYPE	POSITIVE	4	2	PARTIAL RESPONSE	(docetaxel-Capecitabine)+ Trastuzumab	0	0	1	0.48	3.54	-0.995	1	0	1	nonTNBC	NA	NA	NA	NA	NA	NA	NA	NA
I695766	GSM508767	H1AUNC44K-H1-0064	I695766	Xena	Normal	MUTANT	NEGATIVE	6	NA	PARTIAL RESPONSE	(docetaxel-Capecitabine)+ Trastuzumab	1	1	1	0.666	5.064	0.122	1	1	1	nonTNBC	NA	NA	NA	NA	NA	NA	NA	NA
I824998	GSM508768	H1AUNC44K-H1-0024	I824998	Xena	LumA	MUTANT	POSITIVE	5	2	PARTIAL RESPONSE	docetaxel-Capecitabine	1	1	0	0.158	1.477	0.374	0	1	1	nonTNBC	NA	NA	NA	NA	NA	NA	NA	NA
I831437	GSM508769	H1AUNC44K-H1-0021	I831437	Xena	LumB	MUTANT	POSITIVE	6	3	PARTIAL RESPONSE	(docetaxel-Capecitabine)+ Trastuzumab	1	1	1	0.749	4.803	3.536	1	1	1	nonTNBC	NA	NA	NA	NA	NA	NA	NA	NA
H718159	GSM508770	H1AUNC44K-H1-0012	H718159	Xena	LumA	WILDTYPE	POSITIVE	8.5	2	PARTIAL RESPONSE	docetaxel-Capecitabine	1	1	0	3.342	3.18	0.517	1	1	0	nonTNBC	NA	NA	NA	NA	NA	NA	NA	NA
L444938 weak	GSM508773	H1AUNC44K-H1-0363	L444938 weak	Xena	LumA	NA	UNDETERMINED	10.5	NA	NA	docetaxel-Capecitabine	1	1	0	0.819	2.143	-1.152	1	0	0	nonTNBC	NA	NA	NA	NA	NA	NA	NA	NA
I612038	GSM508774	H1AUNC44K-H1-0123	I612038	Xena	LumB	WILDTYPE	NEGATIVE	4	3	NA	(docetaxel-Capecitabine)+ Trastuzumab	1	1	1	5.122	2.298	1.473	1	1	0	nonTNBC	NA	NA	NA	NA	NA	NA	NA	NA
J470138	GSM508775	H1AUNC44K-H1-0068	J470138	Xena	Basal	MUTANT	UNDETERMINED	7	3	NA	(docetaxel-Capecitabine)+ Trastuzumab	0	0	1	-4.212	6.579	-2.478	0	0	1	nonTNBC	NA	NA	NA	NA	NA	NA	NA	NA
I383207	GSM508776	H1AUNC44K-H1-0509	I383207	Xena	Her2	MUTANT	NEGATIVE	2	3	COMPLETE RESPONSE	docetaxel-Capecitabine	0	0	0	0.891	5.819	0.505	1	1	1	nonTNBC	NA	NA	NA	NA	NA	NA	NA	NA
L737587	GSM517353	H1AUNC44K-H1-0128	L737586	Xena	Her2	MUTANT	NEGATIVE	7.5	3	NEAR COMPLETE RESPONSE	(docetaxel-Capecitabine)+ Trastuzumab	0	0	1	-0.824	6.236	-1.475	0	0	1	nonTNBC	NA	NA	NA	NA	NA	NA	NA	NA
L737586	GSM517354	H1AUNC44K-H1-0129	L737587	Xena	LumA	WILDTYPE	NEGATIVE	3	2	PARTIAL RESPONSE	docetaxel-Capecitabine	1	1	0	2.55	2.352	-1.968	1	0	0	nonTNBC	NA	NA	NA	NA	NA	NA	NA	NA

## Sheet: GSE41998
GEO_ID	DATASET	PAM50	PAM50_lite	PCR	ARM	AC response	ER_IHC	PR_IHC	hER2_IHC	HER2_FISH	HER2_CALL	ESR1_205225_at	PGR_208305_at	ERBB2_216836_s_at	ER_FILTER	PR_FILTER	HER2_FILTER	TNBC_FILTER	TNBCtype	TNBC_4TYPE	IM	MSL	BL1	M	BL2	LAR
GSM1030182	GSE41998	Basal	Basal	No	Ixabepilone	partial response	0	0	NA	0	0	7.949	3.438	8.284	0	0	0	TNBC	BL1	BL1	-0.20071	-0.492946	0.422644	0.205967	-0.234352	-0.12964
GSM1030210	GSE41998	Basal	Basal	No	Ixabepilone	partial response	0	0	NA	0	0	7.774	3.603	8.784	0	0	0	TNBC	BL1	BL1	0.101647	-0.336618	0.402052	-0.061736	0.0205578	-0.301816
GSM1030228	GSE41998	Basal	Basal	YES	Paclitaxel	partial response	0	1	NA	0	0	7.534	3.179	8.645	0	0	0	TNBC	BL1	BL1	0.00276209	-0.581245	0.608129	0.0494111	-0.404631	-0.299741
GSM1030090	GSE41998	Basal	Basal	No	Ixabepilone	partial response	1	0	NA	0	0	7.001	3.435	8.339	0	0	0	TNBC	BL1	BL1	0.145824	-0.562903	0.560716	-0.0516046	-0.167418	-0.409727
GSM1030293	GSE41998	Basal	Basal	No	Paclitaxel	partial response	0	0	NA	0	0	6.714	3.403	9.296	0	0	0	TNBC	BL1	BL1	-0.433531	-0.456034	0.564098	0.512879	-0.226408	-0.357752
GSM1030327	GSE41998	Basal	Basal	No	Paclitaxel	complete response	0	0	NA	0	0	6.585	3.576	9.361	0	0	0	TNBC	BL1	BL1	0.447605	-0.575688	0.633371	-0.438818	-0.293123	-0.270286
GSM1030299	GSE41998	Basal	Basal	No	Paclitaxel	partial response	0	0	NA	0	0	6.496	3.167	9.256	0	0	0	TNBC	BL1	BL1	0.355156	-0.619744	0.553201	-0.39178	-0.0825832	-0.306048
GSM1030338	GSE41998	Basal	Basal	YES	Paclitaxel	unable to determine	0	0	NA	0	0	6.483	3.277	8.6	0	0	0	TNBC	BL1	BL1	-0.0169888	-0.321931	0.546547	0.0547739	-0.216967	-0.178557
GSM1030330	GSE41998	Basal	Basal	No	Paclitaxel	partial response	0	0	NA	0	0	6.228	3.346	9.044	0	0	0	TNBC	BL1	BL1	-0.175016	-0.404899	0.578928	0.191665	-0.353548	-0.0332544
GSM1030325	GSE41998	Basal	Basal	No	Paclitaxel	stable disease	0	0	NA	0	0	6.152	3.293	8.584	0	0	0	TNBC	BL1	BL1	-0.0216376	-0.508767	0.701543	0.000280284	-0.152037	-0.205332
GSM1030172	GSE41998	Basal	Basal	No	Ixabepilone	complete response	0	0	NA	0	0	6.049	3.229	8.359	0	0	0	TNBC	BL1	BL1	0.383451	-0.419966	0.439691	-0.34135	-0.119773	-0.154018
GSM1030331	GSE41998	Basal	Basal	YES	Paclitaxel	partial response	0	0	NA	0	0	5.818	3.387	8.639	0	0	0	TNBC	BL1	BL1	-0.0574819	-0.527897	0.538611	0.190225	-0.012153	-0.404488
GSM1030346	GSE41998	Basal	Basal	No	Paclitaxel	stable disease	0	0	NA	0	0	5.649	3.398	7.943	0	0	0	TNBC	BL1	BL1	0.333767	-0.513611	0.514139	-0.198714	-0.365805	-0.261569
GSM1030162	GSE41998	Basal	Basal	No	Ixabepilone	partial response	0	0	NA	0	0	5.641	3.406	8.163	0	0	0	TNBC	BL1	BL1	-0.132011	-0.0411345	0.333802	0.280901	-0.355247	-0.24961
GSM1030174	GSE41998	Basal	Basal	YES	Ixabepilone	partial response	0	0	NA	0	0	5.498	3.423	8.386	0	0	0	TNBC	BL1	BL1	0.0743936	-0.104179	0.137858	-0.0309755	-0.00312596	-0.111624
GSM1030156	GSE41998	Basal	Basal	YES	Ixabepilone	partial response	0	0	NA	0	0	5.346	3.218	9.334	0	0	0	TNBC	BL1	BL1	0.092162	-0.421157	0.363848	0.113995	-0.253394	-0.2901
GSM1030169	GSE41998	Basal	Basal	YES	Ixabepilone	complete response	0	0	NA	0	0	5.226	3.278	8.749	0	0	0	TNBC	BL1	BL1	0.260554	-0.410688	0.593396	-0.319631	-0.164783	-0.135577
GSM1030296	GSE41998	Basal	Basal	No	Paclitaxel	partial response	0	0	NA	0	0	5.181	3.715	8.045	0	0	0	TNBC	BL1	BL1	0.132261	-0.410423	0.618223	-0.0699464	-0.170261	-0.226665
GSM1030343	GSE41998	Basal	Basal	YES	Paclitaxel	complete response	0	0	NA	0	0	4.881	3.616	8.462	0	0	0	TNBC	BL1	BL1	0.0423857	-0.35138	0.328491	0.0227791	-0.198803	-0.181018
GSM1030334	GSE41998	Basal	Basal	No	Paclitaxel	partial response	0	0	NA	0	0	4.851	3.419	10.307	0	0	0	TNBC	BL1	BL1	-0.26181	-0.263818	0.405297	0.228189	-0.279378	-0.208284
GSM1030300	GSE41998	Basal	Basal	YES	Paclitaxel	stable disease	0	0	NA	0	0	4.826	3.329	8.6	0	0	0	TNBC	BL1	BL1	-0.204916	-0.395856	0.647912	0.318127	-0.353354	-0.342801
GSM1030340	GSE41998	Basal	Basal	YES	Paclitaxel	partial response	0	0	NA	0	0	4.771	3.33	10.186	0	0	0	TNBC	BL1	BL1	-0.27179	-0.329104	0.669376	0.410434	-0.332209	-0.257188
GSM1030200	GSE41998	Basal	Basal	No	Ixabepilone	complete response	0	0	NA	0	0	4.639	3.45	9.392	0	0	0	TNBC	BL1	BL1	-0.0570936	-0.412837	0.314091	-0.00228406	0.0714072	-0.0381812
GSM1030158	GSE41998	Basal	Basal	No	Ixabepilone	partial response	0	0	NA	0	0	4.543	3.33	9.43	0	0	0	TNBC	BL1	BL1	-0.432538	-0.292191	0.512715	0.435084	-0.354557	0.00387571
GSM1030159	GSE41998	Basal	Basal	No	Ixabepilone	partial response	0	0	NA	0	0	8.257	3.767	8.32	0	0	0	TNBC	BL2	BL2	0.214794	-0.440677	0.258415	-0.217247	0.261925	-0.304629
GSM1030326	GSE41998	Basal	Basal	No	Paclitaxel	stable disease	0	0	NA	0	0	7.829	3.789	8.741	0	0	0	TNBC	BL2	BL2	-0.34536	0.450514	-0.636819	0.223606	0.649938	0.00662324
GSM1030185	GSE41998	Basal	Basal	YES	Ixabepilone	partial response	0	0	NA	0	0	7.712	3.391	8.689	0	0	0	TNBC	BL2	BL2	0.0593834	-0.0201533	-0.348201	-0.0655118	0.408957	-0.160569
GSM1030199	GSE41998	Basal	Basal	No	Ixabepilone	unable to determine	0	0	NA	0	0	6.776	3.387	7.966	0	0	0	TNBC	BL2	BL2	0.331858	0.00895078	-0.346755	-0.408221	0.649872	0.106587
GSM1030214	GSE41998	Normal	Non-Basal	No	Ixabepilone	stable disease	0	0	NA	0	0	6.492	3.13	8.932	0	0	0	TNBC	BL2	BL2	-0.518385	0.313792	-0.684939	0.339871	0.594818	0.535954
GSM1030206	GSE41998	Basal	Basal	No	Ixabepilone	partial response	0	0	NA	0	0	4.748	3.48	8.276	0	0	0	TNBC	BL2	BL2	-0.32267	-0.00144828	-0.269729	0.314997	0.508508	-0.0109919
GSM1030161	GSE41998	LumB	Non-Basal	No	Ixabepilone	progressive disease	0	0	NA	0	0	5.884	3.539	7.283	0	0	0	TNBC	BL2	BL2	-0.273518	-0.310279	0.150284	0.207607	0.371955	0.137899
GSM1030233	GSE41998	Basal	Basal	No	Paclitaxel	partial response	1	0	NA	0	0	8.264	3.497	8.904	0	0	0	TNBC	IM	BL1	0.517647	-0.517766	0.340923	-0.573831	-0.0443152	-0.00911257
GSM1030329	GSE41998	Luminal	Non-Basal	YES	Paclitaxel	partial response	0	0	NA	0	0	7.954	3.428	8.098	0	0	0	TNBC	IM	BL1	0.713278	-0.316689	0.336478	-0.683221	-0.145213	-0.192422
GSM1030209	GSE41998	Basal	Basal	No	Ixabepilone	partial response	0	0	NA	0	0	7.938	3.485	8.479	0	0	0	TNBC	IM	BL1	0.585734	-0.302066	0.095037	-0.4591	0.0740499	-0.229442
GSM1030186	GSE41998	Basal	Basal	YES	Ixabepilone	complete response	0	0	NA	0	0	7.733	3.589	8.212	0	0	0	TNBC	IM	BL1	0.702257	-0.462821	0.495869	-0.686871	-0.408241	-0.198171
GSM1030336	GSE41998	Basal	Basal	No	Paclitaxel	stable disease	0	0	NA	0	0	7.665	3.285	8.955	0	0	0	TNBC	IM	BL1	0.670093	-0.425657	0.479895	-0.617869	-0.229924	-0.305789
GSM1030089	GSE41998	Basal	Basal	No	Ixabepilone	partial response	1	0	NA	0	0	7.456	3.413	8.921	0	0	0	TNBC	IM	BL1	0.706912	-0.488415	0.29542	-0.686615	0.0106992	-0.19061
GSM1030187	GSE41998	Basal	Basal	No	Ixabepilone	partial response	0	0	NA	0	0	6.821	3.425	8.808	0	0	0	TNBC	IM	BL1	0.491201	0.335113	0.0180191	-0.381568	-0.192128	-0.116237
GSM1030344	GSE41998	Basal	Basal	No	Paclitaxel	partial response	0	0	NA	0	0	6.715	3.415	8.314	0	0	0	TNBC	IM	BL1	0.57302	-0.226445	0.0231957	-0.559834	-0.0226969	-0.118005
GSM1030294	GSE41998	Basal	Basal	No	Paclitaxel	partial response	0	0	NA	0	0	6.545	3.463	7.954	0	0	0	TNBC	IM	BL1	0.786988	-0.0289635	0.152285	-0.757029	-0.143036	-0.0216892
GSM1030229	GSE41998	Basal	Basal	No	Paclitaxel	partial response	0	1	NA	0	0	5.691	3.29	8.642	0	0	0	TNBC	IM	BL1	0.613092	-0.465212	0.217733	-0.602922	0.137478	-0.0817985
GSM1030303	GSE41998	Basal	Basal	YES	Paclitaxel	partial response	0	0	NA	0	0	5.53	3.442	8.312	0	0	0	TNBC	IM	BL1	0.265215	0.0294298	0.0966264	-0.109664	-0.0282399	-0.35643
GSM1030333	GSE41998	Basal	Basal	YES	Paclitaxel	partial response	0	0	NA	0	0	5.429	3.284	7.928	0	0	0	TNBC	IM	BL1	0.564523	-0.48687	0.423976	-0.536446	0.00253181	-0.198736
GSM1030204	GSE41998	Basal	Basal	YES	Ixabepilone	complete response	0	0	NA	0	0	5.246	3.547	9.281	0	0	0	TNBC	IM	BL1	0.611047	-0.354271	0.53125	-0.521473	-0.444566	-0.0224589
GSM1030177	GSE41998	Basal	Basal	YES	Ixabepilone	complete response	0	0	NA	0	0	5.053	3.37	9.224	0	0	0	TNBC	IM	BL1	0.576916	-0.505164	0.498506	-0.590311	-0.278803	-0.0623124
GSM1030316	GSE41998	Basal	Basal	No	Paclitaxel	complete response	0	0	NA	0	0	8.097	3.236	8.004	0	0	0	TNBC	IM	BL2	0.593175	-0.261377	0.108042	-0.582169	0.161504	-0.234615
GSM1030317	GSE41998	Basal	Basal	No	Paclitaxel	partial response	0	0	NA	0	0	7.398	3.439	8.845	0	0	0	TNBC	IM	BL2	0.489675	-0.318441	0.131142	-0.577909	0.362318	-0.0571004
GSM1030207	GSE41998	Her2	Non-Basal	YES	Ixabepilone	partial response	0	0	NA	0	0	6.954	3.436	7.814	0	0	0	TNBC	IM	BL2	0.779607	-0.213553	-0.0933824	-0.795952	0.271719	0.113873
GSM1030196	GSE41998	Basal	Basal	YES	Ixabepilone	partial response	0	0	NA	0	0	6.94	3.318	9.075	0	0	0	TNBC	IM	BL2	0.661255	-0.306071	0.0408451	-0.554387	0.155737	-0.263703
GSM1030181	GSE41998	Basal	Basal	No	Ixabepilone	stable disease	0	0	NA	0	0	6.601	3.374	7.714	0	0	0	TNBC	IM	BL2	0.364735	0.303547	-0.228485	-0.208366	0.0753921	-0.228633
GSM1030183	GSE41998	Basal	Basal	No	Ixabepilone	complete response	0	0	NA	0	0	6.484	3.423	7.248	0	0	0	TNBC	IM	BL2	0.720277	-0.0624854	0.0354942	-0.640052	-0.353451	-0.0183708
GSM1030309	GSE41998	Basal	Basal	No	Paclitaxel	stable disease	0	0	NA	0	0	6.478	3.22	8.856	0	0	0	TNBC	IM	BL2	0.538268	-0.499206	0.119875	-0.579541	0.441119	-0.143548
GSM1030170	GSE41998	Basal	Basal	No	Ixabepilone	partial response	0	0	NA	0	0	6.326	3.335	8.39	0	0	0	TNBC	IM	BL2	0.66141	0.322218	-0.381664	-0.613716	0.224307	-0.0189841
GSM1030164	GSE41998	Basal	Basal	No	Ixabepilone	partial response	0	0	NA	0	0	6.308	3.222	7.675	0	0	0	TNBC	IM	BL2	0.562557	-0.0649624	-0.200314	-0.598507	0.483497	-0.00120478
GSM1030308	GSE41998	Basal	Basal	No	Paclitaxel	stable disease	0	0	NA	0	0	6.09	3.183	8.907	0	0	0	TNBC	IM	BL2	0.590907	-0.472499	0.131081	-0.631421	0.414044	-0.110453
GSM1030307	GSE41998	Basal	Basal	No	Paclitaxel	stable disease	0	0	NA	0	0	5.911	3.416	9.029	0	0	0	TNBC	IM	BL2	0.486741	-0.566657	0.156746	-0.56105	0.433062	-0.0640652
GSM1030087	GSE41998	Her2	Non-Basal	YES	Ixabepilone	partial response	0	1	NA	0	0	5.52	3.852	8.418	0	0	0	TNBC	IM	BL2	0.396541	-0.171887	0.0299262	-0.441132	0.216242	-0.100753
GSM1030219	GSE41998	Her2	Non-Basal	YES	Ixabepilone	complete response	0	0	NA	0	0	7.706	3.751	8.766	0	0	0	TNBC	IM	LAR	0.5587	0.4641	-0.606768	-0.505264	0.105712	0.19422
GSM1030314	GSE41998	Basal	Basal	YES	Paclitaxel	complete response	0	0	NA	0	0	7.008	3.429	8.891	0	0	0	TNBC	IM	LAR	0.618796	0.205339	-0.419181	-0.60603	0.0818221	0.11243
GSM1030168	GSE41998	Basal	Basal	No	Ixabepilone	partial response	0	0	NA	0	0	6.118	3.582	9.022	0	0	0	TNBC	IM	LAR	0.341021	-0.253665	0.114294	-0.372031	0.0582956	0.136646
GSM1030188	GSE41998	Basal	Basal	YES	Ixabepilone	partial response	0	0	NA	0	0	8.306	3.29	9.168	0	0	0	TNBC	IM	UNC	0.59657	-0.00353293	-0.0321655	-0.525453	-0.186988	-0.0850543
GSM1030202	GSE41998	Basal	Basal	No	Ixabepilone	partial response	0	0	NA	0	0	8.235	3.264	8.805	0	0	0	TNBC	IM	UNC	0.66733	-0.0885229	-0.0200888	-0.510665	-0.0812906	-0.172292
GSM1030292	GSE41998	Basal	Basal	No	Paclitaxel	complete response	0	0	NA	0	0	7.425	3.576	8.358	0	0	0	TNBC	IM	UNC	0.41964	0.167222	-0.183946	-0.276226	-0.0576623	-0.11653
GSM1030332	GSE41998	Basal	Basal	No	Paclitaxel	partial response	0	0	NA	0	0	7.853	3.369	8.572	0	0	0	TNBC	IM	UNC	0.205283	0.108807	-0.442441	-0.137377	-0.115281	-0.0719333
GSM1030354	GSE41998	Luminal	Non-Basal	No	Paclitaxel	stable disease	0	0	NA	0	0	8.916	3.547	9.463	0	0	0	TNBC	LAR	LAR	-0.427428	0.386532	-0.571014	0.171696	-0.0616074	0.846416
GSM1030286	GSE41998	Normal	Non-Basal	No	Paclitaxel	stable disease	1	1	NA	0	0	7.45	3.715	9.515	0	0	0	TNBC	LAR	LAR	-0.362308	0.374634	-0.519657	0.149162	0.0787229	0.627164
GSM1030349	GSE41998	Luminal	Non-Basal	No	Paclitaxel	partial response	0	0	NA	0	0	6.696	3.33	9.931	0	0	0	TNBC	LAR	LAR	0.118116	0.0381461	-0.319043	-0.345542	-0.0406303	0.556691
GSM1030353	GSE41998	Her2	Non-Basal	YES	Paclitaxel	partial response	0	0	NA	0	0	6.424	3.369	9.33	0	0	0	TNBC	LAR	LAR	-0.542269	0.0973256	-0.511066	0.204959	0.319036	0.805294
GSM1030216	GSE41998	Her2	Non-Basal	No	Ixabepilone	stable disease	0	0	NA	0	0	6.337	3.315	10.167	0	0	0	TNBC	LAR	LAR	0.0164189	0.234069	-0.627006	-0.243618	0.294823	0.754952
GSM1030213	GSE41998	Her2	Non-Basal	YES	Ixabepilone	partial response	0	0	NA	0	0	6.137	3.3	8.491	0	0	0	TNBC	LAR	LAR	-0.289537	0.0514888	-0.542823	-0.0345157	0.491655	0.552323
GSM1030215	GSE41998	Her2	Non-Basal	No	Ixabepilone	partial response	0	0	NA	0	0	5.794	3.416	10.94	0	0	0	TNBC	LAR	LAR	-0.417281	0.091098	-0.429607	0.159167	0.234793	0.583286
GSM1030351	GSE41998	Her2	Non-Basal	No	Paclitaxel	partial response	0	0	NA	0	0	5.324	3.382	9.994	0	0	0	TNBC	LAR	LAR	-0.453278	0.0859384	-0.412506	0.176041	0.295291	0.545528
GSM1030348	GSE41998	Her2	Non-Basal	No	Paclitaxel	partial response	0	0	NA	0	0	5.221	3.21	10.487	0	0	0	TNBC	LAR	LAR	0.409581	-0.10408	-0.210557	-0.57011	-0.0646996	0.550058
GSM1030080	GSE41998	Her2	Non-Basal	No	none	0	1	0	NA	0	0	5.04	3.504	9.37	0	0	0	TNBC	LAR	LAR	0.0408386	-0.155472	-0.314844	-0.351105	0.134313	0.538369
GSM1030179	GSE41998	Basal	Basal	No	Ixabepilone	partial response	0	0	NA	0	0	8.567	3.439	9.698	0	0	0	TNBC	M	M	-0.67529	0.396984	-0.554217	0.6015	0.443356	-0.0197871
GSM1030178	GSE41998	Basal	Basal	No	Ixabepilone	stable disease	0	0	NA	0	0	8.096	3.652	9.347	0	0	0	TNBC	M	M	-0.485354	-0.282727	0.251056	0.60336	-0.421551	-0.24611
GSM1030167	GSE41998	Basal	Basal	YES	Ixabepilone	partial response	0	0	NA	0	0	7.009	3.598	8.423	0	0	0	TNBC	M	M	-0.761225	-0.0297408	0.15707	0.685469	-0.144412	-0.0369284
GSM1030324	GSE41998	Basal	Basal	YES	Paclitaxel	complete response	0	0	NA	0	0	6.417	3.344	8.815	0	0	0	TNBC	M	M	-0.687628	0.0449433	0.286469	0.735319	-0.167607	-0.279864
GSM1030176	GSE41998	Basal	Basal	No	Ixabepilone	partial response	0	0	NA	0	0	6.376	3.549	9.07	0	0	0	TNBC	M	M	-0.535964	0.115666	0.278912	0.621442	-0.215769	-0.0951603
GSM1030173	GSE41998	Basal	Basal	YES	Ixabepilone	partial response	0	0	NA	0	0	6.284	3.861	9.482	0	0	0	TNBC	M	M	-0.481436	-0.104039	0.456083	0.570205	-0.377334	-0.235202
GSM1030085	GSE41998	Basal	Basal	No	Ixabepilone	partial response	0	1	NA	0	0	6.225	3.617	7.811	0	0	0	TNBC	M	M	-0.165359	-0.0106132	-0.0317162	0.304792	-0.115991	-0.308797
GSM1030313	GSE41998	Basal	Basal	No	Paclitaxel	stable disease	0	0	NA	0	0	5.919	3.367	8.204	0	0	0	TNBC	M	M	-0.659525	-0.00611724	-0.0316984	0.601979	-0.195103	0.100043
GSM1030195	GSE41998	Basal	Basal	No	Ixabepilone	partial response	0	0	NA	0	0	5.91	3.381	8.809	0	0	0	TNBC	M	M	-0.276985	0.267109	-0.102132	0.399043	-0.243744	-0.109597
GSM1030311	GSE41998	Basal	Basal	YES	Paclitaxel	partial response	0	0	NA	0	0	5.899	3.463	9.66	0	0	0	TNBC	M	M	-0.550458	-0.0893734	0.104434	0.493353	-0.0398326	0.131892
GSM1030318	GSE41998	Basal	Basal	YES	Paclitaxel	partial response	0	0	NA	0	0	5.774	3.502	9.175	0	0	0	TNBC	M	M	-0.520952	0.00708628	0.187183	0.608206	-0.00716564	-0.287586
GSM1030197	GSE41998	Basal	Basal	No	Ixabepilone	stable disease	0	0	NA	0	0	5.665	3.531	9.261	0	0	0	TNBC	M	M	-0.547515	-0.0295601	-0.0160432	0.511253	0.315129	0.122281
GSM1030337	GSE41998	Basal	Basal	No	Paclitaxel	complete response	0	0	NA	0	0	5.628	3.452	8.617	0	0	0	TNBC	M	M	-0.421873	-0.0234589	0.229467	0.404457	0.0179483	-0.197032
GSM1030341	GSE41998	Basal	Basal	YES	Paclitaxel	complete response	0	0	NA	0	0	5.613	3.374	8.453	0	0	0	TNBC	M	M	-0.56732	0.404083	-0.0241509	0.648232	0.00842046	-0.207885
GSM1030208	GSE41998	Basal	Basal	No	Ixabepilone	stable disease	0	0	NA	0	0	5.564	3.633	7.78	0	0	0	TNBC	M	M	-0.519569	0.193965	-0.17007	0.535965	-0.239102	-0.0931136
GSM1030163	GSE41998	Basal	Basal	No	Ixabepilone	partial response	0	0	NA	0	0	5.506	3.438	8.512	0	0	0	TNBC	M	M	-0.387074	-0.184619	0.0863594	0.414571	-0.0670819	-0.221366
GSM1030319	GSE41998	Basal	Basal	YES	Paclitaxel	complete response	0	0	NA	0	0	5.501	3.467	8.135	0	0	0	TNBC	M	M	-0.795859	0.263582	-0.284325	0.772741	0.356181	-0.156559
GSM1030347	GSE41998	Basal	Basal	No	Paclitaxel	progressive disease	0	0	NA	0	0	5.464	3.785	10.082	0	0	0	TNBC	M	M	-0.505311	-0.103535	0.285487	0.511141	0.0273314	-0.137849
GSM1030323	GSE41998	Basal	Basal	No	Paclitaxel	partial response	0	0	NA	0	0	5.16	3.498	9.292	0	0	0	TNBC	M	M	-0.30522	0.100811	0.0904272	0.386341	0.290368	-0.274812
GSM1030298	GSE41998	Basal	Basal	No	Paclitaxel	partial response	0	0	NA	0	0	5.103	3.464	9.161	0	0	0	TNBC	M	M	-0.580096	0.138595	0.215019	0.514251	-0.0738621	-0.030272
GSM1030304	GSE41998	Basal	Basal	YES	Paclitaxel	complete response	0	0	NA	0	0	5.004	3.55	10.494	0	0	0	TNBC	M	M	-0.0718788	0.0987846	0.141284	0.207504	0.0114982	-0.339102
GSM1030328	GSE41998	Basal	Basal	No	Paclitaxel	progressive disease	0	0	NA	0	0	4.891	3.448	8.057	0	0	0	TNBC	M	M	-0.498068	0.0558973	-0.173663	0.468332	0.199541	0.0131781
GSM1030165	GSE41998	Basal	Basal	No	Ixabepilone	stable disease	0	0	NA	0	0	4.645	3.525	9.738	0	0	0	TNBC	M	M	-0.657955	-0.00277336	0.333777	0.725282	-0.531674	-0.0187573
GSM1030302	GSE41998	Basal	Basal	No	Paclitaxel	stable disease	0	0	NA	0	0	4.527	3.253	9.061	0	0	0	TNBC	M	M	-0.725826	0.129426	0.140811	0.694349	0.00904786	-0.0620176
GSM1030320	GSE41998	Basal	Basal	No	Paclitaxel	stable disease	0	0	NA	0	0	4.46	3.37	8.534	0	0	0	TNBC	M	M	-0.586438	0.0951788	-0.254733	0.601341	0.446897	-0.154569
GSM1030171	GSE41998	Basal	Basal	No	Ixabepilone	partial response	0	0	NA	0	0	4.217	3.238	7.202	0	0	0	TNBC	M	M	-0.0946354	-0.198506	0.121104	0.127481	-0.203849	-0.0106358
GSM1030297	GSE41998	Basal	Basal	No	none	partial response	0	0	NA	0	0	7.579	3.42	9.259	0	0	0	TNBC	M	M	-0.61803	0.0665993	-0.155106	0.49052	0.386559	0.149757
GSM1030079	GSE41998	Basal	Basal	NA	none	progressive disease	0	0	1	1	0	7.324	3.411	8.905	0	0	0	TNBC	M	M	-0.693913	0.18405	0.0692382	0.626819	-0.050925	0.0794855
GSM1030198	GSE41998	Basal	Basal	No	none	stable disease	0	0	NA	0	0	6.693	3.59	8.363	0	0	0	TNBC	M	M	-0.641982	-0.383127	0.53266	0.598195	0.0814798	0.111255
GSM1030193	GSE41998	Basal	Basal	No	none	partial response	0	0	NA	0	0	6.577	3.585	9.154	0	0	0	TNBC	M	M	-0.479345	0.187338	-0.0919621	0.496512	0.0945921	-0.224236
GSM1030194	GSE41998	Basal	Basal	No	none	partial response	0	0	NA	0	0	5.633	3.365	9.046	0	0	0	TNBC	M	M	-0.377301	0.0812686	0.125869	0.42312	-0.0397809	-0.196198
GSM1030339	GSE41998	Basal	Basal	No	Paclitaxel	complete response	0	0	NA	0	0	5.628	3.397	8.853	0	0	0	TNBC	M	M	-0.625657	0.214705	-0.109173	0.660973	0.151216	-0.136782
GSM1030192	GSE41998	Basal	Basal	No	none	partial response	0	0	NA	0	0	5.572	3.539	9.33	0	0	0	TNBC	M	M	-0.50042	0.346105	-0.266124	0.497792	0.133924	-0.236656
GSM1030184	GSE41998	Basal	Basal	No	Ixabepilone	stable disease	0	0	NA	0	0	5.502	3.431	8.909	0	0	0	TNBC	M	M	-0.527029	0.367097	-0.00878179	0.555621	-0.415278	-0.125969
GSM1030166	GSE41998	Basal	Basal	No	Ixabepilone	partial response	0	0	NA	0	0	5.145	3.462	8.863	0	0	0	TNBC	M	M	-0.254009	-0.0721589	-0.0140674	0.330835	0.252712	-0.127938
GSM1030322	GSE41998	Basal	Basal	No	Paclitaxel	partial response	0	0	NA	0	0	6.9	3.368	8.123	0	0	0	TNBC	MSL	BL2	-0.277177	0.641346	-0.656396	0.172412	0.462427	0.248539
GSM1030225	GSE41998	Normal	Non-Basal	YES	Ixabepilone	partial response	0	0	NA	0	0	6.641	3.474	7.623	0	0	0	TNBC	MSL	BL2	0.243685	0.800327	-0.671536	-0.253144	0.151223	0.129985
GSM1030189	GSE41998	Basal	Basal	YES	Ixabepilone	partial response	0	0	NA	0	0	6.548	3.342	8.25	0	0	0	TNBC	MSL	BL2	-0.0869444	0.742799	-0.358839	0.0884667	0.0981471	-0.0850594
GSM1030160	GSE41998	Basal	Basal	YES	Ixabepilone	partial response	0	0	NA	0	0	6.288	3.443	8.542	0	0	0	TNBC	MSL	BL2	-0.247026	0.507386	-0.467167	0.232588	0.405913	-0.0249566
GSM1030212	GSE41998	Basal	Basal	YES	Ixabepilone	complete response	0	0	NA	0	0	6.141	3.661	9.652	0	0	0	TNBC	MSL	BL2	-0.000410244	0.49065	-0.222755	-0.0329044	0.436726	-0.117308
GSM1030191	GSE41998	Basal	Basal	YES	Ixabepilone	partial response	0	0	NA	0	0	5.455	3.29	8.839	0	0	0	TNBC	MSL	BL2	-0.0519833	0.59103	-0.509521	0.014876	0.0905693	0.0293735
GSM1030234	GSE41998	Basal	Basal	No	Paclitaxel	partial response	1	1	NA	0	0	5.438	3.602	7.281	0	0	0	TNBC	MSL	BL2	-0.118851	0.56071	-0.625749	0.0943418	0.490558	0.227722
GSM1030227	GSE41998	Normal	Non-Basal	No	Ixabepilone	stable disease	0	0	NA	0	0	8.468	3.451	7.764	0	0	0	TNBC	MSL	LAR	0.105512	0.636986	-0.642413	-0.212532	0.165668	0.294062
GSM1030218	GSE41998	Luminal	Non-Basal	No	Ixabepilone	partial response	0	0	NA	0	0	8.319	3.62	7.864	0	0	0	TNBC	MSL	LAR	-0.174492	0.831551	-0.655086	0.0660117	0.132933	0.234187
GSM1030290	GSE41998	Normal	Non-Basal	YES	Paclitaxel	partial response	0	0	1	1	1	7.902	3.548	9.87	0	0	0	TNBC	MSL	LAR	-0.109765	0.666022	-0.529614	-0.0248586	-0.0335612	0.221816
GSM1030315	GSE41998	Basal	Basal	YES	Paclitaxel	complete response	0	0	NA	0	0	7.558	3.583	9.372	0	0	0	TNBC	MSL	LAR	0.105825	0.330181	-0.175843	-0.0619694	-0.0556803	0.0620655
GSM1030223	GSE41998	Normal	Non-Basal	No	Ixabepilone	complete response	0	0	NA	0	0	6.649	3.512	8.249	0	0	0	TNBC	MSL	LAR	-0.381322	0.774936	-0.652947	0.276243	0.250044	0.306076
GSM1030190	GSE41998	Basal	Basal	YES	Ixabepilone	partial response	0	0	NA	0	0	6.007	3.03	8.336	0	0	0	TNBC	MSL	LAR	0.51748	0.573209	-0.520289	-0.517894	0.0341886	0.0425745
GSM1030285	GSE41998	Luminal	Non-Basal	No	Paclitaxel	unable to determine	1	1	NA	0	0	9	3.811	8.169	0	0	0	TNBC	MSL	M	-0.396089	0.82062	-0.625684	0.321729	0.00676519	0.259864
GSM1030287	GSE41998	Luminal	Non-Basal	No	Paclitaxel	partial response	1	1	NA	0	0	8.686	3.672	9.157	0	0	0	TNBC	MSL	M	-0.411181	0.799355	-0.686143	0.352447	0.00757	0.334462
GSM1030153	GSE41998	Normal	Non-Basal	No	Ixabepilone	partial response	1	0	1	1	1	8.373	3.374	10.846	0	0	0	TNBC	MSL	M	-0.413669	0.589168	-0.517365	0.352349	-0.0134547	0.31877
GSM1030203	GSE41998	Basal	Basal	No	Ixabepilone	partial response	0	0	NA	0	0	7.194	3.142	8.192	0	0	0	TNBC	MSL	M	-0.408568	0.677196	-0.328065	0.292561	0.0550613	0.00434956
GSM1030305	GSE41998	Basal	Basal	YES	Paclitaxel	partial response	0	0	NA	0	0	6.581	3.461	8.073	0	0	0	TNBC	MSL	M	-0.394279	0.455982	-0.381182	0.381454	0.0908621	-0.0735714
GSM1030321	GSE41998	Basal	Basal	No	Paclitaxel	complete response	0	0	NA	0	0	8.564	3.395	7.926	0	0	0	TNBC	MSL	UNC	0.364074	0.594139	-0.226341	-0.31352	-0.377968	-0.0691218
GSM1030084	GSE41998	Basal	Basal	No	none	stable disease	0	0	NA	0	0	7.393	3.379	9.047	0	0	0	TNBC	MSL	BL2	0.116991	0.158336	-0.115027	-0.146735	0.143764	-0.253131
GSM1030230	GSE41998	Basal	Basal	No	Paclitaxel	partial response	0	1	NA	0	0	7.692	3.593	8.833	0	0	0	TNBC	UNS	BL1	0.16223	-0.124809	0.191426	-0.127458	-0.06197	-0.240498
GSM1030175	GSE41998	Basal	Basal	No	Ixabepilone	partial response	0	0	NA	0	0	6.764	3.273	9.951	0	0	0	TNBC	UNS	BL1	-0.0873224	0.213172	0.252576	0.173479	-0.431087	-0.107846
GSM1030157	GSE41998	Basal	Basal	No	Ixabepilone	partial response	0	0	NA	0	0	6.193	3.396	9.714	0	0	0	TNBC	UNS	BL1	-0.015989	0.0289813	0.250006	0.211885	0.00783283	-0.111295
GSM1030205	GSE41998	Basal	Basal	No	Ixabepilone	partial response	0	0	NA	0	0	6.001	3.533	8.897	0	0	0	TNBC	UNS	BL1	-0.447197	-0.282332	0.517668	0.506028	-0.490375	-0.208242
GSM1030211	GSE41998	Basal	Basal	No	Ixabepilone	stable disease	0	0	NA	0	0	5.472	3.181	8.558	0	0	0	TNBC	UNS	BL1	0.0460872	-0.2802	0.0778505	0.0413838	0.0162102	-0.248555
GSM1030301	GSE41998	Basal	Basal	YES	Paclitaxel	partial response	0	0	NA	0	0	5.464	3.614	8.404	0	0	0	TNBC	UNS	BL1	0.514186	-0.33389	0.472891	-0.402768	-0.0170072	-0.217893
GSM1030180	GSE41998	Basal	Basal	YES	Ixabepilone	partial response	0	0	NA	0	0	5.369	3.385	9.566	0	0	0	TNBC	UNS	BL1	-0.392344	-0.245702	0.554901	0.526517	-0.23421	-0.430789
GSM1030342	GSE41998	Basal	Basal	YES	Paclitaxel	unable to determine	0	0	NA	0	0	5.174	3.219	9.034	0	0	0	TNBC	UNS	BL1	0.489584	-0.440694	0.479909	-0.46377	0.133244	-0.105113
GSM1030086	GSE41998	Basal	Basal	No	Ixabepilone	partial response	0	1	NA	0	0	4.921	3.244	8.105	0	0	0	TNBC	UNS	BL1	0.610023	-0.575742	0.597843	-0.584792	-0.421546	-0.142196
GSM1030247	GSE41998	Luminal	Non-Basal	No	Paclitaxel	complete response	1	1	NA	0	0	8.943	3.693	9.337	0	0	0	TNBC	UNS	LAR	0.0791117	0.594195	-0.706167	-0.143963	0.258526	0.37711
GSM1030118	GSE41998	Luminal	Non-Basal	YES	Ixabepilone	partial response	1	1	NA	0	0	8.756	3.471	9.076	0	0	0	TNBC	UNS	LAR	0.448219	0.281677	-0.391326	-0.506718	0.0819812	0.413815
GSM1030201	GSE41998	Basal	Basal	No	Ixabepilone	partial response	0	0	NA	0	0	7.706	3.59	9.714	0	0	0	TNBC	UNS	M	-0.325717	-0.177819	0.357283	0.358895	-0.257801	-0.0244242
GSM1030335	GSE41998	Basal	Basal	YES	Paclitaxel	stable disease	0	0	NA	0	0	6.143	3.523	9.549	0	0	0	TNBC	UNS	M	-0.0789479	-0.118995	0.258143	0.267627	-0.0759191	-0.26718
GSM1030306	GSE41998	Basal	Basal	YES	Paclitaxel	partial response	0	0	NA	0	0	4.952	3.44	7.564	0	0	0	TNBC	UNS	M	-0.222848	0.248329	-0.256679	0.211743	0.148535	0.0424761
GSM1030310	GSE41998	Basal	Basal	No	Paclitaxel	partial response	0	0	NA	0	0	7.764	3.583	8.444	0	0	0	TNBC	UNS	UNC	0.310934	0.268615	-0.170527	-0.200051	-0.0781463	-0.144969
GSM1030312	GSE41998	Basal	Basal	No	none	unable to determine	0	0	NA	0	0	4.558	3.56	10.259	0	0	0		NA	NA	NA	NA	NA	NA	NA	NA
GSM1030224	GSE41998	Normal	Non-Basal	YES	Ixabepilone	complete response	0	0	NA	0	0	9.043	3.964	9.278	0	1	0	0	NA	NA	NA	NA	NA	NA	NA	NA
GSM1030355	GSE41998	LumA	Non-Basal	YES	Paclitaxel	partial response	0	0	NA	0	0	9.04	3.942	10.837	0	1	0	0	NA	NA	NA	NA	NA	NA	NA	NA
GSM1030291	GSE41998	Normal	Non-Basal	YES	Paclitaxel	partial response	1	0	NA	0	0	9.037	4.344	8.531	0	1	0	0	NA	NA	NA	NA	NA	NA	NA	NA
GSM1030102	GSE41998	LumB	Non-Basal	No	Ixabepilone	partial response	1	1	1	1	1	9.011	4.209	11.395	0	1	0	0	NA	NA	NA	NA	NA	NA	NA	NA
GSM1030357	GSE41998	LumA	Non-Basal	No	Paclitaxel	partial response	0	0	NA	0	0	8.982	6.489	8.871	0	1	0	0	NA	NA	NA	NA	NA	NA	NA	NA
GSM1030152	GSE41998	LumA	Non-Basal	No	Ixabepilone	partial response	1	1	NA	0	0	8.927	4.332	8.851	0	1	0	0	NA	NA	NA	NA	NA	NA	NA	NA
GSM1030221	GSE41998	LumA	Non-Basal	YES	Ixabepilone	complete response	0	0	NA	0	0	8.875	3.951	8.886	0	1	0	0	NA	NA	NA	NA	NA	NA	NA	NA
GSM1030288	GSE41998	Normal	Non-Basal	No	none	partial response	1	1	NA	0	0	8.822	5.174	9.18	0	1	0	0	NA	NA	NA	NA	NA	NA	NA	NA
GSM1030112	GSE41998	Her2	Non-Basal	No	Ixabepilone	stable disease	1	1	NA	0	0	8.44	6.068	11.493	0	1	0	0	NA	NA	NA	NA	NA	NA	NA	NA
GSM1030217	GSE41998	LumB	Non-Basal	No	Ixabepilone	partial response	0	0	NA	0	0	8.165	3.297	11.867	0	0	1	0	NA	NA	NA	NA	NA	NA	NA	NA
GSM1030083	GSE41998	Basal	Basal	No	none	progressive disease	0	0	NA	0	0	7.846	4.373	8.825	0	1	0	0	NA	NA	NA	NA	NA	NA	NA	NA
GSM1030095	GSE41998	Her2	Non-Basal	YES	Ixabepilone	partial response	0	0	1	1	1	7.757	3.575	13.355	0	0	1	0	NA	NA	NA	NA	NA	NA	NA	NA
GSM1030345	GSE41998	Basal	Basal	YES	Paclitaxel	partial response	0	0	NA	0	0	7.709	4.016	8.065	0	1	0	0	NA	NA	NA	NA	NA	NA	NA	NA
GSM1030091	GSE41998	Her2	Non-Basal	No	Ixabepilone	partial response	0	0	1	1	1	7.302	3.3	12.982	0	0	1	0	NA	NA	NA	NA	NA	NA	NA	NA
GSM1030104	GSE41998	Her2	Non-Basal	No	Ixabepilone	partial response	0	0	1	1	1	7.246	3.34	12.175	0	0	1	0	NA	NA	NA	NA	NA	NA	NA	NA
GSM1030248	GSE41998	Her2	Non-Basal	No	Paclitaxel	partial response	0	1	1	1	1	7.195	3.525	12.426	0	0	1	0	NA	NA	NA	NA	NA	NA	NA	NA
GSM1030097	GSE41998	Her2	Non-Basal	YES	Ixabepilone	partial response	0	0	1	1	1	7.051	3.578	13.537	0	0	1	0	NA	NA	NA	NA	NA	NA	NA	NA
GSM1030295	GSE41998	Her2	Non-Basal	No	Paclitaxel	stable disease	0	0	NA	0	0	6.992	3.404	12.938	0	0	1	0	NA	NA	NA	NA	NA	NA	NA	NA
GSM1030096	GSE41998	Her2	Non-Basal	No	Ixabepilone	partial response	0	0	1	1	1	6.959	3.374	13.266	0	0	1	0	NA	NA	NA	NA	NA	NA	NA	NA
GSM1030094	GSE41998	Her2	Non-Basal	No	Ixabepilone	partial response	0	0	1	1	1	6.938	3.275	13.465	0	0	1	0	NA	NA	NA	NA	NA	NA	NA	NA
GSM1030236	GSE41998	Her2	Non-Basal	No	Paclitaxel	partial response	0	0	1	1	1	6.804	3.247	12.868	0	0	1	0	NA	NA	NA	NA	NA	NA	NA	NA
GSM1030350	GSE41998	Her2	Non-Basal	YES	Paclitaxel	partial response	0	0	NA	0	1	6.679	3.54	13.2	0	0	1	0	NA	NA	NA	NA	NA	NA	NA	NA
GSM1030092	GSE41998	Her2	Non-Basal	No	Ixabepilone	complete response	0	0	1	1	1	6.609	3.307	13.343	0	0	1	0	NA	NA	NA	NA	NA	NA	NA	NA
GSM1030231	GSE41998	Normal	Non-Basal	No	Paclitaxel	stable disease	0	0	1	1	1	6.541	3.386	12.68	0	0	1	0	NA	NA	NA	NA	NA	NA	NA	NA
GSM1030088	GSE41998	Basal	Basal	YES	Ixabepilone	complete response	0	0	1	1	1	6.499	3.565	13.243	0	0	1	0	NA	NA	NA	NA	NA	NA	NA	NA
GSM1030232	GSE41998	Her2	Non-Basal	No	Paclitaxel	stable disease	0	0	1	1	1	6.457	3.356	13.666	0	0	1	0	NA	NA	NA	NA	NA	NA	NA	NA
GSM1030238	GSE41998	Her2	Non-Basal	No	Paclitaxel	partial response	0	1	1	1	1	5.978	3.26	13.484	0	0	1	0	NA	NA	NA	NA	NA	NA	NA	NA
GSM1030352	GSE41998	Normal	Non-Basal	YES	Paclitaxel	partial response	0	0	NA	0	1	5.884	3.725	13.1	0	0	1	0	NA	NA	NA	NA	NA	NA	NA	NA
GSM1030093	GSE41998	Her2	Non-Basal	YES	Ixabepilone	stable disease	0	0	1	1	1	5.521	3.345	13.312	0	0	1	0	NA	NA	NA	NA	NA	NA	NA	NA
GSM1030235	GSE41998	Her2	Non-Basal	No	Paclitaxel	partial response	1	1	1	1	1	5.431	3.424	13.14	0	0	1	0	NA	NA	NA	NA	NA	NA	NA	NA
GSM1030239	GSE41998	Her2	Non-Basal	No	Paclitaxel	stable disease	0	0	1	1	1	5.38	3.289	13.416	0	0	1	0	NA	NA	NA	NA	NA	NA	NA	NA
GSM1030237	GSE41998	Her2	Non-Basal	No	Paclitaxel	stable disease	0	0	1	1	1	5.273	3.216	13.411	0	0	1	0	NA	NA	NA	NA	NA	NA	NA	NA
GSM1030119	GSE41998	Her2	Non-Basal	No	Ixabepilone	partial response	1	1	NA	0	1	3.987	3.136	12.732	0	0	1	0	NA	NA	NA	NA	NA	NA	NA	NA
GSM1030280	GSE41998	LumB	Non-Basal	No	Paclitaxel	partial response	1	1	NA	0	0	13.244	3.456	11.051	1	0	0	0	NA	NA	NA	NA	NA	NA	NA	NA
GSM1030261	GSE41998	LumB	Non-Basal	No	Paclitaxel	partial response	0	1	NA	0	0	13.045	4.983	9.966	1	1	0	0	NA	NA	NA	NA	NA	NA	NA	NA
GSM1030283	GSE41998	LumB	Non-Basal	No	Paclitaxel	stable disease	1	1	NA	0	0	12.989	4.766	9.088	1	1	0	0	NA	NA	NA	NA	NA	NA	NA	NA
GSM1030278	GSE41998	LumB	Non-Basal	No	Paclitaxel	partial response	1	1	NA	0	0	12.871	5.927	9.942	1	1	0	0	NA	NA	NA	NA	NA	NA	NA	NA
GSM1030277	GSE41998	LumB	Non-Basal	No	Paclitaxel	complete response	1	1	NA	0	0	12.763	3.74	9.58	1	0	0	0	NA	NA	NA	NA	NA	NA	NA	NA
GSM1030270	GSE41998	LumB	Non-Basal	No	Paclitaxel	partial response	1	0	NA	0	0	12.74	3.439	9.721	1	0	0	0	NA	NA	NA	NA	NA	NA	NA	NA
GSM1030124	GSE41998	LumB	Non-Basal	No	Ixabepilone	stable disease	1	1	NA	0	0	12.67	4.395	8.806	1	1	0	0	NA	NA	NA	NA	NA	NA	NA	NA
GSM1030264	GSE41998	LumB	Non-Basal	No	Paclitaxel	partial response	1	1	NA	0	0	12.585	4.637	8.339	1	1	0	0	NA	NA	NA	NA	NA	NA	NA	NA
GSM1030128	GSE41998	LumB	Non-Basal	No	Ixabepilone	partial response	1	1	NA	0	0	12.524	5.413	8.838	1	1	0	0	NA	NA	NA	NA	NA	NA	NA	NA
GSM1030256	GSE41998	LumA	Non-Basal	No	Paclitaxel	stable disease	1	1	NA	0	0	12.51	3.757	10.076	1	0	0	0	NA	NA	NA	NA	NA	NA	NA	NA
GSM1030258	GSE41998	LumA	Non-Basal	No	Paclitaxel	stable disease	1	1	NA	0	0	12.509	3.868	8.645	1	1	0	0	NA	NA	NA	NA	NA	NA	NA	NA
GSM1030131	GSE41998	LumB	Non-Basal	No	Ixabepilone	partial response	1	1	NA	0	0	12.481	7.993	9.127	1	1	0	0	NA	NA	NA	NA	NA	NA	NA	NA
GSM1030136	GSE41998	LumB	Non-Basal	No	Ixabepilone	partial response	1	1	1	1	1	12.466	6.643	9.994	1	1	0	0	NA	NA	NA	NA	NA	NA	NA	NA
GSM1030135	GSE41998	LumB	Non-Basal	No	Ixabepilone	stable disease	1	1	NA	0	0	12.462	4.844	10.823	1	1	0	0	NA	NA	NA	NA	NA	NA	NA	NA
GSM1030263	GSE41998	LumB	Non-Basal	No	Paclitaxel	partial response	1	1	NA	0	0	12.454	3.455	10.008	1	0	0	0	NA	NA	NA	NA	NA	NA	NA	NA
GSM1030123	GSE41998	LumB	Non-Basal	No	Ixabepilone	partial response	1	1	NA	0	0	12.425	3.275	9.706	1	0	0	0	NA	NA	NA	NA	NA	NA	NA	NA
GSM1030113	GSE41998	LumA	Non-Basal	No	Ixabepilone	partial response	1	1	NA	0	0	12.383	6.179	9.788	1	1	0	0	NA	NA	NA	NA	NA	NA	NA	NA
GSM1030138	GSE41998	LumB	Non-Basal	No	Ixabepilone	partial response	1	1	NA	0	0	12.37	3.391	8.868	1	0	0	0	NA	NA	NA	NA	NA	NA	NA	NA
GSM1030275	GSE41998	LumB	Non-Basal	No	Paclitaxel	partial response	1	1	NA	0	0	12.361	5.284	9.337	1	1	0	0	NA	NA	NA	NA	NA	NA	NA	NA
GSM1030125	GSE41998	LumB	Non-Basal	No	Ixabepilone	stable disease	1	0	NA	0	0	12.324	3.157	9.801	1	0	0	0	NA	NA	NA	NA	NA	NA	NA	NA
GSM1030272	GSE41998	LumB	Non-Basal	YES	Paclitaxel	partial response	1	0	NA	0	0	12.323	3.92	10.342	1	1	0	0	NA	NA	NA	NA	NA	NA	NA	NA
GSM1030133	GSE41998	LumA	Non-Basal	No	Ixabepilone	stable disease	1	1	NA	0	0	12.284	7.9	9.486	1	1	0	0	NA	NA	NA	NA	NA	NA	NA	NA
GSM1030132	GSE41998	LumB	Non-Basal	No	Ixabepilone	partial response	1	1	NA	0	0	12.266	7.58	8.88	1	1	0	0	NA	NA	NA	NA	NA	NA	NA	NA
GSM1030111	GSE41998	LumA	Non-Basal	YES	Ixabepilone	stable disease	1	1	NA	0	0	12.231	8.018	10.136	1	1	0	0	NA	NA	NA	NA	NA	NA	NA	NA
GSM1030250	GSE41998	LumA	Non-Basal	No	Paclitaxel	partial response	1	0	NA	0	0	12.053	3.414	8.933	1	0	0	0	NA	NA	NA	NA	NA	NA	NA	NA
GSM1030147	GSE41998	LumB	Non-Basal	No	Ixabepilone	partial response	1	0	NA	0	0	11.977	3.232	9.576	1	0	0	0	NA	NA	NA	NA	NA	NA	NA	NA
GSM1030146	GSE41998	LumB	Non-Basal	No	Ixabepilone	complete response	1	1	NA	0	0	11.9	4.011	7.281	1	1	0	0	NA	NA	NA	NA	NA	NA	NA	NA
GSM1030268	GSE41998	LumB	Non-Basal	No	Paclitaxel	stable disease	1	1	NA	0	0	11.828	3.742	10.496	1	0	0	0	NA	NA	NA	NA	NA	NA	NA	NA
GSM1030127	GSE41998	LumB	Non-Basal	No	none	partial response	1	1	NA	0	0	11.735	3.951	9.332	1	1	0	0	NA	NA	NA	NA	NA	NA	NA	NA
GSM1030134	GSE41998	LumB	Non-Basal	No	Ixabepilone	stable disease	1	1	NA	0	0	11.732	3.35	8.629	1	0	0	0	NA	NA	NA	NA	NA	NA	NA	NA
GSM1030106	GSE41998	LumA	Non-Basal	No	Ixabepilone	partial response	1	1	NA	0	0	11.715	4.719	10.203	1	1	0	0	NA	NA	NA	NA	NA	NA	NA	NA
GSM1030220	GSE41998	LumB	Non-Basal	No	Ixabepilone	stable disease	0	0	NA	0	0	11.698	3.322	9.254	1	0	0	0	NA	NA	NA	NA	NA	NA	NA	NA
GSM1030142	GSE41998	LumB	Non-Basal	No	Ixabepilone	unable to determine	1	1	NA	0	0	11.692	5.052	10.015	1	1	0	0	NA	NA	NA	NA	NA	NA	NA	NA
GSM1030246	GSE41998	LumA	Non-Basal	YES	Paclitaxel	stable disease	1	1	NA	0	0	11.685	5.961	9.861	1	1	0	0	NA	NA	NA	NA	NA	NA	NA	NA
GSM1030253	GSE41998	LumA	Non-Basal	No	Paclitaxel	partial response	1	1	NA	0	0	11.638	5.727	9.607	1	1	0	0	NA	NA	NA	NA	NA	NA	NA	NA
GSM1030262	GSE41998	LumB	Non-Basal	No	Paclitaxel	partial response	0	1	1	1	1	11.634	6.056	9.699	1	1	0	0	NA	NA	NA	NA	NA	NA	NA	NA
GSM1030257	GSE41998	LumB	Non-Basal	No	Paclitaxel	complete response	1	1	NA	0	0	11.623	4.524	8.882	1	1	0	0	NA	NA	NA	NA	NA	NA	NA	NA
GSM1030260	GSE41998	LumB	Non-Basal	YES	Paclitaxel	partial response	1	1	NA	0	0	11.562	3.907	8.625	1	1	0	0	NA	NA	NA	NA	NA	NA	NA	NA
GSM1030255	GSE41998	LumA	Non-Basal	No	Paclitaxel	stable disease	1	0	NA	0	0	11.553	3.511	9.588	1	0	0	0	NA	NA	NA	NA	NA	NA	NA	NA
GSM1030269	GSE41998	LumB	Non-Basal	No	Paclitaxel	stable disease	1	0	NA	0	0	11.539	3.779	8.348	1	0	0	0	NA	NA	NA	NA	NA	NA	NA	NA
GSM1030281	GSE41998	LumB	Non-Basal	No	Paclitaxel	partial response	1	1	NA	0	0	11.538	3.904	9.271	1	1	0	0	NA	NA	NA	NA	NA	NA	NA	NA
GSM1030098	GSE41998	LumA	Non-Basal	No	Ixabepilone	stable disease	1	1	NA	0	0	11.523	5.003	9.036	1	1	0	0	NA	NA	NA	NA	NA	NA	NA	NA
GSM1030101	GSE41998	LumA	Non-Basal	No	Ixabepilone	partial response	1	1	NA	0	0	11.509	4.199	8.626	1	1	0	0	NA	NA	NA	NA	NA	NA	NA	NA
GSM1030276	GSE41998	LumB	Non-Basal	No	Paclitaxel	partial response	1	1	NA	0	0	11.499	5.746	8.508	1	1	0	0	NA	NA	NA	NA	NA	NA	NA	NA
GSM1030081	GSE41998	LumA	Non-Basal	No	none	0	1	0	NA	0	0	11.482	3.505	9.081	1	0	0	0	NA	NA	NA	NA	NA	NA	NA	NA
GSM1030115	GSE41998	LumA	Non-Basal	No	Ixabepilone	partial response	1	0	NA	0	0	11.448	3.902	8.997	1	1	0	0	NA	NA	NA	NA	NA	NA	NA	NA
GSM1030245	GSE41998	LumA	Non-Basal	No	Paclitaxel	stable disease	1	1	NA	0	0	11.412	4.095	9.661	1	1	0	0	NA	NA	NA	NA	NA	NA	NA	NA
GSM1030356	GSE41998	LumB	Non-Basal	YES	Paclitaxel	partial response	0	0	NA	0	0	11.4	8.296	9.451	1	1	0	0	NA	NA	NA	NA	NA	NA	NA	NA
GSM1030130	GSE41998	LumB	Non-Basal	No	Ixabepilone	stable disease	1	1	NA	0	0	11.392	4.397	9.59	1	1	0	0	NA	NA	NA	NA	NA	NA	NA	NA
GSM1030282	GSE41998	LumB	Non-Basal	No	Paclitaxel	partial response	1	1	NA	0	0	11.386	4.078	9.313	1	1	0	0	NA	NA	NA	NA	NA	NA	NA	NA
GSM1030151	GSE41998	LumA	Non-Basal	No	Ixabepilone	partial response	1	1	NA	0	0	11.292	4.806	9.586	1	1	0	0	NA	NA	NA	NA	NA	NA	NA	NA
GSM1030105	GSE41998	LumA	Non-Basal	No	Ixabepilone	partial response	1	1	NA	0	0	11.283	4.894	10.626	1	1	0	0	NA	NA	NA	NA	NA	NA	NA	NA
GSM1030271	GSE41998	LumB	Non-Basal	YES	Paclitaxel	complete response	1	1	NA	0	0	11.2	3.558	8.012	1	0	0	0	NA	NA	NA	NA	NA	NA	NA	NA
GSM1030267	GSE41998	LumB	Non-Basal	No	Paclitaxel	partial response	1	1	NA	0	0	11.188	3.653	9.672	1	0	0	0	NA	NA	NA	NA	NA	NA	NA	NA
GSM1030082	GSE41998	LumA	Non-Basal	No	none	0	1	0	NA	0	0	11.157	3.414	8.714	1	0	0	0	NA	NA	NA	NA	NA	NA	NA	NA
GSM1030099	GSE41998	LumA	Non-Basal	No	Ixabepilone	complete response	1	1	NA	0	0	11.068	5.6	9.419	1	1	0	0	NA	NA	NA	NA	NA	NA	NA	NA
GSM1030129	GSE41998	LumB	Non-Basal	No	Ixabepilone	stable disease	1	1	1	1	0	11.036	4.125	8.755	1	1	0	0	NA	NA	NA	NA	NA	NA	NA	NA
GSM1030140	GSE41998	LumB	Non-Basal	YES	Ixabepilone	complete response	1	1	NA	0	0	10.991	6.269	9.585	1	1	0	0	NA	NA	NA	NA	NA	NA	NA	NA
GSM1030240	GSE41998	LumA	Non-Basal	No	Paclitaxel	complete response	1	1	NA	0	0	10.966	3.599	9.83	1	0	0	0	NA	NA	NA	NA	NA	NA	NA	NA
GSM1030266	GSE41998	LumB	Non-Basal	No	Paclitaxel	partial response	1	1	NA	0	0	10.96	4.485	9.112	1	1	0	0	NA	NA	NA	NA	NA	NA	NA	NA
GSM1030108	GSE41998	LumA	Non-Basal	No	Ixabepilone	stable disease	1	1	NA	0	0	10.958	5.313	9.213	1	1	0	0	NA	NA	NA	NA	NA	NA	NA	NA
GSM1030145	GSE41998	LumB	Non-Basal	No	Ixabepilone	complete response	1	0	NA	0	0	10.954	3.445	9.565	1	0	0	0	NA	NA	NA	NA	NA	NA	NA	NA
GSM1030109	GSE41998	LumB	Non-Basal	YES	Ixabepilone	complete response	1	1	NA	0	0	10.91	3.807	8.67	1	0	0	0	NA	NA	NA	NA	NA	NA	NA	NA
GSM1030141	GSE41998	LumB	Non-Basal	No	Ixabepilone	partial response	1	0	NA	0	0	10.907	3.434	9.836	1	0	0	0	NA	NA	NA	NA	NA	NA	NA	NA
GSM1030100	GSE41998	LumA	Non-Basal	No	Ixabepilone	complete response	1	0	NA	0	0	10.902	3.527	8.795	1	0	0	0	NA	NA	NA	NA	NA	NA	NA	NA
GSM1030284	GSE41998	LumB	Non-Basal	No	Paclitaxel	stable disease	1	0	NA	0	0	10.895	3.958	9.345	1	1	0	0	NA	NA	NA	NA	NA	NA	NA	NA
GSM1030148	GSE41998	LumB	Non-Basal	No	Ixabepilone	stable disease	1	1	NA	0	0	10.858	7.633	8.964	1	1	0	0	NA	NA	NA	NA	NA	NA	NA	NA
GSM1030154	GSE41998	LumA	Non-Basal	No	Ixabepilone	stable disease	1	0	NA	0	0	10.85	3.979	9.311	1	1	0	0	NA	NA	NA	NA	NA	NA	NA	NA
GSM1030265	GSE41998	LumB	Non-Basal	No	Paclitaxel	partial response	1	1	NA	0	0	10.848	3.908	8.563	1	1	0	0	NA	NA	NA	NA	NA	NA	NA	NA
GSM1030273	GSE41998	LumB	Non-Basal	No	Paclitaxel	partial response	1	1	NA	0	0	10.831	5.359	9.236	1	1	0	0	NA	NA	NA	NA	NA	NA	NA	NA
GSM1030144	GSE41998	LumB	Non-Basal	No	Ixabepilone	partial response	1	NA	NA	0	0	10.781	3.746	9.66	1	0	0	0	NA	NA	NA	NA	NA	NA	NA	NA
GSM1030289	GSE41998	LumA	Non-Basal	No	Paclitaxel	partial response	1	1	NA	0	0	10.722	5.281	9.42	1	1	0	0	NA	NA	NA	NA	NA	NA	NA	NA
GSM1030150	GSE41998	LumA	Non-Basal	No	Ixabepilone	partial response	1	1	NA	0	0	10.689	4.144	9.693	1	1	0	0	NA	NA	NA	NA	NA	NA	NA	NA
GSM1030252	GSE41998	LumA	Non-Basal	No	Paclitaxel	stable disease	1	1	NA	0	0	10.684	5.277	9.229	1	1	0	0	NA	NA	NA	NA	NA	NA	NA	NA
GSM1030121	GSE41998	LumA	Non-Basal	No	Ixabepilone	partial response	1	1	NA	0	0	10.605	5.941	9.468	1	1	0	0	NA	NA	NA	NA	NA	NA	NA	NA
GSM1030251	GSE41998	LumA	Non-Basal	No	Paclitaxel	partial response	1	1	NA	0	0	10.578	6.815	9.818	1	1	0	0	NA	NA	NA	NA	NA	NA	NA	NA
GSM1030117	GSE41998	LumA	Non-Basal	No	Ixabepilone	stable disease	1	1	NA	0	0	10.572	5.086	10.195	1	1	0	0	NA	NA	NA	NA	NA	NA	NA	NA
GSM1030149	GSE41998	LumA	Non-Basal	No	Ixabepilone	partial response	1	1	NA	0	0	10.557	5.286	8.463	1	1	0	0	NA	NA	NA	NA	NA	NA	NA	NA
GSM1030244	GSE41998	LumB	Non-Basal	No	Paclitaxel	stable disease	1	1	1	1	0	10.547	3.75	8.898	1	0	0	0	NA	NA	NA	NA	NA	NA	NA	NA
GSM1030114	GSE41998	LumA	Non-Basal	YES	Ixabepilone	partial response	1	1	NA	0	0	10.508	6.078	8.952	1	1	0	0	NA	NA	NA	NA	NA	NA	NA	NA
GSM1030259	GSE41998	LumB	Non-Basal	No	Paclitaxel	stable disease	0	1	NA	0	0	10.505	3.983	10.331	1	1	0	0	NA	NA	NA	NA	NA	NA	NA	NA
GSM1030155	GSE41998	LumA	Non-Basal	No	Ixabepilone	partial response	1	1	NA	0	0	10.467	3.714	8.646	1	0	0	0	NA	NA	NA	NA	NA	NA	NA	NA
GSM1030279	GSE41998	LumB	Non-Basal	No	Paclitaxel	partial response	1	0	NA	0	0	10.458	3.297	9.066	1	0	0	0	NA	NA	NA	NA	NA	NA	NA	NA
GSM1030116	GSE41998	LumA	Non-Basal	No	Ixabepilone	partial response	1	1	1	1	0	10.282	3.925	8.733	1	1	0	0	NA	NA	NA	NA	NA	NA	NA	NA
GSM1030120	GSE41998	LumB	Non-Basal	No	Ixabepilone	stable disease	1	1	NA	0	0	10.276	4.315	9.981	1	1	0	0	NA	NA	NA	NA	NA	NA	NA	NA
GSM1030254	GSE41998	LumA	Non-Basal	No	Paclitaxel	stable disease	1	1	NA	0	0	10.236	5.999	9.961	1	1	0	0	NA	NA	NA	NA	NA	NA	NA	NA
GSM1030110	GSE41998	LumA	Non-Basal	No	Ixabepilone	partial response	1	1	NA	0	0	10.16	5.909	8.848	1	1	0	0	NA	NA	NA	NA	NA	NA	NA	NA
GSM1030126	GSE41998	LumB	Non-Basal	YES	Ixabepilone	complete response	1	1	1	1	1	10.12	4.028	11.76	1	1	1	0	NA	NA	NA	NA	NA	NA	NA	NA
GSM1030107	GSE41998	LumA	Non-Basal	No	Ixabepilone	stable disease	1	1	NA	0	0	10.112	6.824	10.191	1	1	0	0	NA	NA	NA	NA	NA	NA	NA	NA
GSM1030274	GSE41998	LumB	Non-Basal	No	Paclitaxel	partial response	1	1	NA	0	0	10.109	6.886	9.552	1	1	0	0	NA	NA	NA	NA	NA	NA	NA	NA
GSM1030241	GSE41998	LumA	Non-Basal	No	Paclitaxel	partial response	0	1	NA	0	0	10.096	6.028	9.819	1	1	0	0	NA	NA	NA	NA	NA	NA	NA	NA
GSM1030242	GSE41998	LumA	Non-Basal	No	Paclitaxel	partial response	0	1	NA	0	0	10.029	5.248	9.904	1	1	0	0	NA	NA	NA	NA	NA	NA	NA	NA
GSM1030243	GSE41998	LumA	Non-Basal	No	Paclitaxel	partial response	0	1	NA	0	0	9.992	5.126	9.909	1	1	0	0	NA	NA	NA	NA	NA	NA	NA	NA
GSM1030143	GSE41998	LumB	Non-Basal	No	Ixabepilone	stable disease	0	1	1	1	1	9.954	6.086	9.318	1	1	0	0	NA	NA	NA	NA	NA	NA	NA	NA
GSM1030249	GSE41998	LumA	Non-Basal	No	Paclitaxel	partial response	1	1	NA	0	0	9.895	6.301	9.899	1	1	0	0	NA	NA	NA	NA	NA	NA	NA	NA
GSM1030139	GSE41998	LumB	Non-Basal	No	Ixabepilone	partial response	1	0	NA	0	0	9.893	3.442	7.928	1	0	0	0	NA	NA	NA	NA	NA	NA	NA	NA
GSM1030122	GSE41998	LumB	Non-Basal	No	Ixabepilone	complete response	1	1	NA	0	0	9.89	4.179	9.991	1	1	0	0	NA	NA	NA	NA	NA	NA	NA	NA
GSM1030137	GSE41998	Her2	Non-Basal	No	Ixabepilone	stable disease	1	1	NA	0	0	9.783	4.331	9.236	1	1	0	0	NA	NA	NA	NA	NA	NA	NA	NA
GSM1030103	GSE41998	LumA	Non-Basal	No	Ixabepilone	partial response	1	1	NA	0	0	9.308	6.491	8.847	1	1	0	0	NA	NA	NA	NA	NA	NA	NA	NA
GSM1030226	GSE41998	LumA	Non-Basal	YES	Ixabepilone	partial response	0	0	NA	0	0	9.209	3.89	8.795	1	1	0	0	NA	NA	NA	NA	NA	NA	NA	NA
GSM1030222	GSE41998	Normal	Non-Basal	No	Ixabepilone	partial response	0	0	NA	0	0	9.075	3.355	7.855	1	0	0	0	NA	NA	NA	NA	NA	NA	NA	NA
